# Supplementary material for: GWAS for systemic sclerosis identifies six novel susceptibility loci including one in the Fcγ receptor region
Source: Nat Commun. 2024 Jan 31;15:319. doi: 10.1038/s41467-023-44541-z (PMC10830486; doi:10.1038/s41467-023-44541-z)
Supplement: Supplementary file 4 — Supplementary Data [file 41467_2023_44541_MOESM4_ESM.xlsx]

## Sheet: Data_S1
	Supplementary Data 1 The summary data of the previous GWASs and the present GWAS for 26 known risk loci.
							Known significant loci					Present GWAS
	SNP	CHR	BP	GENE	A1	A2	OR	95% CI		P		OR	95% CI		P
	rs3790566	1	67814440	IL12RB2	T	C	0.858738	1.10934	1.2224	3.84e-10		0.965808	0.88457	1.05451	0.437722
	rs2056626	1	167420425	CD247	G	T	0.8088	0.75988	0.86087	1.31e-11		0.952677	0.851438	1.06595	0.397706
	rs1857066	1	173332629	LOC100506023	A	C	0.8698	0.829273	0.912307	5.02e-09		0.794289	0.682675	0.924152	0.00287399
	rs16832798	2	191534372	NAB1	C	T	0.846382	0.799401	0.896124	5.2e-09		1.04197	0.967256	1.12246	0.278795
	rs3821236	2	191902758	STAT4	A	G	1.3129	1.24406	1.38555	1.94e-23		1.25196	1.16257	1.34824	2.76392e-09
	rs4076852	3	58375286	PXK	G	A	1.1629	1.11002	1.2183	1.04e-10		1.04673	0.957447	1.14434	0.315379
	rs9884090	3	119116150	ARHGAP31	A	G	0.8347	0.788809	0.883261	1.89e-10		0.866108	0.797061	0.941137	0.00069589
	rs589446	3	159733527	IL12A-AS1	T	G	0.8591	0.819191	0.900953	1.95e-10		0.975444	0.849784	1.11969	0.723837
	rs11724804	4	965779	DGKQ	A	G	1.1672	1.11369	1.22328	5.31e-11		1.05877	0.972959	1.15215	0.185412
	rs230534	4	103449041	NFKB1	T	C	1.1512	1.09696	1.20812	5.38e-09		1.16701	1.07646	1.26518	0.000178405
	rs3792783	5	150455732	TNIP1	G	A	1.2042	1.14238	1.26937	2.42e-12		1.0912	1.00238	1.18789	0.0439255
	*rs36073657	7	128651522	TNPO3	T	C	1.4031	1.3073	1.50592	3.1e-21		0.89	0.79	1	0.0559
	rs2736340	8	11343973	FAM167A-BLK	C	T	0.805153	0.769501	0.842457	3.33e-21		0.796469	0.728288	0.871034	6.2304e-07
	rs685985	8	61564964	RAB2A-CHD7	T	A	0.868	0.824333	0.913981	3.82e-08		0.915007	0.846153	0.989464	0.0260592
	rs6598008	11	618172	CDHR5	A	G	0.8021	0.741413	0.867754	1.97e-08		0.949622	0.866703	1.04047	0.267501
	rs2651804	11	2348619	TSPAN32-CD81-AS1	T	C	0.8164	0.765821	0.870319	2.54e-10		0.9836	0.910616	1.06243	0.674209
	rs11217020	11	118639353	DDX6	A	G	0.8414	0.799328	0.885687	2.08e-11		0.957325	0.850715	1.0773	0.469078
	rs1378942	15	75077367	CSK	C	A	1.1789	1.12973	1.23021	1.84e-14		0.913883	0.831246	1.00473	0.0625638
	rs11117420	16	85971922	IRF8-LINC01082	C	G	0.8056	0.762866	0.850727	3.82e-15		0.803455	0.707988	0.911795	0.000697066
	rs883770	17	38063381	GSDMA/GSDMB	T	C	1.1254	1.08089	1.17174	4.79e-09		1.0844	0.9978	1.17851	0.0563783
	rs1005714	17	73224639	NUP85	G	C	0.853	0.806038	0.902698	1.87e-08		0.908505	0.793214	1.04055	0.165796
	rs2305743	19	18193191	IL12RB1	A	G	0.8293	0.78106	0.880519	4.64e-10		0.973679	0.88609	1.06993	0.579166
	rs146891517	1	152280758	FLG	T	C	3.28	2.29	4.7	3.1e-11		1.43	0.961841	2.1343	0.077
	rs4317244	4	186320906	LPR2BP	G	C	1.53	1.31	1.79	4.17e-08		1.16079	0.975561	1.3812	0.0927608
	rs4134466	6	106577368	PRDM1-ATG5	G	A	1.17351	0.809806	0.896694	6.6e-10		1.2165	1.12616	1.31408	6.43129e-07
	rs45471499	14	106321330	IGHM	A	G	1.55	1.35	1.79	1.15e-09		NA	NA	NA	NA
	Logistic regression was utilzed with threshold significance P of 5☓10-8.
	GWAS, genome-wide association study; SNP, single nucletodie polymorphism; SSc, systemic sclerosis, CHR, chromosome; BP, base position (GRCh37);
	MAF, minor allele frequency; OR, odds ratio; CI, confidence interval; NA, not available
	* The data of LD SNP, 7:128590801 (r2 = 0.748), is presented for the present GWAS
	gene symbols are indicated in italics;

## Sheet: Data_S2
	Supplementary Data 2 Genome-wide significant SNPs identified by GWAS of Japanese Set 1 dataset.
								Set 1 (N=2,789)						Set 2 (N=111,238)						Set 1+2 (N=114,027)
	CHR	BP	ID	TYPE	GENE	A1	A2	MAF (case ctrl)		OR	95% CI		P-value	MAF (case ctrl)		OR	95% CI		P-value	MAF (case ctrl)		OR	95% CI		P-value
	2	191943742	rs11889341	intronic	STAT4	T	C	0.383382	0.297367	1.53986	1.34546	1.76233	3.61721e-10	0.363316	0.298825	1.38107	1.2378	1.54093	7.56777e-09	0.373068	0.298798	1.44728	1.3381	1.56536	2.50768e-20
	Logistic regression was utilzed with threshold significance P of 5☓10-8. SNP, single nucletodie polymorphism; SSc, systemic sclerosis, CHR, chromosome; BP, base position (GRCh37); MAF, minor allele frequency; OR, odds ratio; CI, confidence interval; gene symbols are indicated in italics;

## Sheet: Data_S3
	Supplementary Data 3 Genome-wide significant SNPs identified by GWAS of Japanese Set 2 dataset.
								Set 2 (N=111,238 for autosomes, N=110,738 for X chromosome)						Set 1 (N=2,789 for autosomes, N=2,776 for X chrmosome)						Set 1+2 (N=114,027 for autosomes, N=113,514 for X chromosome)
	CHR	BP	ID	TYPE	GENE	A1	A2	MAF (case ctrl)		OR	95% CI		P-value	MAF (case ctrl)		OR	95% CI		P-value	MAF (case ctrl)		OR	95% CI		P-value
	2	191953998	rs12612769	intronic	STAT4	C	A	0.356498	0.289706	1.41467	1.26585	1.58097	9.52716e-10	0.367999	0.29141	1.49	1.29886	1.70926	1.24778e-08	0.362088	0.289738	1.45458	1.34308	1.57534	3.29999e-20
	5	133639629	rs201638912	intronic	CDKL3	A	T	0.0242773	0.0112826	2.97219	2.02699	4.35815	2.43222e-08	0.0119326	0.0108392	1.19675	0.589649	2.42891	0.61896	0.0182778	0.0112744	2.00629	1.45235	2.77151	2.40312e-05
	6	144349790	rs142238322	intronic	PLAGL1	C	A	0.0304434	0.0138763	2.43399	1.77066	3.34581	4.26628e-08	0.0190122	0.0140732	1.27037	0.755355	2.13653	0.366947	0.0248879	0.01388	1.92138	1.48899	2.47933	5.15469e-07
	7	128573967	rs4728142	intergenic	KCP-IRF5	A	G	0.154899	0.104928	1.55518	1.34972	1.79192	1.00743e-09	0.128378	0.109469	1.19637	0.990632	1.44483	0.0625741	0.14201	0.105012	1.40544	1.2644	1.56222	2.83191e-10
	23	22506126	rs193119960	ncRNA_intronic	PTCHD1-AS	A	G	0.0181579	0.0139276	3.2187	2.21154	4.68453	1.027e-09	0.00885399	0.0123448	0.8296	0.408799	1.68355	0.6049	0.018158	0.0139276	1.4764	1.0836	2.0116	0.01356
	23	113304628	rs193221607	intergenic	XACT-HTR2C	T	G	0.00941297	0.00612559	12.5217	5.30087	29.5787	8.263e-09	0.00634491	0.00515841	2.9532	0.499363	17.465	0.2324	0.00941299	0.00612559	3.6893	1.82288	7.46672	0.0002843
	* nonsynonymous SNV HLA-DPB1:NM_002121:exon2:c.G315A:p.M105I
	Logistic regression was utilzed with threshold significance P of 5☓10-8. SNP, single nucletodie polymorphism; SSc, systemic sclerosis, CHR, chromosome; BP, base position (GRCh37); MAF, minor allele frequency; OR, odds ratio; CI, confidence interval
	gene symbols are indicated in italics;

## Sheet: Data_S4
	Supplementary Data 4. Gene annotations by ANNOVAR for the lead SNPs identified by GWAS of Japanese SSc and their LD SNPs (r2 > 0.8).
	SNP	CHR	POS	TYPE	GENE	A1	A2	MAF_case	MAF_ctrl	Beta	SE	P	r2	D'
	rs10917686	1	161658490	intergenic	RPL31P11(dist=3448),FCRLA(dist=18272)	T	C	0.0376659	0.0236694	0.702503	0.110487	2.04047e-10	0.993352	1
	rs10917688	1	161658780	intergenic	RPL31P11(dist=3738),FCRLA(dist=17982)	T	C	0.0383369	0.0237614	0.719049	0.109397	4.93536e-11	1	1
	rs6697139	1	161660696	intergenic	RPL31P11(dist=5654),FCRLA(dist=16066)	T	G	0.0383383	0.0237622	0.719068	0.109396	4.9279e-11	1	1
	rs113053770	1	161672474	intergenic	RPL31P11(dist=17432),FCRLA(dist=4288)	T	C	0.0381412	0.0238786	0.712724	0.109866	8.7441e-11	0.995418	0.998587
	rs11889341	2	191943742	intronic	STAT4	T	C	0.373068	0.298798	0.369686	0.0400173	2.50768e-20	1	1
	rs12612769	2	191953998	intronic	STAT4	C	A	0.362088	0.289738	0.374717	0.0406914	3.29999e-20	0.815273	0.906161
	rs4274624	2	191958656	intronic	STAT4	C	T	0.425177	0.352293	0.351107	0.039428	5.33819e-19	0.804766	0.962453
	rs4853458	2	191959489	intronic	STAT4	A	G	0.424976	0.352012	0.351276	0.0394152	5.00618e-19	0.804793	0.962338
	rs7582694	2	191970120	intronic	STAT4	C	G	0.4153	0.339364	0.344958	0.0383085	2.16386e-19	0.800843	0.964773
	rs80213143	6	138157728	ncRNA_intronic	LOC100130476	C	G	0.11199	0.081807	0.358695	0.0621273	7.76028e-09	0.903098	0.989987
	rs111425486	6	138160722	ncRNA_intronic	LOC100130476	G	A	0.111992	0.0818155	0.358639	0.0621293	7.81417e-09	0.903097	0.989987
	rs112975146	6	138165690	ncRNA_intronic	LOC100130476	C	T	0.111718	0.0818933	0.354901	0.0622175	1.16918e-08	0.90373	0.990433
	rs60022938	6	138170589	ncRNA_intronic	LOC100130476	TA	T	0.147934	0.118574	0.372232	0.0645511	8.09726e-09	0.925026	0.992522
	rs9494885	6	138172748	ncRNA_intronic	LOC100130476	C	T	0.11335	0.0815928	0.348436	0.0599586	6.19848e-09	0.851569	0.999653
	rs7774101	6	138182492	ncRNA_intronic	LOC100130476	G	A	0.113333	0.0816094	0.347963	0.0599477	6.45917e-09	0.8496	1
	rs59699063	6	138185881	ncRNA_intronic	LOC100130476	T	C	0.113293	0.0815359	0.348422	0.0599454	6.16183e-09	0.849795	1
	rs61593413	6	138185932	ncRNA_intronic	LOC100130476	A	T	0.113297	0.0815484	0.348295	0.059945	6.23656e-09	0.849652	1
	rs59693083	6	138186532	ncRNA_intronic	LOC100130476	G	A	0.11331	0.0815703	0.348055	0.0599372	6.3611e-09	0.849546	1
	rs5029926	6	138189515	intronic	TNFAIP3	G	A	0.11331	0.0815715	0.348034	0.0599365	6.3702e-09	0.849562	1
	rs5029928	6	138189942	intronic	TNFAIP3	T	C	0.11331	0.0815715	0.348034	0.0599365	6.3702e-09	0.849562	1
	rs3757173	6	138190154	intronic	TNFAIP3	G	A	0.11331	0.0815715	0.348034	0.0599365	6.3702e-09	0.849562	1
	rs57087937	6	138190529	intronic	TNFAIP3	T	C	0.110126	0.0796573	0.349501	0.0612645	1.16489e-08	0.835793	0.997182
	rs7750604	6	138190533	intronic	TNFAIP3	T	C	0.110809	0.0801096	0.350917	0.0611553	9.57397e-09	0.835737	0.99721
	rs5029930	6	138190684	intronic	TNFAIP3	C	A	0.113322	0.0815819	0.348041	0.0599363	6.36684e-09	0.849554	1
	rs719149	6	138192745	intronic	TNFAIP3	A	G	0.1133	0.0815464	0.348316	0.0599403	6.20935e-09	0.849704	1
	rs719150	6	138192761	intronic	TNFAIP3	G	A	0.115547	0.0831461	0.341161	0.0587926	6.52091e-09	0.839599	1
	rs5029937	6	138195151	intronic	TNFAIP3	T	G	0.101656	0.0695928	0.402193	0.0629531	1.67188e-10	1	1
	rs5029939	6	138195723	intronic	TNFAIP3	G	C	0.101656	0.0696154	0.401778	0.0629508	1.74299e-10	0.999797	1
	rs2230926	6	138196066	exonic	TNFAIP3	G	T	0.103646	0.0709198	0.394647	0.0617813	1.68341e-10	0.999797	1
	rs5029949	6	138197506	intronic	TNFAIP3	G	A	0.10166	0.0695912	0.402267	0.06295	1.65638e-10	1	1
	rs3834310	6	138199055	intronic	TNFAIP3	A	AG	0.144937	0.113785	0.404318	0.0647515	4.26138e-10	0.999275	0.99971
	rs9494892	6	138223489	intergenic	TNFAIP3(dist=19038),PERP(dist=186153)	T	G	0.101096	0.0694508	0.401243	0.063341	2.37936e-10	0.998536	0.999512
	rs9494893	6	138223490	intergenic	TNFAIP3(dist=19039),PERP(dist=186152)	T	G	0.101113	0.0694588	0.40127	0.0633334	2.36037e-10	0.998537	0.999512
	rs7752903	6	138227364	intergenic	TNFAIP3(dist=22913),PERP(dist=182278)	G	T	0.0995467	0.0688672	0.394997	0.0638907	6.31512e-10	0.99363	0.998933
	rs9494894	6	138228520	intergenic	TNFAIP3(dist=24069),PERP(dist=181122)	C	T	0.100113	0.0691904	0.394876	0.0636463	5.49694e-10	0.993507	0.998738
	rs148314165	6	138230038	intergenic	TNFAIP3(dist=25588),PERP(dist=179603)	G	GT	0.14106	0.110946	0.397151	0.0653939	1.25359e-09	0.993745	0.998321
	rs200820567	6	138230040	intergenic	TNFAIP3(dist=25589),PERP(dist=179602)	A	T	0.099443	0.0687159	0.396552	0.0639392	5.57581e-10	0.993328	0.99893
	rs7749323	6	138230389	intergenic	TNFAIP3(dist=25938),PERP(dist=179253)	A	G	0.0995467	0.0688672	0.394997	0.0638907	6.31512e-10	0.99363	0.998933
	rs9494895	6	138234778	intergenic	TNFAIP3(dist=30327),PERP(dist=174864)	T	C	0.100058	0.0693083	0.393062	0.0636855	6.74814e-10	0.991666	0.996908
	rs77000060	6	138237989	intergenic	TNFAIP3(dist=33538),PERP(dist=171653)	T	C	0.0970262	0.0682387	0.392191	0.0658438	2.57825e-09	0.989597	0.999522
	rs6932056	6	138242437	intergenic	TNFAIP3(dist=37986),PERP(dist=167205)	C	T	0.0964829	0.067767	0.395078	0.0661023	2.27619e-09	0.982229	0.999277
	rs6570194	6	138242638	intergenic	TNFAIP3(dist=38187),PERP(dist=167004)	C	A	0.100694	0.0707672	0.405152	0.0656679	6.84027e-10	0.977115	0.991169
	rs61117627	6	138243700	intergenic	TNFAIP3(dist=39249),PERP(dist=165942)	A	G	0.0837231	0.0590239	0.386228	0.0703822	4.0758e-08	0.840455	0.999282
	rs58721818	6	138243739	intergenic	TNFAIP3(dist=39288),PERP(dist=165903)	T	C	0.0837808	0.0591182	0.385494	0.0703844	4.32623e-08	0.841896	0.999282
	rs4728142	7	128573967	intergenic	KCP(dist=23194),IRF5(dist=3119)	A	G	0.14201	0.105012	0.34035	0.0539581	2.83191e-10	0.971983	1
	rs11269962	7	128575797	intergenic	KCP(dist=25025),IRF5(dist=1288)	T	TCTTAGCTATTGCTC	0.163305	0.126509	0.345736	0.0547686	2.74331e-10	1	1
	rs3757387	7	128576086	intergenic	KCP(dist=25313),IRF5(dist=1000)	C	T	0.140627	0.104574	0.342781	0.0549142	4.31832e-10	1	1
	rs1022745994	7	128577914	intronic	IRF5	CGCGGG	C	0.163885	0.126988	0.345467	0.0547388	2.76924e-10	0.996871	1
	rs1036713	14	105396693	intronic	PLD4	C	G	0.313324	0.369316	-0.271132	0.0414697	6.23181e-11	0.994243	0.998076
	rs2582533	14	105398787	intronic	PLD4	C	G	0.313501	0.369325	-0.270381	0.0414708	7.04168e-11	0.998034	1
	rs10083490	14	105402418	intergenic	PLD4(dist=2845),AHNAK2(dist=1170)	T	C	0.312373	0.368786	-0.273461	0.0414471	4.17198e-11	1	1
	rs10083496	14	105402786	downstream	AHNAK2(dist=802)	A	G	0.312086	0.368226	-0.272436	0.0414775	5.08988e-11	1	1
	rs10083374	14	105402994	downstream	AHNAK2(dist=594)	C	T	0.312363	0.368728	-0.273197	0.0414439	4.33987e-11	1	1
	rs10149193	14	105403474	downstream	AHNAK2(dist=114)	T	C	0.312363	0.368728	-0.273197	0.0414439	4.33989e-11	1	1
	rs1048257	14	105404384	UTR3	AHNAK2(NM_001350929:c.*16G>A,NM_138420:c.*16G>A)	C	T	0.31248	0.368819	-0.273122	0.0414488	4.41684e-11	1	1
	rs3742935	14	105405599	exonic	AHNAK2	C	G	0.321779	0.380455	-0.267413	0.040167	2.78468e-11	1	1
	rs28454709	14	105405942	exonic	AHNAK2	A	G	0.312344	0.368718	-0.273256	0.0414454	4.30599e-11	1	1
	rs2819419	14	105406238	exonic	AHNAK2	C	A	0.32178	0.380462	-0.267442	0.040167	2.77126e-11	1	1
	rs11623422	14	105407031	exonic	AHNAK2	G	A	0.312094	0.368832	-0.274437	0.0414218	3.46211e-11	1	1
	rs11851053	14	105407208	exonic	AHNAK2	C	T	0.321779	0.380443	-0.267367	0.0401677	2.80873e-11	1	1
	rs4465542	14	105407798	exonic	AHNAK2	C	T	0.321779	0.380443	-0.267366	0.0401677	2.80932e-11	1	1
	rs9671643	14	105408030	exonic	AHNAK2	G	A	0.312474	0.369412	-0.274692	0.0413757	3.15864e-11	1	1
	rs28600075	14	105408315	exonic	AHNAK2	C	T	0.312366	0.369274	-0.274709	0.0413878	3.19209e-11	1	1
	rs2819421	14	105408811	exonic	AHNAK2	G	A	0.298806	0.353152	-0.282701	0.0430433	5.10528e-11	1	1
	rs11850949	14	105408827	exonic	AHNAK2	C	A	0.299221	0.354276	-0.283312	0.0429241	4.10352e-11	1	1
	rs2819422	14	105408955	exonic	AHNAK2	G	A	0.312186	0.369226	-0.276067	0.0414476	2.72649e-11	1	1
	rs10152073	14	105409959	exonic	AHNAK2	T	G	0.31214	0.368993	-0.274888	0.0414256	3.2295e-11	1	1
	rs10438246	14	105410183	exonic	AHNAK2	C	T	0.312396	0.369255	-0.274933	0.0414263	3.20841e-11	1	1
	rs11160825	14	105410411	exonic	AHNAK2	T	C	0.302731	0.355793	-0.271957	0.0426649	1.83867e-10	1	1
	rs2819424	14	105410775	exonic	AHNAK2	G	A	0.31253	0.369267	-0.275046	0.0414731	3.31336e-11	1	1
	rs28380382	14	105410827	exonic	AHNAK2	T	C	0.312188	0.369047	-0.275011	0.0414293	3.1779e-11	1	1
	rs4264326	14	105411700	exonic	AHNAK2	G	A	0.31264	0.369459	-0.274871	0.0414327	3.26378e-11	1	1
	rs10438247	14	105411781	exonic	AHNAK2	A	G	0.311488	0.368127	-0.275082	0.0415302	3.50421e-11	1	1
	rs2819426	14	105412259	exonic	AHNAK2	C	G	0.287106	0.33983	-0.27369	0.0431914	2.34793e-10	0.946572	1
	rs12433837	14	105412541	exonic	AHNAK2	T	C	0.304144	0.359992	-0.279998	0.0422735	3.50794e-11	1	1
	rs12433815	14	105412542	exonic	AHNAK2	G	A	0.30026	0.354519	-0.279288	0.0428152	6.88662e-11	1	1
	rs12436986	14	105412554	exonic	AHNAK2	G	T	0.301319	0.35588	-0.279009	0.0426941	6.35815e-11	1	1
	rs2582514	14	105413204	exonic	AHNAK2	T	G	0.310314	0.366743	-0.276336	0.0417142	3.48399e-11	1	1
	rs55797226	14	105413223	exonic	AHNAK2	G	A	0.327269	0.381116	-0.267732	0.0415375	1.15184e-10	0.946725	1
	rs60754080	14	105414238	exonic	AHNAK2	A	C	0.284357	0.335583	-0.26968	0.0435497	5.92349e-10	0.924659	0.99754
	rs60106058	14	105414252	exonic	AHNAK2	T	C	0.283059	0.333999	-0.268902	0.0436367	7.1703e-10	0.912184	1
	rs72702027	14	105414629	exonic	AHNAK2	A	G	0.31038	0.365572	-0.272384	0.0418285	7.41974e-11	1	1
	rs2582513	14	105414790	exonic	AHNAK2	G	A	0.336713	0.388313	-0.2624	0.042184	4.95974e-10	0.97989	1
	rs10145032	14	105414810	exonic	AHNAK2	G	C	0.334943	0.38691	-0.264065	0.0421998	3.91194e-10	0.980982	1
	rs11846918	14	105415469	exonic	AHNAK2	C	T	0.296925	0.347745	-0.276071	0.0441792	4.13352e-10	0.866588	0.956023
	rs2582511	14	105416010	exonic	AHNAK2	C	T	0.307361	0.361794	-0.285274	0.0430847	3.56182e-11	0.923011	0.982026
	rs2013462	14	105416959	exonic	AHNAK2	G	A	0.287856	0.326121	-0.247983	0.0480708	2.48667e-07	0.845982	0.962031
	rs2248966	14	105417102	exonic	AHNAK2	C	T	0.29696	0.338663	-0.254919	0.0467419	4.9313e-08	0.878567	0.980845
	rs2396457	14	105417766	exonic	AHNAK2	A	G	0.248191	0.285425	-0.225823	0.0472905	1.79483e-06	0.844672	0.992876
	rs2013228	14	105417774	exonic	AHNAK2	A	G	0.253056	0.290418	-0.228593	0.047405	1.42033e-06	0.864911	0.986912
	rs76231332	14	105417837	exonic	AHNAK2	G	A	0.247311	0.283956	-0.227601	0.047775	1.89771e-06	0.852183	0.989362
	rs11625007	14	105418391	exonic	AHNAK2	T	C	0.282504	0.327921	-0.267018	0.046163	7.28291e-09	0.92244	0.973202
	rs151013711	14	105418504	exonic	AHNAK2	T	G	0.263861	0.307683	-0.238948	0.0447467	9.29413e-08	0.826547	0.993411
	rs78353106	14	105418638	exonic	AHNAK2	G	A	0.263868	0.307715	-0.239071	0.0447457	9.14774e-08	0.826072	0.99339
	rs74090129	14	105419234	exonic	AHNAK2	C	T	0.265259	0.308995	-0.234907	0.0445948	1.3822e-07	0.832818	0.992078
	rs587775782	14	105560358	upstream	LINC02298(dist=118)	GAGCCGCGA	G	0.069189	0.0706896	-0.0312172	0.119663	0.794185	1	1
	A1, alternative allele; A2, reference allele; MAF, minor allele frequency; D', coefficient of linkage disquilibrium; gene symbols are indicated in italics;

## Sheet: Data S5
	Supplementary Data 5. Loss of function prediction by Loss-Of-Function Transcript Effect Estimator (LOFTEE) for the lead SNPs identified by GWAS of Japanese SSc and their LD SNPs (r2 > 0.8).
	SNP	CHR	POS	R2	D'	Allele	Gene	Feature	Feature_type	Consequence	cDNA_position	CDS_position	Protein_position	Amino_acids	Codons	Existing_variation	Extra
	rs10917686	1	161658490	0.993352	1	T	ENSG00000213075	ENST00000426558	Transcript	upstream_gene_variant	-	-	-	-	-	-	IMPACT=MODIFIER;DISTANCE=3448;STRAND=-1
	rs10917686	1	161658490	0.993352	1	T	ENSG00000213075	ENST00000454082	Transcript	upstream_gene_variant	-	-	-	-	-	-	IMPACT=MODIFIER;DISTANCE=3491;STRAND=-1
	rs10917688	1	161658780	1	1	T	ENSG00000213075	ENST00000426558	Transcript	upstream_gene_variant	-	-	-	-	-	-	IMPACT=MODIFIER;DISTANCE=3738;STRAND=-1
	rs10917688	1	161658780	1	1	T	ENSG00000213075	ENST00000454082	Transcript	upstream_gene_variant	-	-	-	-	-	-	IMPACT=MODIFIER;DISTANCE=3781;STRAND=-1
	rs113053770	1	161672474	0.995418	0.998587	NA	NA	NA	NA	NA	NA	NA	NA	NA	NA	NA	NA
	rs6697139	1	161660696	1	1	T	-	-	-	intergenic_variant	-	-	-	-	-	-	IMPACT=MODIFIER
	rs11889341	2	191943742	1	1	T	ENSG00000138378	ENST00000358470	Transcript	intron_variant	-	-	-	-	-	-	IMPACT=MODIFIER;STRAND=-1
	rs11889341	2	191943742	1	1	T	ENSG00000138378	ENST00000392320	Transcript	intron_variant	-	-	-	-	-	-	IMPACT=MODIFIER;STRAND=-1
	rs11889341	2	191943742	1	1	T	ENSG00000138378	ENST00000413064	Transcript	intron_variant	-	-	-	-	-	-	IMPACT=MODIFIER;STRAND=-1;FLAGS=cds_end_NF
	rs11889341	2	191943742	1	1	T	ENSG00000138378	ENST00000495326	Transcript	intron_variant,non_coding_transcript_variant	-	-	-	-	-	-	IMPACT=MODIFIER;STRAND=-1
	rs11889341	2	191943742	1	1	T	ENSG00000138378	ENST00000495849	Transcript	intron_variant,non_coding_transcript_variant	-	-	-	-	-	-	IMPACT=MODIFIER;STRAND=-1
	rs12612769	2	191953998	0.815273	0.906161	C	ENSG00000138378	ENST00000358470	Transcript	intron_variant	-	-	-	-	-	-	IMPACT=MODIFIER;STRAND=-1
	rs12612769	2	191953998	0.815273	0.906161	C	ENSG00000138378	ENST00000392320	Transcript	intron_variant	-	-	-	-	-	-	IMPACT=MODIFIER;STRAND=-1
	rs12612769	2	191953998	0.815273	0.906161	C	ENSG00000138378	ENST00000413064	Transcript	intron_variant	-	-	-	-	-	-	IMPACT=MODIFIER;STRAND=-1;FLAGS=cds_end_NF
	rs12612769	2	191953998	0.815273	0.906161	C	ENSG00000138378	ENST00000495326	Transcript	intron_variant,non_coding_transcript_variant	-	-	-	-	-	-	IMPACT=MODIFIER;STRAND=-1
	rs12612769	2	191953998	0.815273	0.906161	C	ENSG00000138378	ENST00000495849	Transcript	intron_variant,non_coding_transcript_variant	-	-	-	-	-	-	IMPACT=MODIFIER;STRAND=-1
	rs4274624	2	191958656	0.804766	0.962453	T	ENSG00000138378	ENST00000358470	Transcript	intron_variant	-	-	-	-	-	-	IMPACT=MODIFIER;STRAND=-1
	rs4274624	2	191958656	0.804766	0.962453	T	ENSG00000138378	ENST00000392320	Transcript	intron_variant	-	-	-	-	-	-	IMPACT=MODIFIER;STRAND=-1
	rs4274624	2	191958656	0.804766	0.962453	T	ENSG00000138378	ENST00000413064	Transcript	intron_variant	-	-	-	-	-	-	IMPACT=MODIFIER;STRAND=-1;FLAGS=cds_end_NF
	rs4274624	2	191958656	0.804766	0.962453	T	ENSG00000138378	ENST00000495326	Transcript	intron_variant,non_coding_transcript_variant	-	-	-	-	-	-	IMPACT=MODIFIER;STRAND=-1
	rs4274624	2	191958656	0.804766	0.962453	T	ENSG00000138378	ENST00000495849	Transcript	intron_variant,non_coding_transcript_variant	-	-	-	-	-	-	IMPACT=MODIFIER;STRAND=-1
	rs4853458	2	191959489	0.804793	0.962338	G	ENSG00000138378	ENST00000358470	Transcript	intron_variant	-	-	-	-	-	-	IMPACT=MODIFIER;STRAND=-1
	rs4853458	2	191959489	0.804793	0.962338	G	ENSG00000138378	ENST00000392320	Transcript	intron_variant	-	-	-	-	-	-	IMPACT=MODIFIER;STRAND=-1
	rs4853458	2	191959489	0.804793	0.962338	G	ENSG00000138378	ENST00000413064	Transcript	intron_variant	-	-	-	-	-	-	IMPACT=MODIFIER;STRAND=-1;FLAGS=cds_end_NF
	rs4853458	2	191959489	0.804793	0.962338	G	ENSG00000138378	ENST00000495326	Transcript	intron_variant,non_coding_transcript_variant	-	-	-	-	-	-	IMPACT=MODIFIER;STRAND=-1
	rs4853458	2	191959489	0.804793	0.962338	G	ENSG00000138378	ENST00000495849	Transcript	intron_variant,non_coding_transcript_variant	-	-	-	-	-	-	IMPACT=MODIFIER;STRAND=-1
	rs7582694	2	191970120	0.800843	0.964773	G	ENSG00000138378	ENST00000358470	Transcript	intron_variant	-	-	-	-	-	-	IMPACT=MODIFIER;STRAND=-1
	rs7582694	2	191970120	0.800843	0.964773	G	ENSG00000138378	ENST00000392320	Transcript	intron_variant	-	-	-	-	-	-	IMPACT=MODIFIER;STRAND=-1
	rs7582694	2	191970120	0.800843	0.964773	G	ENSG00000138378	ENST00000413064	Transcript	intron_variant	-	-	-	-	-	-	IMPACT=MODIFIER;STRAND=-1;FLAGS=cds_end_NF
	rs7582694	2	191970120	0.800843	0.964773	G	ENSG00000138378	ENST00000495326	Transcript	intron_variant,non_coding_transcript_variant	-	-	-	-	-	-	IMPACT=MODIFIER;STRAND=-1
	rs7582694	2	191970120	0.800843	0.964773	G	ENSG00000138378	ENST00000495849	Transcript	intron_variant,non_coding_transcript_variant	-	-	-	-	-	-	IMPACT=MODIFIER;STRAND=-1
	rs111425486	6	138160722	0.903097	0.989987	G	ENSG00000237499	ENST00000606998	Transcript	intron_variant,non_coding_transcript_variant	-	-	-	-	-	-	IMPACT=MODIFIER;STRAND=-1
	rs112975146	6	138165690	0.90373	0.990433	C	ENSG00000237499	ENST00000606998	Transcript	intron_variant,non_coding_transcript_variant	-	-	-	-	-	-	IMPACT=MODIFIER;STRAND=-1
	rs1203883007	6	138170589	0.925026	0.992522	NA	NA	NA	NA	NA	NA	NA	NA	NA	NA	NA	NA
	rs1228676354	6	138170589	0.925026	0.992522	NA	NA	NA	NA	NA	NA	NA	NA	NA	NA	NA	NA
	rs1458193656	6	138190533	0.835737	0.99721	NA	NA	NA	NA	NA	NA	NA	NA	NA	NA	NA	NA
	rs148314165	6	138230038	0.993745	0.998321	-	-	-	-	intergenic_variant	-	-	-	-	-	-	IMPACT=MODIFIER
	rs1491493145	6	138190529	0.835793	0.997182	NA	NA	NA	NA	NA	NA	NA	NA	NA	NA	NA	NA
	rs200820567	6	138230040	0.993328	0.99893	A	-	-	-	intergenic_variant	-	-	-	-	-	-	IMPACT=MODIFIER
	rs2230926	6	138196066	0.999797	1	G	ENSG00000118503	ENST00000237289	Transcript	missense_variant	446	380	127	F/C	tTc/tGc	-	IMPACT=MODERATE;STRAND=1
	rs2230926	6	138196066	0.999797	1	G	ENSG00000118503	ENST00000420009	Transcript	missense_variant	592	380	127	F/C	tTc/tGc	-	IMPACT=MODERATE;STRAND=1;FLAGS=cds_end_NF
	rs2230926	6	138196066	0.999797	1	G	ENSG00000118503	ENST00000421450	Transcript	downstream_gene_variant	-	-	-	-	-	-	IMPACT=MODIFIER;DISTANCE=3625;STRAND=1;FLAGS=cds_end_NF
	rs2230926	6	138196066	0.999797	1	G	ENSG00000118503	ENST00000433680	Transcript	downstream_gene_variant	-	-	-	-	-	-	IMPACT=MODIFIER;DISTANCE=3407;STRAND=1;FLAGS=cds_end_NF
	rs2230926	6	138196066	0.999797	1	G	ENSG00000118503	ENST00000485192	Transcript	upstream_gene_variant	-	-	-	-	-	-	IMPACT=MODIFIER;DISTANCE=909;STRAND=1
	rs3757173	6	138190154	0.849562	1	G	ENSG00000118503	ENST00000237289	Transcript	intron_variant	-	-	-	-	-	-	IMPACT=MODIFIER;STRAND=1
	rs3757173	6	138190154	0.849562	1	G	ENSG00000118503	ENST00000420009	Transcript	intron_variant	-	-	-	-	-	-	IMPACT=MODIFIER;STRAND=1;FLAGS=cds_end_NF
	rs3757173	6	138190154	0.849562	1	G	ENSG00000118503	ENST00000421450	Transcript	intron_variant	-	-	-	-	-	-	IMPACT=MODIFIER;STRAND=1;FLAGS=cds_end_NF
	rs3757173	6	138190154	0.849562	1	G	ENSG00000118503	ENST00000433680	Transcript	intron_variant	-	-	-	-	-	-	IMPACT=MODIFIER;STRAND=1;FLAGS=cds_end_NF
	rs3757173	6	138190154	0.849562	1	G	ENSG00000237499	ENST00000448942	Transcript	upstream_gene_variant	-	-	-	-	-	-	IMPACT=MODIFIER;DISTANCE=1313;STRAND=-1
	rs3757173	6	138190154	0.849562	1	G	ENSG00000237499	ENST00000606998	Transcript	upstream_gene_variant	-	-	-	-	-	-	IMPACT=MODIFIER;DISTANCE=784;STRAND=-1
	rs3757173	6	138190154	0.849562	1	G	ENSG00000237499	ENST00000607671	Transcript	upstream_gene_variant	-	-	-	-	-	-	IMPACT=MODIFIER;DISTANCE=1313;STRAND=-1
	rs3834310	6	138199055	0.999275	0.99971	-	ENSG00000118503	ENST00000237289	Transcript	intron_variant	-	-	-	-	-	-	IMPACT=MODIFIER;STRAND=1
	rs3834310	6	138199055	0.999275	0.99971	-	ENSG00000118503	ENST00000420009	Transcript	downstream_gene_variant	-	-	-	-	-	-	IMPACT=MODIFIER;DISTANCE=2884;STRAND=1;FLAGS=cds_end_NF
	rs3834310	6	138199055	0.999275	0.99971	-	ENSG00000118503	ENST00000485192	Transcript	intron_variant,non_coding_transcript_variant	-	-	-	-	-	-	IMPACT=MODIFIER;STRAND=1
	rs5029926	6	138189515	0.849562	1	G	ENSG00000118503	ENST00000237289	Transcript	intron_variant	-	-	-	-	-	-	IMPACT=MODIFIER;STRAND=1
	rs5029926	6	138189515	0.849562	1	G	ENSG00000118503	ENST00000420009	Transcript	intron_variant	-	-	-	-	-	-	IMPACT=MODIFIER;STRAND=1;FLAGS=cds_end_NF
	rs5029926	6	138189515	0.849562	1	G	ENSG00000118503	ENST00000421450	Transcript	intron_variant	-	-	-	-	-	-	IMPACT=MODIFIER;STRAND=1;FLAGS=cds_end_NF
	rs5029926	6	138189515	0.849562	1	G	ENSG00000118503	ENST00000433680	Transcript	intron_variant	-	-	-	-	-	-	IMPACT=MODIFIER;STRAND=1;FLAGS=cds_end_NF
	rs5029926	6	138189515	0.849562	1	G	ENSG00000237499	ENST00000448942	Transcript	upstream_gene_variant	-	-	-	-	-	-	IMPACT=MODIFIER;DISTANCE=674;STRAND=-1
	rs5029926	6	138189515	0.849562	1	G	ENSG00000237499	ENST00000606998	Transcript	upstream_gene_variant	-	-	-	-	-	-	IMPACT=MODIFIER;DISTANCE=145;STRAND=-1
	rs5029926	6	138189515	0.849562	1	G	ENSG00000237499	ENST00000607671	Transcript	upstream_gene_variant	-	-	-	-	-	-	IMPACT=MODIFIER;DISTANCE=674;STRAND=-1
	rs5029928	6	138189942	0.849562	1	T	ENSG00000118503	ENST00000237289	Transcript	intron_variant	-	-	-	-	-	-	IMPACT=MODIFIER;STRAND=1
	rs5029928	6	138189942	0.849562	1	T	ENSG00000118503	ENST00000420009	Transcript	intron_variant	-	-	-	-	-	-	IMPACT=MODIFIER;STRAND=1;FLAGS=cds_end_NF
	rs5029928	6	138189942	0.849562	1	T	ENSG00000118503	ENST00000421450	Transcript	intron_variant	-	-	-	-	-	-	IMPACT=MODIFIER;STRAND=1;FLAGS=cds_end_NF
	rs5029928	6	138189942	0.849562	1	T	ENSG00000118503	ENST00000433680	Transcript	intron_variant	-	-	-	-	-	-	IMPACT=MODIFIER;STRAND=1;FLAGS=cds_end_NF
	rs5029928	6	138189942	0.849562	1	T	ENSG00000237499	ENST00000448942	Transcript	upstream_gene_variant	-	-	-	-	-	-	IMPACT=MODIFIER;DISTANCE=1101;STRAND=-1
	rs5029928	6	138189942	0.849562	1	T	ENSG00000237499	ENST00000606998	Transcript	upstream_gene_variant	-	-	-	-	-	-	IMPACT=MODIFIER;DISTANCE=572;STRAND=-1
	rs5029928	6	138189942	0.849562	1	T	ENSG00000237499	ENST00000607671	Transcript	upstream_gene_variant	-	-	-	-	-	-	IMPACT=MODIFIER;DISTANCE=1101;STRAND=-1
	rs5029930	6	138190684	0.849554	1	C	ENSG00000118503	ENST00000237289	Transcript	intron_variant	-	-	-	-	-	-	IMPACT=MODIFIER;STRAND=1
	rs5029930	6	138190684	0.849554	1	C	ENSG00000118503	ENST00000420009	Transcript	intron_variant	-	-	-	-	-	-	IMPACT=MODIFIER;STRAND=1;FLAGS=cds_end_NF
	rs5029930	6	138190684	0.849554	1	C	ENSG00000118503	ENST00000421450	Transcript	intron_variant	-	-	-	-	-	-	IMPACT=MODIFIER;STRAND=1;FLAGS=cds_end_NF
	rs5029930	6	138190684	0.849554	1	C	ENSG00000118503	ENST00000433680	Transcript	intron_variant	-	-	-	-	-	-	IMPACT=MODIFIER;STRAND=1;FLAGS=cds_end_NF
	rs5029930	6	138190684	0.849554	1	C	ENSG00000237499	ENST00000448942	Transcript	upstream_gene_variant	-	-	-	-	-	-	IMPACT=MODIFIER;DISTANCE=1843;STRAND=-1
	rs5029930	6	138190684	0.849554	1	C	ENSG00000237499	ENST00000606998	Transcript	upstream_gene_variant	-	-	-	-	-	-	IMPACT=MODIFIER;DISTANCE=1314;STRAND=-1
	rs5029930	6	138190684	0.849554	1	C	ENSG00000237499	ENST00000607671	Transcript	upstream_gene_variant	-	-	-	-	-	-	IMPACT=MODIFIER;DISTANCE=1843;STRAND=-1
	rs5029937	6	138195151	1	1	T	ENSG00000118503	ENST00000237289	Transcript	intron_variant	-	-	-	-	-	-	IMPACT=MODIFIER;STRAND=1
	rs5029937	6	138195151	1	1	T	ENSG00000118503	ENST00000420009	Transcript	intron_variant	-	-	-	-	-	-	IMPACT=MODIFIER;STRAND=1;FLAGS=cds_end_NF
	rs5029937	6	138195151	1	1	T	ENSG00000118503	ENST00000421450	Transcript	downstream_gene_variant	-	-	-	-	-	-	IMPACT=MODIFIER;DISTANCE=2710;STRAND=1;FLAGS=cds_end_NF
	rs5029937	6	138195151	1	1	T	ENSG00000118503	ENST00000433680	Transcript	downstream_gene_variant	-	-	-	-	-	-	IMPACT=MODIFIER;DISTANCE=2492;STRAND=1;FLAGS=cds_end_NF
	rs5029937	6	138195151	1	1	T	ENSG00000118503	ENST00000485192	Transcript	upstream_gene_variant	-	-	-	-	-	-	IMPACT=MODIFIER;DISTANCE=1824;STRAND=1
	rs5029939	6	138195723	0.999797	1	G	ENSG00000118503	ENST00000237289	Transcript	intron_variant	-	-	-	-	-	-	IMPACT=MODIFIER;STRAND=1
	rs5029939	6	138195723	0.999797	1	G	ENSG00000118503	ENST00000420009	Transcript	intron_variant	-	-	-	-	-	-	IMPACT=MODIFIER;STRAND=1;FLAGS=cds_end_NF
	rs5029939	6	138195723	0.999797	1	G	ENSG00000118503	ENST00000421450	Transcript	downstream_gene_variant	-	-	-	-	-	-	IMPACT=MODIFIER;DISTANCE=3282;STRAND=1;FLAGS=cds_end_NF
	rs5029939	6	138195723	0.999797	1	G	ENSG00000118503	ENST00000433680	Transcript	downstream_gene_variant	-	-	-	-	-	-	IMPACT=MODIFIER;DISTANCE=3064;STRAND=1;FLAGS=cds_end_NF
	rs5029939	6	138195723	0.999797	1	G	ENSG00000118503	ENST00000485192	Transcript	upstream_gene_variant	-	-	-	-	-	-	IMPACT=MODIFIER;DISTANCE=1252;STRAND=1
	rs5029949	6	138197506	1	1	G	ENSG00000118503	ENST00000237289	Transcript	intron_variant	-	-	-	-	-	-	IMPACT=MODIFIER;STRAND=1
	rs5029949	6	138197506	1	1	G	ENSG00000118503	ENST00000420009	Transcript	downstream_gene_variant	-	-	-	-	-	-	IMPACT=MODIFIER;DISTANCE=1334;STRAND=1;FLAGS=cds_end_NF
	rs5029949	6	138197506	1	1	G	ENSG00000118503	ENST00000433680	Transcript	downstream_gene_variant	-	-	-	-	-	-	IMPACT=MODIFIER;DISTANCE=4847;STRAND=1;FLAGS=cds_end_NF
	rs5029949	6	138197506	1	1	G	ENSG00000118503	ENST00000485192	Transcript	intron_variant,non_coding_transcript_variant	-	-	-	-	-	-	IMPACT=MODIFIER;STRAND=1
	rs545842829	6	138170589	0.925026	0.992522	NA	NA	NA	NA	NA	NA	NA	NA	NA	NA	NA	NA
	rs57087937	6	138190529	0.835793	0.997182	NA	NA	NA	NA	NA	NA	NA	NA	NA	NA	NA	NA
	rs58721818	6	138243739	0.841896	0.999282	T	-	-	-	intergenic_variant	-	-	-	-	-	-	IMPACT=MODIFIER
	rs59693083	6	138186532	0.849546	1	G	ENSG00000118503	ENST00000237289	Transcript	upstream_gene_variant	-	-	-	-	-	-	IMPACT=MODIFIER;DISTANCE=2049;STRAND=1
	rs59693083	6	138186532	0.849546	1	G	ENSG00000118503	ENST00000420009	Transcript	upstream_gene_variant	-	-	-	-	-	-	IMPACT=MODIFIER;DISTANCE=1927;STRAND=1;FLAGS=cds_end_NF
	rs59693083	6	138186532	0.849546	1	G	ENSG00000118503	ENST00000421450	Transcript	upstream_gene_variant	-	-	-	-	-	-	IMPACT=MODIFIER;DISTANCE=1819;STRAND=1;FLAGS=cds_end_NF
	rs59693083	6	138186532	0.849546	1	G	ENSG00000118503	ENST00000433680	Transcript	upstream_gene_variant	-	-	-	-	-	-	IMPACT=MODIFIER;DISTANCE=2187;STRAND=1;FLAGS=cds_end_NF
	rs59693083	6	138186532	0.849546	1	G	ENSG00000237499	ENST00000431144	Transcript	upstream_gene_variant	-	-	-	-	-	-	IMPACT=MODIFIER;DISTANCE=3904;STRAND=-1
	rs59693083	6	138186532	0.849546	1	G	ENSG00000237499	ENST00000448942	Transcript	intron_variant,non_coding_transcript_variant	-	-	-	-	-	-	IMPACT=MODIFIER;STRAND=-1
	rs59693083	6	138186532	0.849546	1	G	ENSG00000237499	ENST00000606998	Transcript	intron_variant,non_coding_transcript_variant	-	-	-	-	-	-	IMPACT=MODIFIER;STRAND=-1
	rs59693083	6	138186532	0.849546	1	G	ENSG00000237499	ENST00000607671	Transcript	intron_variant,non_coding_transcript_variant	-	-	-	-	-	-	IMPACT=MODIFIER;STRAND=-1
	rs59699063	6	138185881	0.849795	1	T	ENSG00000118503	ENST00000237289	Transcript	upstream_gene_variant	-	-	-	-	-	-	IMPACT=MODIFIER;DISTANCE=2700;STRAND=1
	rs59699063	6	138185881	0.849795	1	T	ENSG00000118503	ENST00000420009	Transcript	upstream_gene_variant	-	-	-	-	-	-	IMPACT=MODIFIER;DISTANCE=2578;STRAND=1;FLAGS=cds_end_NF
	rs59699063	6	138185881	0.849795	1	T	ENSG00000118503	ENST00000421450	Transcript	upstream_gene_variant	-	-	-	-	-	-	IMPACT=MODIFIER;DISTANCE=2470;STRAND=1;FLAGS=cds_end_NF
	rs59699063	6	138185881	0.849795	1	T	ENSG00000118503	ENST00000433680	Transcript	upstream_gene_variant	-	-	-	-	-	-	IMPACT=MODIFIER;DISTANCE=2838;STRAND=1;FLAGS=cds_end_NF
	rs59699063	6	138185881	0.849795	1	T	ENSG00000237499	ENST00000431144	Transcript	upstream_gene_variant	-	-	-	-	-	-	IMPACT=MODIFIER;DISTANCE=3253;STRAND=-1
	rs59699063	6	138185881	0.849795	1	T	ENSG00000237499	ENST00000448942	Transcript	intron_variant,non_coding_transcript_variant	-	-	-	-	-	-	IMPACT=MODIFIER;STRAND=-1
	rs59699063	6	138185881	0.849795	1	T	ENSG00000237499	ENST00000606998	Transcript	intron_variant,non_coding_transcript_variant	-	-	-	-	-	-	IMPACT=MODIFIER;STRAND=-1
	rs59699063	6	138185881	0.849795	1	T	ENSG00000237499	ENST00000607671	Transcript	intron_variant,non_coding_transcript_variant	-	-	-	-	-	-	IMPACT=MODIFIER;STRAND=-1
	rs60022938	6	138170589	0.925026	0.992522	NA	NA	NA	NA	NA	NA	NA	NA	NA	NA	NA	NA
	rs61117627	6	138243700	0.840455	0.999282	A	-	-	-	intergenic_variant	-	-	-	-	-	-	IMPACT=MODIFIER
	rs61593413	6	138185932	0.849652	1	A	ENSG00000118503	ENST00000237289	Transcript	upstream_gene_variant	-	-	-	-	-	-	IMPACT=MODIFIER;DISTANCE=2649;STRAND=1
	rs61593413	6	138185932	0.849652	1	A	ENSG00000118503	ENST00000420009	Transcript	upstream_gene_variant	-	-	-	-	-	-	IMPACT=MODIFIER;DISTANCE=2527;STRAND=1;FLAGS=cds_end_NF
	rs61593413	6	138185932	0.849652	1	A	ENSG00000118503	ENST00000421450	Transcript	upstream_gene_variant	-	-	-	-	-	-	IMPACT=MODIFIER;DISTANCE=2419;STRAND=1;FLAGS=cds_end_NF
	rs61593413	6	138185932	0.849652	1	A	ENSG00000118503	ENST00000433680	Transcript	upstream_gene_variant	-	-	-	-	-	-	IMPACT=MODIFIER;DISTANCE=2787;STRAND=1;FLAGS=cds_end_NF
	rs61593413	6	138185932	0.849652	1	A	ENSG00000237499	ENST00000431144	Transcript	upstream_gene_variant	-	-	-	-	-	-	IMPACT=MODIFIER;DISTANCE=3304;STRAND=-1
	rs61593413	6	138185932	0.849652	1	A	ENSG00000237499	ENST00000448942	Transcript	intron_variant,non_coding_transcript_variant	-	-	-	-	-	-	IMPACT=MODIFIER;STRAND=-1
	rs61593413	6	138185932	0.849652	1	A	ENSG00000237499	ENST00000606998	Transcript	intron_variant,non_coding_transcript_variant	-	-	-	-	-	-	IMPACT=MODIFIER;STRAND=-1
	rs61593413	6	138185932	0.849652	1	A	ENSG00000237499	ENST00000607671	Transcript	intron_variant,non_coding_transcript_variant	-	-	-	-	-	-	IMPACT=MODIFIER;STRAND=-1
	rs6570194	6	138242638	0.977115	0.991169	C	-	-	-	intergenic_variant	-	-	-	-	-	-	IMPACT=MODIFIER
	rs6932056	6	138242437	0.982229	0.999277	C	-	-	-	intergenic_variant	-	-	-	-	-	-	IMPACT=MODIFIER
	rs719149	6	138192745	0.849704	1	A	ENSG00000118503	ENST00000237289	Transcript	intron_variant	-	-	-	-	-	-	IMPACT=MODIFIER;STRAND=1
	rs719149	6	138192745	0.849704	1	A	ENSG00000118503	ENST00000420009	Transcript	intron_variant	-	-	-	-	-	-	IMPACT=MODIFIER;STRAND=1;FLAGS=cds_end_NF
	rs719149	6	138192745	0.849704	1	A	ENSG00000118503	ENST00000421450	Transcript	downstream_gene_variant	-	-	-	-	-	-	IMPACT=MODIFIER;DISTANCE=304;STRAND=1;FLAGS=cds_end_NF
	rs719149	6	138192745	0.849704	1	A	ENSG00000118503	ENST00000433680	Transcript	downstream_gene_variant	-	-	-	-	-	-	IMPACT=MODIFIER;DISTANCE=86;STRAND=1;FLAGS=cds_end_NF
	rs719149	6	138192745	0.849704	1	A	ENSG00000118503	ENST00000485192	Transcript	upstream_gene_variant	-	-	-	-	-	-	IMPACT=MODIFIER;DISTANCE=4230;STRAND=1
	rs719149	6	138192745	0.849704	1	A	ENSG00000237499	ENST00000448942	Transcript	upstream_gene_variant	-	-	-	-	-	-	IMPACT=MODIFIER;DISTANCE=3904;STRAND=-1
	rs719149	6	138192745	0.849704	1	A	ENSG00000237499	ENST00000606998	Transcript	upstream_gene_variant	-	-	-	-	-	-	IMPACT=MODIFIER;DISTANCE=3375;STRAND=-1
	rs719149	6	138192745	0.849704	1	A	ENSG00000237499	ENST00000607671	Transcript	upstream_gene_variant	-	-	-	-	-	-	IMPACT=MODIFIER;DISTANCE=3904;STRAND=-1
	rs719150	6	138192761	0.839599	1	G	ENSG00000118503	ENST00000237289	Transcript	intron_variant	-	-	-	-	-	-	IMPACT=MODIFIER;STRAND=1
	rs719150	6	138192761	0.839599	1	G	ENSG00000118503	ENST00000420009	Transcript	intron_variant	-	-	-	-	-	-	IMPACT=MODIFIER;STRAND=1;FLAGS=cds_end_NF
	rs719150	6	138192761	0.839599	1	G	ENSG00000118503	ENST00000421450	Transcript	downstream_gene_variant	-	-	-	-	-	-	IMPACT=MODIFIER;DISTANCE=320;STRAND=1;FLAGS=cds_end_NF
	rs719150	6	138192761	0.839599	1	G	ENSG00000118503	ENST00000433680	Transcript	downstream_gene_variant	-	-	-	-	-	-	IMPACT=MODIFIER;DISTANCE=102;STRAND=1;FLAGS=cds_end_NF
	rs719150	6	138192761	0.839599	1	G	ENSG00000118503	ENST00000485192	Transcript	upstream_gene_variant	-	-	-	-	-	-	IMPACT=MODIFIER;DISTANCE=4214;STRAND=1
	rs719150	6	138192761	0.839599	1	G	ENSG00000237499	ENST00000448942	Transcript	upstream_gene_variant	-	-	-	-	-	-	IMPACT=MODIFIER;DISTANCE=3920;STRAND=-1
	rs719150	6	138192761	0.839599	1	G	ENSG00000237499	ENST00000606998	Transcript	upstream_gene_variant	-	-	-	-	-	-	IMPACT=MODIFIER;DISTANCE=3391;STRAND=-1
	rs719150	6	138192761	0.839599	1	G	ENSG00000237499	ENST00000607671	Transcript	upstream_gene_variant	-	-	-	-	-	-	IMPACT=MODIFIER;DISTANCE=3920;STRAND=-1
	rs77000060	6	138237989	0.989597	0.999522	T	-	-	-	intergenic_variant	-	-	-	-	-	-	IMPACT=MODIFIER
	rs7749323	6	138230389	0.99363	0.998933	A	-	-	-	intergenic_variant	-	-	-	-	-	-	IMPACT=MODIFIER
	rs7750604	6	138190533	0.835737	0.99721	NA	NA	NA	NA	NA	NA	NA	NA	NA	NA	NA	NA
	rs7752903	6	138227364	0.99363	0.998933	G	-	-	-	intergenic_variant	-	-	-	-	-	-	IMPACT=MODIFIER
	rs7774101	6	138182492	0.8496	1	G	ENSG00000237499	ENST00000431144	Transcript	non_coding_transcript_exon_variant	137	-	-	-	-	-	IMPACT=MODIFIER;STRAND=-1
	rs7774101	6	138182492	0.8496	1	G	ENSG00000237499	ENST00000448942	Transcript	intron_variant,non_coding_transcript_variant	-	-	-	-	-	-	IMPACT=MODIFIER;STRAND=-1
	rs7774101	6	138182492	0.8496	1	G	ENSG00000237499	ENST00000606327	Transcript	upstream_gene_variant	-	-	-	-	-	-	IMPACT=MODIFIER;DISTANCE=3307;STRAND=-1
	rs7774101	6	138182492	0.8496	1	G	ENSG00000237499	ENST00000606998	Transcript	intron_variant,non_coding_transcript_variant	-	-	-	-	-	-	IMPACT=MODIFIER;STRAND=-1
	rs7774101	6	138182492	0.8496	1	G	ENSG00000237499	ENST00000607671	Transcript	intron_variant,non_coding_transcript_variant	-	-	-	-	-	-	IMPACT=MODIFIER;STRAND=-1
	rs80213143	6	138157728	0.903098	0.989987	C	ENSG00000237499	ENST00000606998	Transcript	intron_variant,non_coding_transcript_variant	-	-	-	-	-	-	IMPACT=MODIFIER;STRAND=-1
	rs9494885	6	138172748	0.851569	0.999653	C	ENSG00000237499	ENST00000606327	Transcript	downstream_gene_variant	-	-	-	-	-	-	IMPACT=MODIFIER;DISTANCE=3251;STRAND=-1
	rs9494885	6	138172748	0.851569	0.999653	C	ENSG00000237499	ENST00000606998	Transcript	intron_variant,non_coding_transcript_variant	-	-	-	-	-	-	IMPACT=MODIFIER;STRAND=-1
	rs9494892	6	138223489	0.998536	0.999512	T	-	-	-	intergenic_variant	-	-	-	-	-	-	IMPACT=MODIFIER
	rs9494893	6	138223490	0.998537	0.999512	T	-	-	-	intergenic_variant	-	-	-	-	-	-	IMPACT=MODIFIER
	rs9494894	6	138228520	0.993507	0.998738	C	-	-	-	intergenic_variant	-	-	-	-	-	-	IMPACT=MODIFIER
	rs9494895	6	138234778	0.991666	0.996908	T	-	-	-	intergenic_variant	-	-	-	-	-	-	IMPACT=MODIFIER
	rs1022745994	7	128577914	0.996871	1	NA	NA	NA	NA	NA	NA	NA	NA	NA	NA	NA	NA
	rs11269962	7	128575797	1	1	NA	NA	NA	NA	NA	NA	NA	NA	NA	NA	NA	NA
	rs1167352630	7	128577914	0.996871	1	NA	NA	NA	NA	NA	NA	NA	NA	NA	NA	NA	NA
	rs1422224269	7	128577914	0.996871	1	NA	NA	NA	NA	NA	NA	NA	NA	NA	NA	NA	NA
	rs142738614	7	128577914	0.996871	1	NA	NA	NA	NA	NA	NA	NA	NA	NA	NA	NA	NA
	rs3757387	7	128576086	1	1	C	ENSG00000128604	ENST00000249375	Transcript	upstream_gene_variant	-	-	-	-	-	-	IMPACT=MODIFIER;DISTANCE=2185;STRAND=1
	rs3757387	7	128576086	1	1	C	ENSG00000128604	ENST00000357234	Transcript	upstream_gene_variant	-	-	-	-	-	-	IMPACT=MODIFIER;DISTANCE=1908;STRAND=1
	rs3757387	7	128576086	1	1	C	ENSG00000128604	ENST00000402030	Transcript	upstream_gene_variant	-	-	-	-	-	-	IMPACT=MODIFIER;DISTANCE=1957;STRAND=1
	rs3757387	7	128576086	1	1	C	ENSG00000128604	ENST00000461416	Transcript	upstream_gene_variant	-	-	-	-	-	-	IMPACT=MODIFIER;DISTANCE=1949;STRAND=1
	rs3757387	7	128576086	1	1	C	ENSG00000128604	ENST00000464557	Transcript	upstream_gene_variant	-	-	-	-	-	-	IMPACT=MODIFIER;DISTANCE=1940;STRAND=1;FLAGS=cds_end_NF
	rs3757387	7	128576086	1	1	C	ENSG00000128604	ENST00000465603	Transcript	upstream_gene_variant	-	-	-	-	-	-	IMPACT=MODIFIER;DISTANCE=4806;STRAND=1
	rs3757387	7	128576086	1	1	C	ENSG00000128604	ENST00000467002	Transcript	upstream_gene_variant	-	-	-	-	-	-	IMPACT=MODIFIER;DISTANCE=4174;STRAND=1;FLAGS=cds_end_NF
	rs3757387	7	128576086	1	1	C	ENSG00000128604	ENST00000473745	Transcript	upstream_gene_variant	-	-	-	-	-	-	IMPACT=MODIFIER;DISTANCE=4640;STRAND=1
	rs3757387	7	128576086	1	1	C	ENSG00000128604	ENST00000473787	Transcript	upstream_gene_variant	-	-	-	-	-	-	IMPACT=MODIFIER;DISTANCE=1959;STRAND=1
	rs3757387	7	128576086	1	1	C	ENSG00000128604	ENST00000477535	Transcript	upstream_gene_variant	-	-	-	-	-	-	IMPACT=MODIFIER;DISTANCE=1908;STRAND=1
	rs3757387	7	128576086	1	1	C	ENSG00000128604	ENST00000479582	Transcript	upstream_gene_variant	-	-	-	-	-	-	IMPACT=MODIFIER;DISTANCE=1930;STRAND=1;FLAGS=cds_end_NF
	rs3757387	7	128576086	1	1	C	ENSG00000128604	ENST00000488569	Transcript	upstream_gene_variant	-	-	-	-	-	-	IMPACT=MODIFIER;DISTANCE=1905;STRAND=1
	rs3757387	7	128576086	1	1	C	ENSG00000128604	ENST00000489702	Transcript	upstream_gene_variant	-	-	-	-	-	-	IMPACT=MODIFIER;DISTANCE=1580;STRAND=1;FLAGS=cds_end_NF
	rs4728142	7	128573967	0.971983	1	A	ENSG00000128604	ENST00000249375	Transcript	upstream_gene_variant	-	-	-	-	-	-	IMPACT=MODIFIER;DISTANCE=4304;STRAND=1
	rs4728142	7	128573967	0.971983	1	A	ENSG00000128604	ENST00000357234	Transcript	upstream_gene_variant	-	-	-	-	-	-	IMPACT=MODIFIER;DISTANCE=4027;STRAND=1
	rs4728142	7	128573967	0.971983	1	A	ENSG00000128604	ENST00000402030	Transcript	upstream_gene_variant	-	-	-	-	-	-	IMPACT=MODIFIER;DISTANCE=4076;STRAND=1
	rs4728142	7	128573967	0.971983	1	A	ENSG00000128604	ENST00000461416	Transcript	upstream_gene_variant	-	-	-	-	-	-	IMPACT=MODIFIER;DISTANCE=4068;STRAND=1
	rs4728142	7	128573967	0.971983	1	A	ENSG00000128604	ENST00000464557	Transcript	upstream_gene_variant	-	-	-	-	-	-	IMPACT=MODIFIER;DISTANCE=4059;STRAND=1;FLAGS=cds_end_NF
	rs4728142	7	128573967	0.971983	1	A	ENSG00000128604	ENST00000473787	Transcript	upstream_gene_variant	-	-	-	-	-	-	IMPACT=MODIFIER;DISTANCE=4078;STRAND=1
	rs4728142	7	128573967	0.971983	1	A	ENSG00000128604	ENST00000477535	Transcript	upstream_gene_variant	-	-	-	-	-	-	IMPACT=MODIFIER;DISTANCE=4027;STRAND=1
	rs4728142	7	128573967	0.971983	1	A	ENSG00000128604	ENST00000479582	Transcript	upstream_gene_variant	-	-	-	-	-	-	IMPACT=MODIFIER;DISTANCE=4049;STRAND=1;FLAGS=cds_end_NF
	rs4728142	7	128573967	0.971983	1	A	ENSG00000128604	ENST00000488569	Transcript	upstream_gene_variant	-	-	-	-	-	-	IMPACT=MODIFIER;DISTANCE=4024;STRAND=1
	rs4728142	7	128573967	0.971983	1	A	ENSG00000128604	ENST00000489702	Transcript	upstream_gene_variant	-	-	-	-	-	-	IMPACT=MODIFIER;DISTANCE=3699;STRAND=1;FLAGS=cds_end_NF
	rs764071296	7	128575797	1	1	NA	NA	NA	NA	NA	NA	NA	NA	NA	NA	NA	NA
	rs10083374	14	105402994	1	1	C	ENSG00000166428	ENST00000392593	Transcript	downstream_gene_variant	-	-	-	-	-	-	IMPACT=MODIFIER;DISTANCE=3421;STRAND=1
	rs10083374	14	105402994	1	1	C	ENSG00000166428	ENST00000472702	Transcript	downstream_gene_variant	-	-	-	-	-	-	IMPACT=MODIFIER;DISTANCE=4480;STRAND=1
	rs10083374	14	105402994	1	1	C	ENSG00000166428	ENST00000540372	Transcript	downstream_gene_variant	-	-	-	-	-	-	IMPACT=MODIFIER;DISTANCE=3420;STRAND=1
	rs10083374	14	105402994	1	1	C	ENSG00000166428	ENST00000553861	Transcript	downstream_gene_variant	-	-	-	-	-	-	IMPACT=MODIFIER;DISTANCE=3422;STRAND=1
	rs10083374	14	105402994	1	1	C	ENSG00000185567	ENST00000333244	Transcript	downstream_gene_variant	-	-	-	-	-	-	IMPACT=MODIFIER;DISTANCE=660;STRAND=-1
	rs10083374	14	105402994	1	1	C	ENSG00000185567	ENST00000555122	Transcript	downstream_gene_variant	-	-	-	-	-	-	IMPACT=MODIFIER;DISTANCE=587;STRAND=-1
	rs10083374	14	105402994	1	1	C	ENSG00000185567	ENST00000557457	Transcript	downstream_gene_variant	-	-	-	-	-	-	IMPACT=MODIFIER;DISTANCE=596;STRAND=-1
	rs10083490	14	105402418	1	1	T	ENSG00000166428	ENST00000392593	Transcript	downstream_gene_variant	-	-	-	-	-	-	IMPACT=MODIFIER;DISTANCE=2845;STRAND=1
	rs10083490	14	105402418	1	1	T	ENSG00000166428	ENST00000472702	Transcript	downstream_gene_variant	-	-	-	-	-	-	IMPACT=MODIFIER;DISTANCE=3904;STRAND=1
	rs10083490	14	105402418	1	1	T	ENSG00000166428	ENST00000540372	Transcript	downstream_gene_variant	-	-	-	-	-	-	IMPACT=MODIFIER;DISTANCE=2844;STRAND=1
	rs10083490	14	105402418	1	1	T	ENSG00000166428	ENST00000553861	Transcript	downstream_gene_variant	-	-	-	-	-	-	IMPACT=MODIFIER;DISTANCE=2846;STRAND=1
	rs10083490	14	105402418	1	1	T	ENSG00000185567	ENST00000333244	Transcript	downstream_gene_variant	-	-	-	-	-	-	IMPACT=MODIFIER;DISTANCE=1236;STRAND=-1
	rs10083490	14	105402418	1	1	T	ENSG00000185567	ENST00000555122	Transcript	downstream_gene_variant	-	-	-	-	-	-	IMPACT=MODIFIER;DISTANCE=1163;STRAND=-1
	rs10083490	14	105402418	1	1	T	ENSG00000185567	ENST00000557457	Transcript	downstream_gene_variant	-	-	-	-	-	-	IMPACT=MODIFIER;DISTANCE=1172;STRAND=-1
	rs10083496	14	105402786	1	1	A	ENSG00000166428	ENST00000392593	Transcript	downstream_gene_variant	-	-	-	-	-	-	IMPACT=MODIFIER;DISTANCE=3213;STRAND=1
	rs10083496	14	105402786	1	1	A	ENSG00000166428	ENST00000472702	Transcript	downstream_gene_variant	-	-	-	-	-	-	IMPACT=MODIFIER;DISTANCE=4272;STRAND=1
	rs10083496	14	105402786	1	1	A	ENSG00000166428	ENST00000540372	Transcript	downstream_gene_variant	-	-	-	-	-	-	IMPACT=MODIFIER;DISTANCE=3212;STRAND=1
	rs10083496	14	105402786	1	1	A	ENSG00000166428	ENST00000553861	Transcript	downstream_gene_variant	-	-	-	-	-	-	IMPACT=MODIFIER;DISTANCE=3214;STRAND=1
	rs10083496	14	105402786	1	1	A	ENSG00000185567	ENST00000333244	Transcript	downstream_gene_variant	-	-	-	-	-	-	IMPACT=MODIFIER;DISTANCE=868;STRAND=-1
	rs10083496	14	105402786	1	1	A	ENSG00000185567	ENST00000555122	Transcript	downstream_gene_variant	-	-	-	-	-	-	IMPACT=MODIFIER;DISTANCE=795;STRAND=-1
	rs10083496	14	105402786	1	1	A	ENSG00000185567	ENST00000557457	Transcript	downstream_gene_variant	-	-	-	-	-	-	IMPACT=MODIFIER;DISTANCE=804;STRAND=-1
	rs10145032	14	105414810	0.980982	1	G	ENSG00000185567	ENST00000333244	Transcript	synonymous_variant	7098	6978	2326	L	ctG/ctC	-	IMPACT=LOW;STRAND=-1
	rs10145032	14	105414810	0.980982	1	G	ENSG00000185567	ENST00000555122	Transcript	non_coding_transcript_exon_variant	7106	-	-	-	-	-	IMPACT=MODIFIER;STRAND=-1
	rs10145032	14	105414810	0.980982	1	G	ENSG00000185567	ENST00000557457	Transcript	intron_variant	-	-	-	-	-	-	IMPACT=MODIFIER;STRAND=-1
	rs10149193	14	105403474	1	1	T	ENSG00000166428	ENST00000392593	Transcript	downstream_gene_variant	-	-	-	-	-	-	IMPACT=MODIFIER;DISTANCE=3901;STRAND=1
	rs10149193	14	105403474	1	1	T	ENSG00000166428	ENST00000472702	Transcript	downstream_gene_variant	-	-	-	-	-	-	IMPACT=MODIFIER;DISTANCE=4960;STRAND=1
	rs10149193	14	105403474	1	1	T	ENSG00000166428	ENST00000540372	Transcript	downstream_gene_variant	-	-	-	-	-	-	IMPACT=MODIFIER;DISTANCE=3900;STRAND=1
	rs10149193	14	105403474	1	1	T	ENSG00000166428	ENST00000553861	Transcript	downstream_gene_variant	-	-	-	-	-	-	IMPACT=MODIFIER;DISTANCE=3902;STRAND=1
	rs10149193	14	105403474	1	1	T	ENSG00000185567	ENST00000333244	Transcript	downstream_gene_variant	-	-	-	-	-	-	IMPACT=MODIFIER;DISTANCE=180;STRAND=-1
	rs10149193	14	105403474	1	1	T	ENSG00000185567	ENST00000555122	Transcript	downstream_gene_variant	-	-	-	-	-	-	IMPACT=MODIFIER;DISTANCE=107;STRAND=-1
	rs10149193	14	105403474	1	1	T	ENSG00000185567	ENST00000557457	Transcript	downstream_gene_variant	-	-	-	-	-	-	IMPACT=MODIFIER;DISTANCE=116;STRAND=-1
	rs10152073	14	105409959	1	1	T	ENSG00000185567	ENST00000333244	Transcript	synonymous_variant	11949	11829	3943	A	gcC/gcA	-	IMPACT=LOW;STRAND=-1
	rs10152073	14	105409959	1	1	T	ENSG00000185567	ENST00000555122	Transcript	non_coding_transcript_exon_variant	11957	-	-	-	-	-	IMPACT=MODIFIER;STRAND=-1
	rs10152073	14	105409959	1	1	T	ENSG00000185567	ENST00000557457	Transcript	intron_variant	-	-	-	-	-	-	IMPACT=MODIFIER;STRAND=-1
	rs1036713	14	105396693	0.994243	0.998076	C	ENSG00000166428	ENST00000392593	Transcript	intron_variant	-	-	-	-	-	-	IMPACT=MODIFIER;STRAND=1
	rs1036713	14	105396693	0.994243	0.998076	C	ENSG00000166428	ENST00000472702	Transcript	upstream_gene_variant	-	-	-	-	-	-	IMPACT=MODIFIER;DISTANCE=265;STRAND=1
	rs1036713	14	105396693	0.994243	0.998076	C	ENSG00000166428	ENST00000472901	Transcript	downstream_gene_variant	-	-	-	-	-	-	IMPACT=MODIFIER;DISTANCE=1312;STRAND=1
	rs1036713	14	105396693	0.994243	0.998076	C	ENSG00000166428	ENST00000540372	Transcript	intron_variant	-	-	-	-	-	-	IMPACT=MODIFIER;STRAND=1
	rs1036713	14	105396693	0.994243	0.998076	C	ENSG00000166428	ENST00000553861	Transcript	upstream_gene_variant	-	-	-	-	-	-	IMPACT=MODIFIER;DISTANCE=1804;STRAND=1
	rs1036713	14	105396693	0.994243	0.998076	C	ENSG00000166428	ENST00000557573	Transcript	intron_variant	-	-	-	-	-	-	IMPACT=MODIFIER;STRAND=1;FLAGS=cds_end_NF
	rs10438246	14	105410183	1	1	C	ENSG00000185567	ENST00000333244	Transcript	missense_variant	11725	11605	3869	M/V	Atg/Gtg	-	IMPACT=MODERATE;STRAND=-1
	rs10438246	14	105410183	1	1	C	ENSG00000185567	ENST00000555122	Transcript	non_coding_transcript_exon_variant	11733	-	-	-	-	-	IMPACT=MODIFIER;STRAND=-1
	rs10438246	14	105410183	1	1	C	ENSG00000185567	ENST00000557457	Transcript	intron_variant	-	-	-	-	-	-	IMPACT=MODIFIER;STRAND=-1
	rs10438247	14	105411781	1	1	A	ENSG00000185567	ENST00000333244	Transcript	missense_variant	10127	10007	3336	P/L	cCg/cTg	-	IMPACT=MODERATE;STRAND=-1
	rs10438247	14	105411781	1	1	A	ENSG00000185567	ENST00000555122	Transcript	non_coding_transcript_exon_variant	10135	-	-	-	-	-	IMPACT=MODIFIER;STRAND=-1
	rs10438247	14	105411781	1	1	A	ENSG00000185567	ENST00000557457	Transcript	intron_variant	-	-	-	-	-	-	IMPACT=MODIFIER;STRAND=-1
	rs1048257	14	105404384	1	1	C	ENSG00000166428	ENST00000392593	Transcript	downstream_gene_variant	-	-	-	-	-	-	IMPACT=MODIFIER;DISTANCE=4811;STRAND=1
	rs1048257	14	105404384	1	1	C	ENSG00000166428	ENST00000540372	Transcript	downstream_gene_variant	-	-	-	-	-	-	IMPACT=MODIFIER;DISTANCE=4810;STRAND=1
	rs1048257	14	105404384	1	1	C	ENSG00000166428	ENST00000553861	Transcript	downstream_gene_variant	-	-	-	-	-	-	IMPACT=MODIFIER;DISTANCE=4812;STRAND=1
	rs1048257	14	105404384	1	1	C	ENSG00000185567	ENST00000333244	Transcript	3_prime_UTR_variant	17524	-	-	-	-	-	IMPACT=MODIFIER;STRAND=-1
	rs1048257	14	105404384	1	1	C	ENSG00000185567	ENST00000555122	Transcript	non_coding_transcript_exon_variant	17532	-	-	-	-	-	IMPACT=MODIFIER;STRAND=-1
	rs1048257	14	105404384	1	1	C	ENSG00000185567	ENST00000557457	Transcript	3_prime_UTR_variant	2642	-	-	-	-	-	IMPACT=MODIFIER;STRAND=-1
	rs11160825	14	105410411	1	1	T	ENSG00000185567	ENST00000333244	Transcript	missense_variant	11497	11377	3793	D/N	Gac/Aac	-	IMPACT=MODERATE;STRAND=-1
	rs11160825	14	105410411	1	1	T	ENSG00000185567	ENST00000555122	Transcript	non_coding_transcript_exon_variant	11505	-	-	-	-	-	IMPACT=MODIFIER;STRAND=-1
	rs11160825	14	105410411	1	1	T	ENSG00000185567	ENST00000557457	Transcript	intron_variant	-	-	-	-	-	-	IMPACT=MODIFIER;STRAND=-1
	rs11623422	14	105407031	1	1	G	ENSG00000185567	ENST00000333244	Transcript	synonymous_variant	14877	14757	4919	S	tcT/tcC	-	IMPACT=LOW;STRAND=-1
	rs11623422	14	105407031	1	1	G	ENSG00000185567	ENST00000555122	Transcript	non_coding_transcript_exon_variant	14885	-	-	-	-	-	IMPACT=MODIFIER;STRAND=-1
	rs11623422	14	105407031	1	1	G	ENSG00000185567	ENST00000557457	Transcript	intron_variant	-	-	-	-	-	-	IMPACT=MODIFIER;STRAND=-1
	rs11625007	14	105418391	0.92244	0.973202	T	ENSG00000185567	ENST00000333244	Transcript	missense_variant	3517	3397	1133	V/I	Gtc/Atc	-	IMPACT=MODERATE;STRAND=-1
	rs11625007	14	105418391	0.92244	0.973202	T	ENSG00000185567	ENST00000555122	Transcript	non_coding_transcript_exon_variant	3525	-	-	-	-	-	IMPACT=MODIFIER;STRAND=-1
	rs11625007	14	105418391	0.92244	0.973202	T	ENSG00000185567	ENST00000555544	Transcript	downstream_gene_variant	-	-	-	-	-	-	IMPACT=MODIFIER;DISTANCE=1483;STRAND=-1
	rs11625007	14	105418391	0.92244	0.973202	T	ENSG00000185567	ENST00000557457	Transcript	intron_variant	-	-	-	-	-	-	IMPACT=MODIFIER;STRAND=-1
	rs11846918	14	105415469	0.866588	0.956023	NA	NA	NA	NA	NA	NA	NA	NA	NA	NA	NA	NA
	rs11850949	14	105408827	1	1	NA	NA	NA	NA	NA	NA	NA	NA	NA	NA	NA	NA
	rs11851053	14	105407208	1	1	C	ENSG00000185567	ENST00000333244	Transcript	synonymous_variant	14700	14580	4860	V	gtA/gtG	-	IMPACT=LOW;STRAND=-1
	rs11851053	14	105407208	1	1	C	ENSG00000185567	ENST00000555122	Transcript	non_coding_transcript_exon_variant	14708	-	-	-	-	-	IMPACT=MODIFIER;STRAND=-1
	rs11851053	14	105407208	1	1	C	ENSG00000185567	ENST00000557457	Transcript	splice_region_variant,intron_variant	-	-	-	-	-	-	IMPACT=LOW;STRAND=-1
	rs12433815	14	105412542	1	1	NA	NA	NA	NA	NA	NA	NA	NA	NA	NA	NA	NA
	rs12433837	14	105412541	1	1	NA	NA	NA	NA	NA	NA	NA	NA	NA	NA	NA	NA
	rs12436986	14	105412554	1	1	NA	NA	NA	NA	NA	NA	NA	NA	NA	NA	NA	NA
	rs151013711	14	105418504	0.826547	0.993411	NA	NA	NA	NA	NA	NA	NA	NA	NA	NA	NA	NA
	rs2013228	14	105417774	0.864911	0.986912	NA	NA	NA	NA	NA	NA	NA	NA	NA	NA	NA	NA
	rs2013462	14	105416959	0.845982	0.962031	NA	NA	NA	NA	NA	NA	NA	NA	NA	NA	NA	NA
	rs2248966	14	105417102	0.878567	0.980845	NA	NA	NA	NA	NA	NA	NA	NA	NA	NA	NA	NA
	rs2396457	14	105417766	0.844672	0.992876	NA	NA	NA	NA	NA	NA	NA	NA	NA	NA	NA	NA
	rs2582511	14	105416010	0.923011	0.982026	NA	NA	NA	NA	NA	NA	NA	NA	NA	NA	NA	NA
	rs2582513	14	105414790	0.97989	1	G	ENSG00000185567	ENST00000333244	Transcript	missense_variant	7118	6998	2333	L/P	cTt/cCt	-	IMPACT=MODERATE;STRAND=-1
	rs2582513	14	105414790	0.97989	1	G	ENSG00000185567	ENST00000555122	Transcript	non_coding_transcript_exon_variant	7126	-	-	-	-	-	IMPACT=MODIFIER;STRAND=-1
	rs2582513	14	105414790	0.97989	1	G	ENSG00000185567	ENST00000557457	Transcript	intron_variant	-	-	-	-	-	-	IMPACT=MODIFIER;STRAND=-1
	rs2582514	14	105413204	1	1	NA	NA	NA	NA	NA	NA	NA	NA	NA	NA	NA	NA
	rs2582533	14	105398787	0.998034	1	C	ENSG00000166428	ENST00000392593	Transcript	intron_variant	-	-	-	-	-	-	IMPACT=MODIFIER;STRAND=1
	rs2582533	14	105398787	0.998034	1	C	ENSG00000166428	ENST00000472702	Transcript	downstream_gene_variant	-	-	-	-	-	-	IMPACT=MODIFIER;DISTANCE=273;STRAND=1
	rs2582533	14	105398787	0.998034	1	C	ENSG00000166428	ENST00000472901	Transcript	downstream_gene_variant	-	-	-	-	-	-	IMPACT=MODIFIER;DISTANCE=3406;STRAND=1
	rs2582533	14	105398787	0.998034	1	C	ENSG00000166428	ENST00000540372	Transcript	intron_variant	-	-	-	-	-	-	IMPACT=MODIFIER;STRAND=1
	rs2582533	14	105398787	0.998034	1	C	ENSG00000166428	ENST00000553861	Transcript	intron_variant	-	-	-	-	-	-	IMPACT=MODIFIER;STRAND=1
	rs2582533	14	105398787	0.998034	1	C	ENSG00000166428	ENST00000557573	Transcript	downstream_gene_variant	-	-	-	-	-	-	IMPACT=MODIFIER;DISTANCE=1649;STRAND=1;FLAGS=cds_end_NF
	rs2582533	14	105398787	0.998034	1	C	ENSG00000185567	ENST00000333244	Transcript	downstream_gene_variant	-	-	-	-	-	-	IMPACT=MODIFIER;DISTANCE=4867;STRAND=-1
	rs2582533	14	105398787	0.998034	1	C	ENSG00000185567	ENST00000555122	Transcript	downstream_gene_variant	-	-	-	-	-	-	IMPACT=MODIFIER;DISTANCE=4794;STRAND=-1
	rs2582533	14	105398787	0.998034	1	C	ENSG00000185567	ENST00000557457	Transcript	downstream_gene_variant	-	-	-	-	-	-	IMPACT=MODIFIER;DISTANCE=4803;STRAND=-1
	rs2819419	14	105406238	1	1	C	ENSG00000185567	ENST00000333244	Transcript	missense_variant	15670	15550	5184	Y/D	Tac/Gac	-	IMPACT=MODERATE;STRAND=-1
	rs2819419	14	105406238	1	1	C	ENSG00000185567	ENST00000555122	Transcript	non_coding_transcript_exon_variant	15678	-	-	-	-	-	IMPACT=MODIFIER;STRAND=-1
	rs2819419	14	105406238	1	1	C	ENSG00000185567	ENST00000557457	Transcript	missense_variant	788	544	182	Y/D	Tac/Gac	-	IMPACT=MODERATE;STRAND=-1
	rs2819421	14	105408811	1	1	G	ENSG00000185567	ENST00000333244	Transcript	missense_variant	13097	12977	4326	L/P	cTg/cCg	-	IMPACT=MODERATE;STRAND=-1
	rs2819421	14	105408811	1	1	G	ENSG00000185567	ENST00000555122	Transcript	non_coding_transcript_exon_variant	13105	-	-	-	-	-	IMPACT=MODIFIER;STRAND=-1
	rs2819421	14	105408811	1	1	G	ENSG00000185567	ENST00000557457	Transcript	intron_variant	-	-	-	-	-	-	IMPACT=MODIFIER;STRAND=-1
	rs2819422	14	105408955	1	1	G	ENSG00000185567	ENST00000333244	Transcript	missense_variant	12953	12833	4278	V/A	gTg/gCg	-	IMPACT=MODERATE;STRAND=-1
	rs2819422	14	105408955	1	1	G	ENSG00000185567	ENST00000555122	Transcript	non_coding_transcript_exon_variant	12961	-	-	-	-	-	IMPACT=MODIFIER;STRAND=-1
	rs2819422	14	105408955	1	1	G	ENSG00000185567	ENST00000557457	Transcript	intron_variant	-	-	-	-	-	-	IMPACT=MODIFIER;STRAND=-1
	rs2819424	14	105410775	1	1	G	ENSG00000185567	ENST00000333244	Transcript	synonymous_variant	11133	11013	3671	D	gaT/gaC	-	IMPACT=LOW;STRAND=-1
	rs2819424	14	105410775	1	1	G	ENSG00000185567	ENST00000555122	Transcript	non_coding_transcript_exon_variant	11141	-	-	-	-	-	IMPACT=MODIFIER;STRAND=-1
	rs2819424	14	105410775	1	1	G	ENSG00000185567	ENST00000557457	Transcript	intron_variant	-	-	-	-	-	-	IMPACT=MODIFIER;STRAND=-1
	rs2819426	14	105412259	0.946572	1	NA	NA	NA	NA	NA	NA	NA	NA	NA	NA	NA	NA
	rs28380382	14	105410827	1	1	T	ENSG00000185567	ENST00000333244	Transcript	missense_variant	11081	10961	3654	G/E	gGg/gAg	-	IMPACT=MODERATE;STRAND=-1
	rs28380382	14	105410827	1	1	T	ENSG00000185567	ENST00000555122	Transcript	non_coding_transcript_exon_variant	11089	-	-	-	-	-	IMPACT=MODIFIER;STRAND=-1
	rs28380382	14	105410827	1	1	T	ENSG00000185567	ENST00000557457	Transcript	intron_variant	-	-	-	-	-	-	IMPACT=MODIFIER;STRAND=-1
	rs28454709	14	105405942	1	1	A	ENSG00000185567	ENST00000333244	Transcript	synonymous_variant	15966	15846	5282	L	ctC/ctT	-	IMPACT=LOW;STRAND=-1
	rs28454709	14	105405942	1	1	A	ENSG00000185567	ENST00000555122	Transcript	non_coding_transcript_exon_variant	15974	-	-	-	-	-	IMPACT=MODIFIER;STRAND=-1
	rs28454709	14	105405942	1	1	A	ENSG00000185567	ENST00000557457	Transcript	synonymous_variant	1084	840	280	L	ctC/ctT	-	IMPACT=LOW;STRAND=-1
	rs28600075	14	105408315	1	1	NA	NA	NA	NA	NA	NA	NA	NA	NA	NA	NA	NA
	rs3742935	14	105405599	1	1	C	ENSG00000185567	ENST00000333244	Transcript	missense_variant	16309	16189	5397	P/A	Cct/Gct	-	IMPACT=MODERATE;STRAND=-1
	rs3742935	14	105405599	1	1	C	ENSG00000185567	ENST00000555122	Transcript	non_coding_transcript_exon_variant	16317	-	-	-	-	-	IMPACT=MODIFIER;STRAND=-1
	rs3742935	14	105405599	1	1	C	ENSG00000185567	ENST00000557457	Transcript	missense_variant	1427	1183	395	P/A	Cct/Gct	-	IMPACT=MODERATE;STRAND=-1
	rs4264326	14	105411700	1	1
	rs4465542	14	105407798	1	1	C	ENSG00000185567	ENST00000333244	Transcript	missense_variant	14110	13990	4664	T/A	Aca/Gca	-	IMPACT=MODERATE;STRAND=-1
	rs4465542	14	105407798	1	1	C	ENSG00000185567	ENST00000555122	Transcript	non_coding_transcript_exon_variant	14118	-	-	-	-	-	IMPACT=MODIFIER;STRAND=-1
	rs4465542	14	105407798	1	1	C	ENSG00000185567	ENST00000557457	Transcript	intron_variant	-	-	-	-	-	-	IMPACT=MODIFIER;STRAND=-1
	rs55797226	14	105413223	0.946725	1	NA	NA	NA	NA	NA	NA	NA	NA	NA	NA	NA	NA
	rs587775782	14	105560358	1	1	AGCCGCGA	ENSG00000257556	ENST00000546968	Transcript	upstream_gene_variant	-	-	-	-	-	-	IMPACT=MODIFIER;DISTANCE=1169;STRAND=1
	rs587775782	14	105560358	1	1	AGCCGCGA	ENSG00000257556	ENST00000548104	Transcript	intron_variant,non_coding_transcript_variant	-	-	-	-	-	-	IMPACT=MODIFIER;STRAND=1
	rs587775782	14	105560358	1	1	AGCCGCGA	ENSG00000257556	ENST00000548361	Transcript	upstream_gene_variant	-	-	-	-	-	-	IMPACT=MODIFIER;DISTANCE=1303;STRAND=1
	rs60106058	14	105414252	0.912184	1	T	ENSG00000185567	ENST00000333244	Transcript	synonymous_variant	7656	7536	2512	K	aaG/aaA	-	IMPACT=LOW;STRAND=-1
	rs60106058	14	105414252	0.912184	1	T	ENSG00000185567	ENST00000555122	Transcript	non_coding_transcript_exon_variant	7664	-	-	-	-	-	IMPACT=MODIFIER;STRAND=-1
	rs60106058	14	105414252	0.912184	1	T	ENSG00000185567	ENST00000557457	Transcript	intron_variant	-	-	-	-	-	-	IMPACT=MODIFIER;STRAND=-1
	rs60754080	14	105414238	0.924659	0.99754	A	ENSG00000185567	ENST00000333244	Transcript	missense_variant	7670	7550	2517	G/V	gGg/gTg	-	IMPACT=MODERATE;STRAND=-1
	rs60754080	14	105414238	0.924659	0.99754	A	ENSG00000185567	ENST00000555122	Transcript	non_coding_transcript_exon_variant	7678	-	-	-	-	-	IMPACT=MODIFIER;STRAND=-1
	rs60754080	14	105414238	0.924659	0.99754	A	ENSG00000185567	ENST00000557457	Transcript	intron_variant	-	-	-	-	-	-	IMPACT=MODIFIER;STRAND=-1
	rs72702027	14	105414629	1	1	A	ENSG00000185567	ENST00000333244	Transcript	missense_variant	7279	7159	2387	P/S	Cca/Tca	-	IMPACT=MODERATE;STRAND=-1
	rs72702027	14	105414629	1	1	A	ENSG00000185567	ENST00000555122	Transcript	non_coding_transcript_exon_variant	7287	-	-	-	-	-	IMPACT=MODIFIER;STRAND=-1
	rs72702027	14	105414629	1	1	A	ENSG00000185567	ENST00000557457	Transcript	intron_variant	-	-	-	-	-	-	IMPACT=MODIFIER;STRAND=-1
	rs74090129	14	105419234	0.832818	0.992078	C	ENSG00000185567	ENST00000333244	Transcript	missense_variant	2674	2554	852	M/V	Atg/Gtg	-	IMPACT=MODERATE;STRAND=-1
	rs74090129	14	105419234	0.832818	0.992078	C	ENSG00000185567	ENST00000555122	Transcript	non_coding_transcript_exon_variant	2682	-	-	-	-	-	IMPACT=MODIFIER;STRAND=-1
	rs74090129	14	105419234	0.832818	0.992078	C	ENSG00000185567	ENST00000555544	Transcript	downstream_gene_variant	-	-	-	-	-	-	IMPACT=MODIFIER;DISTANCE=640;STRAND=-1
	rs74090129	14	105419234	0.832818	0.992078	C	ENSG00000185567	ENST00000557457	Transcript	intron_variant	-	-	-	-	-	-	IMPACT=MODIFIER;STRAND=-1
	rs76231332	14	105417837	0.852183	0.989362	NA	NA	NA	NA	NA	NA	NA	NA	NA	NA	NA	NA
	rs775496435	14	105414790	0.97989	1	NA	NA	NA	NA	NA	NA	NA	NA	NA	NA	NA	NA
	rs78353106	14	105418638	0.826072	0.99339	NA	NA	NA	NA	NA	NA	NA	NA	NA	NA	NA	NA
	rs9671643	14	105408030	1	1	G	ENSG00000185567	ENST00000333244	Transcript	synonymous_variant	13878	13758	4586	D	gaT/gaC	-	IMPACT=LOW;STRAND=-1
	rs9671643	14	105408030	1	1	G	ENSG00000185567	ENST00000555122	Transcript	non_coding_transcript_exon_variant	13886	-	-	-	-	-	IMPACT=MODIFIER;STRAND=-1
	rs9671643	14	105408030	1	1	G	ENSG00000185567	ENST00000557457	Transcript	intron_variant	-	-	-	-	-	-	IMPACT=MODIFIER;STRAND=-1

## Sheet: Data_S6
	Supplementary Data 6. Functional impacts of a single amino acid replacement predicted by polyphen2 for the lead SNPs identified by GWAS of Japanese SSc and their LD SNPs (r2 > 0.8).
	CHR	POS	A1	A2	SNP	Gene	acc	pos	aa1	aa2	nt1	nt2	prediction	based_on	effect	pph2_class	pph2_prob	pph2_FPR	pph2_TPR	pph2_FDR	site	region	PHAT	dScore	Score1	Score2	MSAv	Nobs	Nstruct	Nfilt	PDB_id	PDB_pos	PDB_ch	ident	length	NormASA	SecStr	MapReg	dVol	dProp	B-fact	H-bonds	AveNHet	MinDHet	AveNInt	MinDInt	AveNSit	MinDSit	Transv
	6	138196066	C,G	T	rs2230926	TNFAIP3	P21580	127	F	C	T	G	benign	alignment	?	neutral	0.013	0.216	0.957	0.234	NO	NO	?	0.787	-1.86	-2.647	2	41	20	19	3dkb	F	360	5127	0.98	-82	-0.12	H	A	0.219	-0.12	?	?	?	?	?	?	?	1
	14	105405599	A,C,T	G	rs3742935	AHNAK2	Q8IVF2	5397	P	A	C	G	probably_damaging	alignment_mz	?	deleterious	0.975	0.0436	0.762	0.072	NO	NO	?	1.503	-1.56	-3.063	3	30	?	?	?	?	?	?	?	?	?	?	?	?	?	?	?	?	?	?	?	?	1
	14	105406238	C,G,T	A	rs2819419	AHNAK2	Q8IVF2	5184	Y	D	T	G	benign	alignment_mz	?	neutral	0	1	1	0.575	NO	NO	?	-2.479	-4.299	-1.82	3	23	?	?	?	?	?	?	?	?	?	?	?	?	?	?	?	?	?	?	?	?	1
	14	105407798	A,C	T	rs4465542	AHNAK2	Q8IVF2	4664	T	A	A	G	benign	alignment_mz	?	neutral	0	1	1	0.575	NO	NO	?	-0.37	-2.581	-2.211	3	15	?	?	?	?	?	?	?	?	?	?	?	?	?	?	?	?	?	?	?	?	0
	14	105408811	G	A	rs2819421	AHNAK2	Q8IVF2	4326	L	P	T	C	benign	alignment	?	neutral	0	1	1	0.575	NO	NO	?	-2.325	-3.36	-1.035	2	159	?	?	?	?	?	?	?	?	?	?	?	?	?	?	?	?	?	?	?	?	0
	14	105408955	G,T	A	rs2819422	AHNAK2	Q8IVF2	4278	V	A	T	C	benign	alignment	?	neutral	0	1	1	0.575	NO	NO	?	-0.177	-2.368	-2.191	2	179	?	?	?	?	?	?	?	?	?	?	?	?	?	?	?	?	?	?	?	?	0
	14	105410183	C	T	rs10438246	AHNAK2	Q8IVF2	3869	M	V	A	G	benign	alignment_mz	?	neutral	0	1	1	0.575	NO	NO	?	-0.639	-2.23	-1.591	3	27	?	?	?	?	?	?	?	?	?	?	?	?	?	?	?	?	?	?	?	?	0
	14	105410411	T	C	rs11160825	AHNAK2	Q8IVF2	3793	D	N	G	A	possibly_damaging	alignment_mz	?	deleterious	0.792	0.0733	0.846	0.105	NO	NO	?	1.739	-1.747	-3.486	3	24	?	?	?	?	?	?	?	?	?	?	?	?	?	?	?	?	?	?	?	?	0
	14	105410827	T	C	rs28380382	AHNAK2	Q8IVF2	3654	G	E	G	A	benign	alignment_mz	?	neutral	0.395	0.105	0.896	0.137	NO	NO	?	0.842	-1.656	-2.498	3	22	?	?	?	?	?	?	?	?	?	?	?	?	?	?	?	?	?	?	?	?	0
	14	105411700	G	A	rs4264326	AHNAK2	Q8IVF2	2616	V	A	T	C	probably_damaging	alignment_mz	?	deleterious	0.987	0.036	0.731	0.0626	NO	NO	?	1.721	-1.257	-2.978	3	24	?	?	?	?	?	?	?	?	?	?	?	?	?	?	?	?	?	?	?	?	0
	14	105411781	A,C	G	rs10438247	AHNAK2	Q8IVF2	3336	P	L	C	T	probably_damaging	alignment	?	deleterious	0.999	0.00574	0.136	0.0192	NO	NO	?	1.635	-1.689	-3.324	2	50	?	?	?	?	?	?	?	?	?	?	?	?	?	?	?	?	?	?	?	?	0
	14	105412259	C,T	G	rs2819426	AHNAK2	Q8IVF2	2430	L	V	C	G	benign	alignment	?	neutral	0.234	0.121	0.912	0.152	NO	NO	?	0.309	-1.795	-2.104	2	39	?	?	?	?	?	?	?	?	?	?	?	?	?	?	?	?	?	?	?	?	1
	14	105414790	C,G,T	A	rs2582514	AHNAK2	Q8IVF2	2115	S	R	?	?	probably_damaging	alignment	?	deleterious	0.999	0.00574	0.136	0.0192	NO	NO	?	1.991	-1.583	-3.574	2	163	?	?	?	?	?	?	?	?	?	?	?	?	?	?	?	?	?	?	?	?	?
	14	105414790	C,G,T	A	rs2582513	AHNAK2	Q8IVF2	4478	P	L	C	T	probably_damaging	alignment	?	deleterious	1	0.00026	0.00018	0.0109	NO	NO	?	2.118	-1.236	-3.354	2	146	?	?	?	?	?	?	?	?	?	?	?	?	?	?	?	?	?	?	?	?	0
	14	105415469	C	T	rs11846918	AHNAK2	Q8IVF2	2107	M	V	A	G	benign	alignment	?	neutral	0.001	0.852	0.994	0.514	NO	NO	?	-2.331	-3.834	-1.503	2	163	?	?	?	?	?	?	?	?	?	?	?	?	?	?	?	?	?	?	?	?	0
	14	105416010	A,C	T	rs2582511	AHNAK2	Q8IVF2	4071	I	M	A	G	probably_damaging	alignment	?	deleterious	0.989	0.0346	0.723	0.0608	NO	NO	?	1.859	-1.975	-3.834	2	134	?	?	?	?	?	?	?	?	?	?	?	?	?	?	?	?	?	?	?	?	0
	14	105416959	G,T	A	rs2013462	AHNAK2	Q8IVF2	4085	A	V	C	T	probably_damaging	alignment	?	deleterious	0.999	0.00574	0.136	0.0192	NO	NO	?	1.641	-1.607	-3.248	2	107	?	?	?	?	?	?	?	?	?	?	?	?	?	?	?	?	?	?	?	?	0
[truncated: 7 more columns]

## Sheet: Data_S7
	Supplementary Data 7 Functional impacts of a single amino acid replacement predicted by SIFT for the lead SNPs identified by GWAS of Japanese SSc and their LD SNPs (r2 > 0.8).
	CHR	POS	SNP	Ref	Alt	Transcript_id	Gene_id	Gene	Region	Ref_AA	Alt AA	AA position	SIFT_score	SIFT_median_sequence_info	Num_seqs_at_position	R2	D'
	6	138160722	rs111425486	NA	NA	NA	NA	NA	NA	NA	NA	NA		NA	NA	0.903097	0.989987
	6	138165690	rs112975146	NA	NA	NA	NA	NA	NA	NA	NA	NA		NA	NA	0.90373	0.990433
	6	138170589	rs1203883007	NA	NA	NA	NA	NA	NA	NA	NA	NA		NA	NA	0.925026	0.992522
	6	138170589	rs1228676354	NA	NA	NA	NA	NA	NA	NA	NA	NA		NA	NA	0.925026	0.992522
	6	138190533	rs1458193656	NA	NA	NA	NA	NA	NA	NA	NA	NA		NA	NA	0.835737	0.99721
	6	138230038	rs148314165	NA	NA	NA	NA	NA	NA	NA	NA	NA		NA	NA	0.993745	0.998321
	6	138190529	rs1491493145	NA	NA	NA	NA	NA	NA	NA	NA	NA		NA	NA	0.835793	0.997182
	6	138230040	rs200820567	NA	NA	NA	NA	NA	NA	NA	NA	NA		NA	NA	0.993328	0.99893
	6	138196066	rs2230926	T	C	ENST00000237289	ENSG00000118503	TNFAIP3	CDS	F	S	127	0.116	3.19	27	0.999797	1
	6	138196066	rs2230926	T	C	ENST00000420009	ENSG00000118503	TNFAIP3	CDS	F	S	127	0.076	3.3	22	0.999797	1
	6	138196066	rs2230926	T	C	ENST00000612899	ENSG00000118503	TNFAIP3	CDS	F	S	127	0.116	3.19	27	0.999797	1
	6	138196066	rs2230926	T	C	ENST00000614035	ENSG00000118503	TNFAIP3	CDS	F	S	127	0.077	3.23	28	0.999797	1
	6	138196066	rs2230926	T	C	ENST00000615468	ENSG00000118503	TNFAIP3	CDS	F	S	127	0.046	3.5	22	0.999797	1
	6	138196066	rs2230926	T	C	ENST00000619035	ENSG00000118503	TNFAIP3	CDS	F	S	127	0.102	3.17	28	0.999797	1
	6	138196066	rs2230926	T	C	ENST00000620204	ENSG00000118503	TNFAIP3	CDS	F	S	127	0.102	3.26	27	0.999797	1
	6	138196066	rs2230926	T	C	ENST00000621150	ENSG00000118503	TNFAIP3	CDS	F	S	127	0.101	3.23	28	0.999797	1
	6	138196066	rs2230926	T	G	ENST00000237289	ENSG00000118503	TNFAIP3	CDS	F	C	127	0.113	3.19	27	0.999797	1
	6	138196066	rs2230926	T	G	ENST00000420009	ENSG00000118503	TNFAIP3	CDS	F	C	127	0.093	3.3	22	0.999797	1
	6	138196066	rs2230926	T	G	ENST00000612899	ENSG00000118503	TNFAIP3	CDS	F	C	127	0.113	3.19	27	0.999797	1
	6	138196066	rs2230926	T	G	ENST00000614035	ENSG00000118503	TNFAIP3	CDS	F	C	127	0.084	3.23	28	0.999797	1
	6	138196066	rs2230926	T	G	ENST00000615468	ENSG00000118503	TNFAIP3	CDS	F	C	127	0.062	3.5	22	0.999797	1
	6	138196066	rs2230926	T	G	ENST00000619035	ENSG00000118503	TNFAIP3	CDS	F	C	127	0.101	3.17	28	0.999797	1
	6	138196066	rs2230926	T	G	ENST00000620204	ENSG00000118503	TNFAIP3	CDS	F	C	127	0.097	3.26	27	0.999797	1
	6	138196066	rs2230926	T	G	ENST00000621150	ENSG00000118503	TNFAIP3	CDS	F	C	127	0.097	3.23	28	0.999797	1
	14	105402994	rs10083374	T	C	ENST00000392593	ENSG00000166428	PLD4	UTR_3	NA	NA	NA		NA	NA	1	1
	14	105402418	rs10083490	C	T	ENST00000392593	ENSG00000166428	PLD4	UTR_3	NA	NA	NA		NA	NA	1	1
	14	105402786	rs10083496	G	A	ENST00000392593	ENSG00000166428	PLD4	UTR_3	NA	NA	NA		NA	NA	1	1
	14	105414810	rs10145032	C	G	ENST00000333244	ENSG00000185567	AHNAK2	CDS	L	L	2326	0.177	2.91	22	0.980982	1
	14	105414810	rs10145032	C	G	ENST00000555122	ENSG00000185567	AHNAK2	UTR_5	NA	NA	NA		NA	NA	0.980982	1
	14	105414810	rs10145032	C	T	ENST00000333244	ENSG00000185567	AHNAK2	CDS	L	L	2326	0.177	2.91	22	0.980982	1
	14	105414810	rs10145032	C	T	ENST00000555122	ENSG00000185567	AHNAK2	UTR_5	NA	NA	NA		NA	NA	0.980982	1
	14	105403474	rs10149193	C	T	ENST00000392593	ENSG00000166428	PLD4	UTR_3	NA	NA	NA		NA	NA	1	1
	14	105409959	rs10152073	G	T	ENST00000333244	ENSG00000185567	AHNAK2	CDS	A	A	3943	1	2.85	29	1	1
	14	105409959	rs10152073	G	T	ENST00000555122	ENSG00000185567	AHNAK2	UTR_5	NA	NA	NA		NA	NA	1	1
	14	105396693	rs1036713	NA	NA	NA	NA	NA	NA	NA	NA	NA		NA	NA	0.994243	0.998076
	14	105410183	rs10438246	T	C	ENST00000333244	ENSG00000185567	AHNAK2	CDS	M	V	3869	1	2.95	17	1	1
	14	105410183	rs10438246	T	C	ENST00000555122	ENSG00000185567	AHNAK2	UTR_5	NA	NA	NA		NA	NA	1	1
	14	105411781	rs10438247	G	A	ENST00000333244	ENSG00000185567	AHNAK2	CDS	P	L	3336	0.002	2.83	34	1	1
	14	105411781	rs10438247	G	A	ENST00000555122	ENSG00000185567	AHNAK2	UTR_5	NA	NA	NA		NA	NA	1	1
	14	105404384	rs1048257	T	C	ENST00000333244	ENSG00000185567	AHNAK2	UTR_3	NA	NA	NA		NA	NA	1	1
	14	105404384	rs1048257	T	C	ENST00000555122	ENSG00000185567	AHNAK2	UTR_5	NA	NA	NA		NA	NA	1	1
	14	105404384	rs1048257	T	C	ENST00000557457	ENSG00000185567	AHNAK2	UTR_3	NA	NA	NA		NA	NA	1	1
	14	105410411	rs11160825	C	T	ENST00000333244	ENSG00000185567	AHNAK2	CDS	D	N	3793	0.039	2.86	27	1	1
	14	105410411	rs11160825	C	T	ENST00000555122	ENSG00000185567	AHNAK2	UTR_5	NA	NA	NA		NA	NA	1	1
	14	105407031	rs11623422	A	G	ENST00000333244	ENSG00000185567	AHNAK2	CDS	S	S	4919	1	3.4	9	1	1
	14	105407031	rs11623422	A	G	ENST00000555122	ENSG00000185567	AHNAK2	UTR_5	NA	NA	NA		NA	NA	1	1
	14	105418391	rs11625007	C	T	ENST00000333244	ENSG00000185567	AHNAK2	CDS	V	I	1133	1	2.97	19	0.92244	0.973202
	14	105418391	rs11625007	C	T	ENST00000555122	ENSG00000185567	AHNAK2	UTR_5	NA	NA	NA		NA	NA	0.92244	0.973202
	14	105415469	rs11846918	T	C	ENST00000333244	ENSG00000185567	AHNAK2	CDS	M	V	2107	1	2.88	18	0.866588	0.956023
	14	105415469	rs11846918	T	C	ENST00000555122	ENSG00000185567	AHNAK2	UTR_5	NA	NA	NA		NA	NA	0.866588	0.956023
	14	105408827	rs11850949	NA	NA	NA	NA	NA	NA	NA	NA	NA		NA	NA	1	1
	14	105407208	rs11851053	T	C	ENST00000333244	ENSG00000185567	AHNAK2	CDS	V	V	4860	1	2.96	14	1	1
	14	105407208	rs11851053	T	C	ENST00000555122	ENSG00000185567	AHNAK2	UTR_5	NA	NA	NA		NA	NA	1	1
	14	105412542	rs12433815	NA	NA	NA	NA	NA	NA	NA	NA	NA		NA	NA	1	1
	14	105412541	rs12433837	C	T	ENST00000333244	ENSG00000185567	AHNAK2	CDS	V	I	3083	0.311	2.9	28	1	1
	14	105412541	rs12433837	C	T	ENST00000555122	ENSG00000185567	AHNAK2	UTR_5	NA	NA	NA		NA	NA	1	1
	14	105412554	rs12436986	T	C	ENST00000333244	ENSG00000185567	AHNAK2	CDS	G	G	3078	1	2.9	29	1	1
	14	105412554	rs12436986	T	C	ENST00000555122	ENSG00000185567	AHNAK2	UTR_5	NA	NA	NA		NA	NA	1	1
	14	105412554	rs12436986	T	G	ENST00000333244	ENSG00000185567	AHNAK2	CDS	G	G	3078	1	2.9	29	1	1
	14	105412554	rs12436986	T	G	ENST00000555122	ENSG00000185567	AHNAK2	UTR_5	NA	NA	NA		NA	NA	1	1
	14	105418504	rs151013711	G	T	ENST00000333244	ENSG00000185567	AHNAK2	CDS	A	D	1095	1	2.94	19	0.826547	0.993411
	14	105418504	rs151013711	G	T	ENST00000555122	ENSG00000185567	AHNAK2	UTR_5	NA	NA	NA		NA	NA	0.826547	0.993411
	14	105417774	rs2013228	G	A	ENST00000333244	ENSG00000185567	AHNAK2	CDS	F	F	1338	1	2.94	19	0.864911	0.986912
	14	105417774	rs2013228	G	A	ENST00000555122	ENSG00000185567	AHNAK2	UTR_5	NA	NA	NA		NA	NA	0.864911	0.986912
	14	105416959	rs2013462	A	G	ENST00000333244	ENSG00000185567	AHNAK2	CDS	V	A	1610	0.358	2.86	26	0.845982	0.962031
	14	105416959	rs2013462	A	G	ENST00000555122	ENSG00000185567	AHNAK2	UTR_5	NA	NA	NA		NA	NA	0.845982	0.962031
	14	105416959	rs2013462	A	T	ENST00000333244	ENSG00000185567	AHNAK2	CDS	V	E	1610	0.097	2.86	26	0.845982	0.962031
	14	105416959	rs2013462	A	T	ENST00000555122	ENSG00000185567	AHNAK2	UTR_5	NA	NA	NA		NA	NA	0.845982	0.962031
	14	105417102	rs2248966	T	C	ENST00000333244	ENSG00000185567	AHNAK2	CDS	P	P	1562	1	2.97	20	0.878567	0.980845
	14	105417102	rs2248966	T	C	ENST00000555122	ENSG00000185567	AHNAK2	UTR_5	NA	NA	NA		NA	NA	0.878567	0.980845
	14	105417766	rs2396457	G	A	ENST00000333244	ENSG00000185567	AHNAK2	CDS	S	F	1341	0.005	2.99	20	0.844672	0.992876
	14	105417766	rs2396457	G	A	ENST00000555122	ENSG00000185567	AHNAK2	UTR_5	NA	NA	NA		NA	NA	0.844672	0.992876
	14	105417766	rs2396457	G	C	ENST00000333244	ENSG00000185567	AHNAK2	CDS	S	C	1341	0.005	2.99	20	0.844672	0.992876
	14	105417766	rs2396457	G	C	ENST00000555122	ENSG00000185567	AHNAK2	UTR_5	NA	NA	NA		NA	NA	0.844672	0.992876
	14	105416010	rs2582511	T	C	ENST00000333244	ENSG00000185567	AHNAK2	CDS	T	T	1926	0.168	2.93	20	0.923011	0.982026
	14	105416010	rs2582511	T	C	ENST00000555122	ENSG00000185567	AHNAK2	UTR_5	NA	NA	NA		NA	NA	0.923011	0.982026
	14	105414790	rs2582513	A	G	ENST00000333244	ENSG00000185567	AHNAK2	CDS	L	P	2333	1	2.98	18	0.97989	1
	14	105414790	rs2582513	A	G	ENST00000555122	ENSG00000185567	AHNAK2	UTR_5	NA	NA	NA		NA	NA	0.97989	1
	14	105413204	rs2582514	G	A	ENST00000333244	ENSG00000185567	AHNAK2	CDS	R	C	2862	0.019	2.83	28	1	1
	14	105413204	rs2582514	G	A	ENST00000555122	ENSG00000185567	AHNAK2	UTR_5	NA	NA	NA		NA	NA	1	1
	14	105413204	rs2582514	G	T	ENST00000333244	ENSG00000185567	AHNAK2	CDS	R	S	2862	0.699	2.83	28	1	1
	14	105413204	rs2582514	G	T	ENST00000555122	ENSG00000185567	AHNAK2	UTR_5	NA	NA	NA		NA	NA	1	1
	14	105398787	rs2582533	NA	NA	NA	NA	NA	NA	NA	NA	NA		NA	NA	0.998034	1
	14	105406238	rs2819419	A	C	ENST00000333244	ENSG00000185567	AHNAK2	CDS	Y	D	5184	0.706	3.32	12	1	1
	14	105406238	rs2819419	A	C	ENST00000555122	ENSG00000185567	AHNAK2	UTR_5	NA	NA	NA		NA	NA	1	1
	14	105406238	rs2819419	A	C	ENST00000557457	ENSG00000185567	AHNAK2	CDS	Y	D	182	0.635	3.01	11	1	1
	14	105408811	rs2819421	A	G	ENST00000333244	ENSG00000185567	AHNAK2	CDS	L	P	4326	0.454	2.88	21	1	1
	14	105408811	rs2819421	A	G	ENST00000555122	ENSG00000185567	AHNAK2	UTR_5	NA	NA	NA		NA	NA	1	1
	14	105408955	rs2819422	A	G	ENST00000333244	ENSG00000185567	AHNAK2	CDS	V	A	4278	1	3.13	14	1	1
	14	105408955	rs2819422	A	G	ENST00000555122	ENSG00000185567	AHNAK2	UTR_5	NA	NA	NA		NA	NA	1	1
	14	105410775	rs2819424	A	G	ENST00000333244	ENSG00000185567	AHNAK2	CDS	D	D	3671	1	2.85	29	1	1
	14	105410775	rs2819424	A	G	ENST00000555122	ENSG00000185567	AHNAK2	UTR_5	NA	NA	NA		NA	NA	1	1
	14	105412259	rs2819426	G	C	ENST00000333244	ENSG00000185567	AHNAK2	CDS	L	V	3177	1	2.82	31	0.946572	1
	14	105412259	rs2819426	G	C	ENST00000555122	ENSG00000185567	AHNAK2	UTR_5	NA	NA	NA		NA	NA	0.946572	1
	14	105412259	rs2819426	G	T	ENST00000333244	ENSG00000185567	AHNAK2	CDS	L	M	3177	0.049	2.82	31	0.946572	1
	14	105412259	rs2819426	G	T	ENST00000555122	ENSG00000185567	AHNAK2	UTR_5	NA	NA	NA		NA	NA	0.946572	1
	14	105410827	rs28380382	C	T	ENST00000333244	ENSG00000185567	AHNAK2	CDS	G	E	3654	0.05	2.87	28	1	1
	14	105410827	rs28380382	C	T	ENST00000555122	ENSG00000185567	AHNAK2	UTR_5	NA	NA	NA		NA	NA	1	1
	14	105405942	rs28454709	G	A	ENST00000333244	ENSG00000185567	AHNAK2	CDS	L	L	5282	0.87	3.51	13	1	1
	14	105405942	rs28454709	G	A	ENST00000555122	ENSG00000185567	AHNAK2	UTR_5	NA	NA	NA		NA	NA	1	1
	14	105405942	rs28454709	G	A	ENST00000557457	ENSG00000185567	AHNAK2	CDS	L	L	280	0.947	3.04	13	1	1
	14	105408315	rs28600075	T	C	ENST00000333244	ENSG00000185567	AHNAK2	CDS	P	P	4491	1	2.9	19	1	1
	14	105408315	rs28600075	T	C	ENST00000555122	ENSG00000185567	AHNAK2	UTR_5	NA	NA	NA		NA	NA	1	1
	14	105405599	rs3742935	NA	NA	NA	NA	NA	NA	NA	NA	NA		NA	NA	1	1
	14	105411700	rs4264326	A	G	ENST00000333244	ENSG00000185567	AHNAK2	CDS	V	A	3363	0.596	2.85	31	1	1
	14	105411700	rs4264326	A	G	ENST00000555122	ENSG00000185567	AHNAK2	UTR_5	NA	NA	NA		NA	NA	1	1
	14	105407798	rs4465542	T	C	ENST00000333244	ENSG00000185567	AHNAK2	CDS	T	A	4664	0.524	3.35	6	1	1
	14	105407798	rs4465542	T	C	ENST00000555122	ENSG00000185567	AHNAK2	UTR_5	NA	NA	NA		NA	NA	1	1
	14	105413223	rs55797226	A	G	ENST00000333244	ENSG00000185567	AHNAK2	CDS	D	D	2855	1	2.84	30	0.946725	1
	14	105413223	rs55797226	A	G	ENST00000555122	ENSG00000185567	AHNAK2	UTR_5	NA	NA	NA		NA	NA	0.946725	1
	14	105560358	rs587775782	NA	NA	NA	NA	NA	NA	NA	NA	NA		NA	NA	1	1
	14	105414252	rs60106058	C	T	ENST00000333244	ENSG00000185567	AHNAK2	CDS	K	K	2512	1	2.84	27	0.912184	1
	14	105414252	rs60106058	C	T	ENST00000555122	ENSG00000185567	AHNAK2	UTR_5	NA	NA	NA		NA	NA	0.912184	1
	14	105414238	rs60754080	C	A	ENST00000333244	ENSG00000185567	AHNAK2	CDS	G	V	2517	1	3.46	12	0.924659	0.99754
	14	105414238	rs60754080	C	A	ENST00000555122	ENSG00000185567	AHNAK2	UTR_5	NA	NA	NA		NA	NA	0.924659	0.99754
	14	105414629	rs72702027	G	A	ENST00000333244	ENSG00000185567	AHNAK2	CDS	P	S	2387	0.01	2.9	23	1	1
	14	105414629	rs72702027	G	A	ENST00000555122	ENSG00000185567	AHNAK2	UTR_5	NA	NA	NA		NA	NA	1	1
	14	105419234	rs74090129	T	A	ENST00000333244	ENSG00000185567	AHNAK2	CDS	M	L	852	0.935	3.02	16	0.832818	0.992078
	14	105419234	rs74090129	T	A	ENST00000555122	ENSG00000185567	AHNAK2	UTR_5	NA	NA	NA		NA	NA	0.832818	0.992078
	14	105419234	rs74090129	T	C	ENST00000333244	ENSG00000185567	AHNAK2	CDS	M	V	852	0.989	3.02	16	0.832818	0.992078
	14	105419234	rs74090129	T	C	ENST00000555122	ENSG00000185567	AHNAK2	UTR_5	NA	NA	NA		NA	NA	0.832818	0.992078
	14	105417837	rs76231332	A	C	ENST00000333244	ENSG00000185567	AHNAK2	CDS	A	A	1317	1	3.34	15	0.852183	0.989362
	14	105417837	rs76231332	A	C	ENST00000555122	ENSG00000185567	AHNAK2	UTR_5	NA	NA	NA		NA	NA	0.852183	0.989362
	14	105417837	rs76231332	A	G	ENST00000333244	ENSG00000185567	AHNAK2	CDS	A	A	1317	1	3.34	15	0.852183	0.989362
	14	105417837	rs76231332	A	G	ENST00000555122	ENSG00000185567	AHNAK2	UTR_5	NA	NA	NA		NA	NA	0.852183	0.989362
	14	105414790	rs775496435	NA	NA	NA	NA	NA	NA	NA	NA	NA		NA	NA	0.97989	1
	14	105418638	rs78353106	A	G	ENST00000333244	ENSG00000185567	AHNAK2	CDS	P	P	1050	0.26	3.16	14	0.826072	0.99339
	14	105418638	rs78353106	A	G	ENST00000555122	ENSG00000185567	AHNAK2	UTR_5	NA	NA	NA		NA	NA	0.826072	0.99339
	14	105408030	rs9671643	A	G	ENST00000333244	ENSG00000185567	AHNAK2	CDS	D	D	4586	1	2.87	19	1	1
	14	105408030	rs9671643	A	G	ENST00000555122	ENSG00000185567	AHNAK2	UTR_5	NA	NA	NA		NA	NA	1	1

## Sheet: Data_S8
	Supplementary Data 8 95% credible sets identified by fine-mapping for the Japanese GWAS.
	CHR	BP	SNP	Ref	Alt	MAF	P-value	PP	cPP
	1	161660696	rs6697139	G	T	0.0239447	4.9279e-11	0.364539	0.364539
	1	161658780	rs10917688	C	T	0.0239439	4.93536e-11	0.363715	0.728254
	1	161672474	rs113053770	C	T	0.0240572	8.7441e-11	0.179501	0.907756
	1	161658490	rs10917686	C	T	0.0238447	2.04047e-10	0.0552515	0.963007
	2	191943742	rs11889341	C	T	0.299728	2.50768e-20	0.611485	0.611485
	2	191953998	rs12612769	A	C	0.290644	3.29999e-20	0.344548	0.956033
	6	138196066	rs2230926	T	G	0.0713296	1.68341e-10	0.152686	0.152686
	6	138197506	rs5029949	A	G	0.0699928	1.65638e-10	0.145278	0.297964
	6	138195151	rs5029937	G	T	0.0699943	1.67188e-10	0.143065	0.441029
	6	138199055	rs3834310	A	AG	0.114175	4.26138e-10	0.137389	0.578418
	6	138195723	rs5029939	C	G	0.0700167	1.74299e-10	0.133698	0.712116
	6	138223490	rs9494893	G	T	0.0698552	2.36037e-10	0.0801546	0.79227
	6	138223489	rs9494892	G	T	0.0698471	2.37936e-10	0.0790613	0.871332
	6	138230038	rs148314165	G	GT	0.111323	1.25359e-09	0.0196696	0.891001
	6	138228520	rs9494894	T	C	0.0695777	5.49694e-10	0.0194815	0.910483
	6	138230040	rs200820567	T	A	0.0691007	5.57581e-10	0.0185327	0.929015
	6	138227364	rs7752903	T	G	0.0692514	6.31512e-10	0.0152135	0.944229
	6	138230389	rs7749323	G	A	0.0692514	6.31512e-10	0.0152135	0.959442
	7	128575797	rs764071296	T	TCTTAGCTATTGCTC	0.12697	2.74331e-10	0.346293	0.346293
	7	128577914	rs1167352630	CGCGGG	C	0.12745	2.76924e-10	0.343365	0.689658
	7	128573967	rs4728142	G	A	0.105475	2.83191e-10	0.209747	0.899405
	7	128576086	rs3757387	T	C	0.105026	4.31832e-10	0.099654	0.999059
	14	105408955	rs2819422	A	G	0.368512	2.72649e-11	0.0491509	0.0491509
	14	105406238	rs2819419	A	C	0.379727	2.77126e-11	0.0482903	0.0974412
	14	105405599	rs3742935	G	C	0.37972	2.78468e-11	0.0478568	0.145298
	14	105407208	rs11851053	T	C	0.379708	2.80873e-11	0.0470947	0.192393
	14	105407798	rs4465542	T	C	0.379708	2.80932e-11	0.0470763	0.239469
	14	105408030	rs9671643	A	G	0.368699	3.15864e-11	0.03737	0.276839
	14	105410827	rs28380382	C	T	0.368335	3.1779e-11	0.036933	0.313772
	14	105408315	rs28600075	T	C	0.368561	3.19209e-11	0.0366374	0.350409
	14	105410183	rs10438246	T	C	0.368543	3.20841e-11	0.03629	0.386699
	14	105409959	rs10152073	G	T	0.368281	3.2295e-11	0.0358384	0.422538
	14	105411700	rs4264326	A	G	0.368747	3.26378e-11	0.0351594	0.457697
	14	105410775	rs2819424	A	G	0.368556	3.31336e-11	0.0341774	0.491874
	14	105407031	rs11623422	A	G	0.368121	3.46211e-11	0.0314752	0.52335
	14	105413204	rs2582514	G	T	0.366036	3.48399e-11	0.0310302	0.55438
	14	105411781	rs10438247	G	A	0.367418	3.50421e-11	0.0307484	0.585128
	14	105412541	rs12433837	C	T	0.359293	3.50794e-11	0.0303785	0.615507
	14	105416010	rs2582511	T	C	0.361112	3.56182e-11	0.0295972	0.645104
	14	105388376	rs2841276	G	A	0.393976	3.64265e-11	0.0294	0.674504
	14	105391748	rs2841278	C	G	0.393472	3.9519e-11	0.0252421	0.699746
	14	105393556	rs2841280	G	C	0.392078	4.02543e-11	0.0243585	0.724105
	14	105394669	rs2841281	C	T	0.393245	4.04494e-11	0.0241648	0.74827
	14	105394859	rs2819469	G	A	0.39236	4.11992e-11	0.0233325	0.771602
	14	105408827	rs11850949	A	C	0.353587	4.10352e-11	0.0225133	0.794115
	14	105402418	rs10083490	C	T	0.36808	4.17198e-11	0.0222329	0.816348
	14	105405942	rs28454709	G	A	0.368012	4.30599e-11	0.0209593	0.837308
	14	105402994	rs10083374	T	C	0.368022	4.33987e-11	0.0206557	0.857963
	14	105403474	rs10149193	C	T	0.368022	4.33989e-11	0.0206555	0.878619
	14	105404384	rs1048257	T	C	0.368113	4.41684e-11	0.0199921	0.898611
	14	105386149	rs2841269	G	C	0.392985	4.61223e-11	0.0189125	0.917524
	14	105402786	rs10083496	G	A	0.367523	5.08988e-11	0.0153391	0.932863
	14	105408811	rs2819421	A	G	0.352471	5.10528e-11	0.0149687	0.947831
	14	105396693	rs1036713	G	C	0.368615	6.23181e-11	0.0105337	0.958365
	Approximate Bayesian factors calculated for each locus and 95% credible set was created based on posterior inclusion probabilities (PIPs).
	GWAS lead SNPs are highlighted in bold.
	GWAS, genome-wide association study; SNP, single nucletodie polymorphism; CHR, chromosome; BP, base position (GRCh37);
	Ref, reference allele; Alt, aleternatice allele; MAF, minor allele frequency; PP, posterior probability; cPP, cumulative posterior probability

## Sheet: Data_S9
	Supplementary Data 9 Significantly associated gene-tissue/cell pairs identified by TWAS for Japanese SSc.
	CELLL/TISSUE TYPE	GENE	CHR	BEST	BEST	EQTL.ID	EQTL.R2	EQTL.Z	EQTL	NSNP	NWGT	MODEL	MODEL	MODEL	TWAS.Z	TWAS.P *
				GWAS.ID	GWAS.Z				GWAS.Z				CV.R2	CV.PV
	Skin_Not_Sun_Exposed_Suprapubic	RP11-356I2.4	6	rs2230926	6.3	rs670369	0.193534	8.11	5.7003	456	5	lasso	0.195482	1.23e-17	5.75096	8.87e-09
	Adrenal_Gland	IRF5	7	rs4728142	6.308	rs4728142	0.170184	5.84	6.308	292	4	lasso	0.19985	3.76e-10	5.31607	1.06e-07
	Artery_Aorta	IRF5	7	rs4728142	6.308	rs4728142	0.28	8.91	6.308	292	6	lasso	0.29293	7.31e-22	5.36975	7.88e-08
	Artery_Tibial	IRF5	7	rs4728142	6.308	rs4728142	0.224307	9.91	6.308	292	3	enet	0.221	6.77e-23	6.04777	1.47e-09
	Breast_Mammary_Tissue	IRF5	7	rs4728142	6.308	rs4728142	0.0868	4.91	6.308	292	3	lasso	0.06494	2.71e-05	6.6068	3.93e-11
	Cells_Transformed_fibroblasts	IRF5	7	rs4728142	6.31	rs4728142	0.156	7.38	6.308	292	1	lasso	0.1552	9.22e-13	6.308	2.83e-10
	Colon_Sigmoid	IRF5	7	rs4728142	6.308	rs4728142	0.10946	4.97	6.308	292	2	lasso	0.10544	1.44e-06	6.2487	4.14e-10
	Colon_Transverse	IRF5	7	rs4728142	6.308	rs4728142	0.254205	7.94	6.308	292	2	lasso	0.245919	7.85e-17	6.28575	3.26e-10
	Esophagus_Mucosa	IRF5	7	rs4728142	6.308	rs4728142	0.241	9.38	6.308	292	14	enet	0.281062	1.75e-27	6.60089	4.09e-11
	Esophagus_Muscularis	IRF5	7	rs4728142	6.308	rs4728142	0.17445	8.06	6.308	292	2	lasso	0.17794	4.62e-16	6.26519	3.72e-10
	Liver	IRF5	7	rs4728142	6.308	rs4728142	0.241856	6.22	6.308	292	10	enet	0.276934	2.01e-12	5.6426	1.68e-08
	Lung	IRF5	7	rs4728142	6.308	rs4728142	0.142957	7.76	6.308	292	6	lasso	0.15765	4.28e-16	6.13621	8.45e-10
	Muscle_Skeletal	IRF5	7	rs4728142	6.308	rs4728142	0.0538	5.73	6.308	292	1	lasso	0.048307	5.34e-07	6.308	2.83e-10
	Nerve_Tibial	IRF5	7	rs4728142	6.308	rs4728142	0.198	8.69	6.308	292	4	lasso	0.20552	7.23e-20	5.65662	1.54e-08
	Pancreas	IRF5	7	rs4728142	6.308	rs4728142	0.151	6.42	6.308	292	4	enet	0.14427	3.79e-09	6.29541	3.07e-10
	Skin_Not_Sun_Exposed_Suprapubic	IRF5	7	rs4728142	6.308	rs4728142	0.172129	7.78	6.308	292	2	lasso	0.17699	5.61e-16	5.97827	2.26e-09
	Skin_Sun_Exposed_Lower_leg	IRF5	7	rs4728142	6.308	rs4728142	0.21	9.75	6.308	292	5	enet	0.224129	1.12e-24	5.58557	2.33e-08
	Stomach	IRF5	7	rs4728142	6.308	rs4728142	0.254514	7.9	6.308	292	1	lasso	0.2428	4.65e-16	6.308	2.83e-10
	Thyroid	IRF5	7	rs4728142	6.308	rs4728142	0.187935	8.95	6.308	292	7	enet	0.280708	2.11e-30	5.39584	6.82e-08
	Brain_Cerebellum	AHNAK2	14	rs11851053	-6.66	rs7147439	0.08613	5	-3.541	284	284	blup	0.15461	2.97e-07	-5.8744	4.24e-09
	Cells_Transformed_fibroblasts	AHNAK2	14	rs11851053	-6.66	rs10147672	0.018505	-4.03	-1.726	284	17	enet	0.0273	0.00242	6.20037	5.63e-10
	Nerve_Tibial	AHNAK2	14	rs11851053	-6.656	rs736066	0.135	-7.09	5.6606	284	3	lasso	0.141809	8.57e-14	-5.79994	6.63e-09
	Prostate	AHNAK2	14	rs11851053	-6.656	rs736066	0.245	-5.76	5.6606	284	3	lasso	0.25047	6.92e-10	-5.73361	9.83e-09
	Spleen	C14orf180	14	rs11851053	-6.656	rs10083490	0.103	-4.13	-6.5928	333	6	lasso	0.04624	0.0054	6.3011	2.96e-10
	Perihperal blood	GPR132	14	rs2819419	-6.658	rs2582513	0.0205	3.25	-6.22	128	2	lasso	0.028692	0.0522	-5.89234	3.81e-09
	Spleen	PLD4	14	rs11851053	-6.656	rs11851053	0.0764	-3.91	-6.656	289	10	lasso	0.04438	0.0063	7.5019	6.29e-14
	Tissue-wide associaion study was conducted by building predictive models of the genetic component of a functional/molecular phenotype and predicts and tests that component for association with disease using Japanese GWAS summary statistics.
	CHR, chromosome; EQTL, expression quantitative loci; TWAS, tissue-wide association study; Threshold of significance P=1.79×10-8 (0.05/279,331)
	BEST.GWAS.ID, rsID of the most significant GWAS SNP in the locus; BEST.GWAS.Z, Zscore of the most significant GWAS SNP in the locus; EQTL.ID, rsID of the best eQTL in the locus; EQTL.R2, cross-validation R2 of the best eQTL in the locus;
	EQTL.Z, Z-score of the best eQTL in the locus; EQTL.GWAS.Z, GWAS Z-score for eQTL; NSNP, Number of SNPs in the locus; MODEL, the best performing model; MODELCV.R2, cross-validation R2 of the best performing model;
	MODELCV.PV, cross-validation P value of the best performing model; TWAS.Z, TWAS Z-score; TWAS.P, TWAS P valuegene symbols are indicated in italics

## Sheet: Data_S10
	Supplementary Data 10 The output of gene set analyses by FUMA.
	Category	GeneSet	N_genes	N_overlap	p	adjP	genes	link
	GWAScatalog	Autism spectrum disorder of schizophrenia	735	42	3.59895e-29	6.53209e-26	LRRC16A:SCGN:SLC17A2:HIST1H4H:BTN3A2:BTN2A2:BTN3A3:BTN2A1:BTN1A1:HMGN4:ABT1:HIST1H2BJ:HIST1H2AG:HIST1H2BK:HIST1H4I:HIST1H2AH:OR2W1:OR5V1:OR12D3:OR12D2:OR11A1:OR10C1:OR2H1:MAS1L:GABBR1:OR2H2:VPS52:RPS18:B3GALT4:WDR46:PFDN6:RGL2:TAPBP:ZBTB22:DAXX:KIFC1:PHF1:CUTA:SYNGAP1:ZBTB9:BAK1:GGNBP1
	GWAScatalog	Chronic obstructive pulmonoray disease or resting heart rate (pleiotropy)	74	12	1.79479e-14	1.62877e-11	KIFC1:PHF1:CUTA:SYNGAP1:ZBTB9:BAK1:GGNBP1:ITPR3:UQCC2:IP6K3:LEMD2:MLN
	GWAScatalog	Systemic sclerosis (anti-cnetromere-postivie)	7	5	1.33835e-10	8.09702e-08	FCGR2C:FCGR3B:STAT4:IRF5:TNPO3
	GWAScatalog	Systemic lupus erythematosus	348	16	2.85254e-10	1.29434e-07	FCGR2A:FCGR3A:FCGR2B:FCGR2C:FCGR3B:AHNAK2:STAT1:STAT4:LRRC16A:TCP11:SCUBE3:OLIG3:TNFAIP3:PERP:IRF5:TNPO3
	GWAScatalog	Limited cutaneous systemic sclerosis	20	6	1.32607e-09	4.81365e-07	FCGR2C:FCGR3B:STAT1:STAT4:IRF5:TNPO3
	GWAScatalog	Cerebrospinal fluid t-tau levels in normal cognition	22	6	2.52799e-09	7.64718e-07	RPS26P49:RPS2P4:CEP170B:PLD4:AHNAK2:CDCA4
	GWAScatalog	Cerebrospinal fluid t-tau levels	27	6	9.78847e-09	2.53801e-06	RPS26P49:RPS2P4:CEP170B:PLD4:AHNAK2:CDCA4
	GWAScatalog	Hodgkin's lymphoma	28	6	1.23977e-08	2.81272e-06	ITPR3:UQCC2:IP6K3:MYB:OLIG3:TNFAIP3
	GWAScatalog	Lung cancer in ever smokers	151	10	2.24646e-08	4.53037e-06	LRRC16A:SCGN:HIST1H4H:BTN3A2:BTN2A1:HMGN4:ABT1:GABBR1:DAXX:KIFC1
	GWAScatalog	Systemic seropositive rheumatic diseases (Systemic sclerosis, Sytemic lupus erythematosus, Rheumatoid arthritis, Idiopathic inflammatory myopathies)	18	5	5.18243e-08	9.40611e-06	NAB1:STAT4:TNFAIP3:IRF5:TNPO3
	GWAScatalog	Systemic sclerosis	64	7	9.72594e-08	1.60478e-05	FCGR2C:ATF6:STAT1:STAT4:TNFAIP3:IRF5:TNPO3
	GWAScatalog	Regular attendant at a gym or sports club	42	6	1.61282e-07	2.43939e-05	ITPR3:UQCC2:IP6K3:LEMD2:MLN:GRM4
	GWAScatalog	Systemic sclerosis or rheumatoid arthritis	11	4	3.59439e-07	5.01833e-05	ICAM3:TNFAIP3:IRF5:TNPO3
	GWAScatalog	Lung cancer (SNP x SNP intreraction)	4	3	7.79217e-07	0.00010102	HIBCH:INPP1:STAT1
	GWAScatalog	Primary biliary cholangitis	105	7	2.91231e-06	0.00034462	NAB1:STAT1:STAT4:OLIG3:TNFAIP3:IRF5:TNPO3
	GWAScatalog	Iron status biomarkers (total iron binding capacity)	39	5	3.15241e-06	0.00034462	SLC40A1:LRRC16A:SCGN:SLC17A2:HIST1H2BJ
	GWAScatalog	Response to cyclophophamide in systemic lupus nephritis	18	4	3.22784e-06	0.00034462	FCGR2B:FCGR3B:RPL31P11:FCRLA
	GWAScatalog	Rheumatoid arthritis (ACPA-positive)	72	6	4.1535e-06	0.000418811	FCGR2A:ICAM3:STAT4:OLIG3:TNFAIP3:IRF5
	GWAScatalog	Rheumatoid arthritis	216	9	5.52492e-06	0.000527775	FCGR2A:FCGR2B:PLD4:AHNAK2:ICAM3:STAT4:OLIG3:TNFAIP3:IRF5
	GWAScatalog	Systemic lupus erythematosus and Systemic sclerosis	21	4	6.22722e-06	0.00053821	STAT4:TNFAIP3:IRF5:TNPO3
	GWAScatalog	Iron status biomarkers	21	4	6.22722e-06	0.00053821	LRRC16A:SCGN:BTN1A1:HIST1H2BJ
	GWAScatalog	Inflammatory bowel diesase	730	16	6.89196e-06	0.000568587	ITLN2:F11R:USF1:ARHGAP30:FCGR2A:HSPA6:FCGR3A:FCGR2B:FCGR3B:FCRLA:DUSP12:ICAM3:STAT1:STAT4:PACSIN1:TNFAIP3
	GWAScatalog	Phosphorus levels	22	4	7.57632e-06	0.00059787	ITPR3:IP6K3:LEMD2:MLN
	GWAScatalog	Functional impairment in major depressive disorder, bipolar disorder, and schizophrenia	8	3	1.07222e-05	0.000810869	FCGR2A:HSPA6:FCGR3A
	GWAScatalog	Body mass index	1365	22	1.77582e-05	0.00128925	DDR2:BTN1A1:OR5V1:VPS52:RPS18:B3GALT4:WDR46:KIFC1:PHF1:CUTA:SYNGAP1:BAK1:GGNBP1:ITPR3:UQCC2:IP6K3:LEMD2:MLN:GRM4:NUDT3:PACSIN1:IFNGR1
	GWAScatalog	Daytime sleep phenotypes	259	9	2.34913e-05	0.00163987	HIBCH:INPP1:MFSD6:TMEM194B:NAB1:OR2J1:OR5V1:OR12D3:OR12D2
	GWAScatalog	Blood protein levels	1935	27	2.47933e-05	0.00166666	FCGR2A:HSPA6:RPS23P10:FCGR3A:FCGR2B:FCGR3B:RPL31P11:FCRLA:7SK:7SK:CD300E:LGALS3BP:HIBCH:7SK:7SK:BTN3A3:BTN2A1:BTN1A1:HMGN4:ABT1:OR2W1:OR5V1:OR12D3:OR11A1:OR10C1:OR2H1:MAS1L:GABBR1:TAPBP:MLN:RN7SK:7SK:7SK:7SK
	GWAScatalog	Lung cancer	214	8	4.0083e-05	0.00259824	LRRC16A:HIST1H4H:ABT1:GABBR1:DAXX:KIFC1:ZBTB9:BAK1
	GWAScatalog	Primary biliary cirrhosis	48	4	0.000178986	0.0112021	STAT1:STAT4:IRF5:TNPO3
	GWAScatalog	Sjogren's syndrome	50	4	0.000209924	0.0127004	STAT4:TNFAIP3:IRF5:TNPO3
	GWAScatalog	Ulcerative colitis	465	10	0.000437447	0.0256118	FCGR2A:HSPA6:FCGR3A:FCGR2B:FCGR2C:FCGR3B:DUSP12:IRF5:TNPO3:TSPAN33
	GWAScatalog	Social communication problems	29	3	0.000639171	0.036253	OR2W1:OR5V1:OR12D3
	GWAScatalog	Helicobacter pylori serologic status	7	2	0.000697615	0.0372403	FCGR2A:HSPA6
	GWAScatalog	Intrinsic epigenetic age acceleration	7	2	0.000697615	0.0372403	LRRC16A:SCGN
	GWAScatalog	Response to antidepressantes and depression	8	2	0.000926579	0.0480498	NRF1:UBE2H
	Chemical_and_Genetic_pertubation	CHEN_LIVER_METABOLISM_QTL_CIS	92	8	7.15614e-08	0.000236296	F11R:USF1:FCER1G:PCP4L1:SDHC:FCGR2B:DUSP12:DDR2	http://www.gsea-msigdb.org/gsea/msigdb/cards/CHEN_LIVER_METABOLISM_QTL_CIS
	Chemical_and_Genetic_pertubation	LIAN_LIPA_TARGETS_6M	76	6	5.70039e-06	0.00536745	FCER1G:FCGR2A:FCGR2B:FCGR3B:MS4A7:SLC40A1	http://www.gsea-msigdb.org/gsea/msigdb/cards/LIAN_LIPA_TARGETS_6M
	Chemical_and_Genetic_pertubation	ACEVEDO_LIVER_CANCER_WITH_H3K9ME3_DN	117	7	5.98243e-06	0.00536745	HIST1H4H:HMGN4:HIST1H2BJ:HIST1H2AG:HIST1H2BK:HIST1H4I:HIST1H2AH	http://www.gsea-msigdb.org/gsea/msigdb/cards/ACEVEDO_LIVER_CANCER_WITH_H3K9ME3_DN
	Chemical_and_Genetic_pertubation	FIGUEROA_AML_METHYLATION_CLUSTER_1_DN	45	5	6.50206e-06	0.00536745	AHNAK2:HIST1H2BJ:HIST1H2AG:VPS52:RPS18	http://www.gsea-msigdb.org/gsea/msigdb/cards/FIGUEROA_AML_METHYLATION_CLUSTER_1_DN
	Chemical_and_Genetic_pertubation	LIAN_LIPA_TARGETS_3M	61	5	2.93536e-05	0.0166357	FCER1G:FCGR2A:FCGR2B:MS4A7:SLC40A1	http://www.gsea-msigdb.org/gsea/msigdb/cards/LIAN_LIPA_TARGETS_3M
	Chemical_and_Genetic_pertubation	RUAN_RESPONSE_TO_TNF_UP	11	3	3.11861e-05	0.0166357	STAT1:OR2H2:IFNGR1	http://www.gsea-msigdb.org/gsea/msigdb/cards/RUAN_RESPONSE_TO_TNF_UP
	Chemical_and_Genetic_pertubation	TAKEDA_TARGETS_OF_NUP98_HOXA9_FUSION_8D_UP	156	7	3.87702e-05	0.0166357	PLD4:LGALS3BP:SLC40A1:STAT1:MAP7:IL22RA2:ALDH1A1	http://www.gsea-msigdb.org/gsea/msigdb/cards/TAKEDA_TARGETS_OF_NUP98_HOXA9_FUSION_8D_UP
	Chemical_and_Genetic_pertubation	BOGNI_TREATMENT_RELATED_MYELOID_LEUKEMIA_DN	33	4	4.03044e-05	0.0166357	BTN3A3:VPS52:RGL2:MYB	http://www.gsea-msigdb.org/gsea/msigdb/cards/BOGNI_TREATMENT_RELATED_MYELOID_LEUKEMIA_DN
	Chemical_and_Genetic_pertubation	BENPORATH_MYC_MAX_TARGETS	774	15	5.49574e-05	0.0201633	ATF6:GPR132:BTN2A1:ABT1:HIST1H2BJ:HIST1H2AG:HIST1H4I:SLC39A7:VPS52:WDR46:RGL2:DAXX:CUTA:MAP3K5:IFNGR1	http://www.gsea-msigdb.org/gsea/msigdb/cards/BENPORATH_MYC_MAX_TARGETS
	Chemical_and_Genetic_pertubation	WANG_ESOPHAGUS_CANCER_VS_NORMAL_UP	118	6	7.01424e-05	0.023161	FCER1G:BTN3A3:BAK1:IFNGR1:TNFAIP3:CALU	http://www.gsea-msigdb.org/gsea/msigdb/cards/WANG_ESOPHAGUS_CANCER_VS_NORMAL_UP
	Chemical_and_Genetic_pertubation	CHARAFE_BREAST_CANCER_LUMINAL_VS_BASAL_DN	454	11	8.08135e-05	0.0232593	INPP1:NAB1:STAT4:MYO1B:NABP1:BTN3A2:BTN3A3:IFNGR1:TNFAIP3:PERP:CCDC28A	http://www.gsea-msigdb.org/gsea/msigdb/cards/CHARAFE_BREAST_CANCER_LUMINAL_VS_BASAL_DN
	Chemical_and_Genetic_pertubation	RUAN_RESPONSE_TO_TNF_TROGLITAZONE_UP	15	3	8.4528e-05	0.0232593	STAT1:OR2H2:IFNGR1	http://www.gsea-msigdb.org/gsea/msigdb/cards/RUAN_RESPONSE_TO_TNF_TROGLITAZONE_UP
	Chemical_and_Genetic_pertubation	MISSIAGLIA_REGULATED_BY_METHYLATION_UP	126	6	0.000100874	0.0256221	STAT1:HIST1H2BK:IFNGR1:TNFAIP3:PERP:UBE2H	http://www.gsea-msigdb.org/gsea/msigdb/cards/MISSIAGLIA_REGULATED_BY_METHYLATION_UP
	Chemical_and_Genetic_pertubation	TARTE_PLASMA_CELL_VS_PLASMABLAST_UP	393	10	0.000114569	0.0268405	FCER1G:MPZ:FCGR3B:DDR2:BTN2A2:HIST1H4I:RPS18:MLN:TNFAIP3:ALDH1A1	http://www.gsea-msigdb.org/gsea/msigdb/cards/TARTE_PLASMA_CELL_VS_PLASMABLAST_UP
	Chemical_and_Genetic_pertubation	NAKAYAMA_SOFT_TISSUE_TUMORS_PCA1_UP	82	5	0.000121929	0.0268405	FCGR2A:HSPA6:FCGR3A:FCGR2B:GABBR1	http://www.gsea-msigdb.org/gsea/msigdb/cards/NAKAYAMA_SOFT_TISSUE_TUMORS_PCA1_UP
	Chemical_and_Genetic_pertubation	BROWNE_HCMV_INFECTION_48HR_DN	482	11	0.000136535	0.0268405	DDR2:CEP170B:MTA1:LGALS3BP:STAT1:BTN3A2:HIST1H4I:OR2H2:MLN:MYB:CETN2	http://www.gsea-msigdb.org/gsea/msigdb/cards/BROWNE_HCMV_INFECTION_48HR_DN
	Chemical_and_Genetic_pertubation	BURTON_ADIPOGENESIS_6	191	7	0.000138185	0.0268405	SDHC:HIBCH:NABP1:AGPAT3:OR2H2:IMPDH1:ALDH1A1	http://www.gsea-msigdb.org/gsea/msigdb/cards/BURTON_ADIPOGENESIS_6
	Chemical_and_Genetic_pertubation	SMITH_LIVER_CANCER	47	4	0.000164819	0.0302352	SDHC:PFDN6:TNFAIP3:ALDH1A1	http://www.gsea-msigdb.org/gsea/msigdb/cards/SMITH_LIVER_CANCER
	Chemical_and_Genetic_pertubation	RODWELL_AGING_KIDNEY_UP	497	11	0.00017798	0.0309311	ARHGAP30:FCER1G:MS4A7:SLC40A1:BTN3A3:GABBR1:WDR46:TAPBP:ITPR3:RPS10:CALU	http://www.gsea-msigdb.org/gsea/msigdb/cards/RODWELL_AGING_KIDNEY_UP
	Chemical_and_Genetic_pertubation	ACEVEDO_LIVER_CANCER_WITH_H3K27ME3_DN	215	7	0.000284996	0.0470529	TMEM121:HIST1H4H:HIST1H2BJ:HIST1H2AG:HIST1H2BK:HIST1H4I:HIST1H2AH	http://www.gsea-msigdb.org/gsea/msigdb/cards/ACEVEDO_LIVER_CANCER_WITH_H3K27ME3_DN
	GO_cc	GO_DNA_PACKAGING_COMPLEX	113	6	5.50945e-05	0.0334223	HIST1H4H:HIST1H2BJ:HIST1H2AG:HIST1H2BK:HIST1H4I:HIST1H2AH	http://www.gsea-msigdb.org/gsea/msigdb/cards/GO_DNA_PACKAGING_COMPLEX
	GO_cc	GO_EXTERNAL_SIDE_OF_PLASMA_MEMBRANE	368	10	6.67778e-05	0.0334223	FCER1G:FCGR3A:FCGR2B:IGHG4:BTN3A2:BTN2A2:BTN3A3:BTN2A1:BTN1A1:MAP3K5	http://www.gsea-msigdb.org/gsea/msigdb/cards/GO_EXTERNAL_SIDE_OF_PLASMA_MEMBRANE
	GO_cc	GO_CHROMATIN	557	12	0.000116695	0.0389373	USF1:MTA1:STAT1:HIST1H4H:HMGN4:HIST1H2BJ:HIST1H2AG:HIST1H2BK:HIST1H4I:HIST1H2AH:RING1:LEMD2	http://www.gsea-msigdb.org/gsea/msigdb/cards/GO_CHROMATIN
	Hallmark_gene_sets	HALLMARK_INTERFERON_GAMMA_RESPONSE	200	6	0.00118312	0.029578	LGALS3BP:STAT1:STAT4:TAPBP:TNFAIP3:IRF5	http://www.gsea-msigdb.org/gsea/msigdb/cards/HALLMARK_INTERFERON_GAMMA_RESPONSE
	Hallmark_gene_sets	HALLMARK_ALLOGRAFT_REJECTION	200	6	0.00118312	0.029578	FCGR2B:AKT1:STAT1:STAT4:TAPBP:IFNGR1	http://www.gsea-msigdb.org/gsea/msigdb/cards/HALLMARK_ALLOGRAFT_REJECTION
	Immunologic_signatures	GSE3337_4H_VS_16H_IFNG_IN_CD8POS_DC_DN	200	9	2.95345e-06	0.0143892	FCER1G:PLD4:LGALS3BP:GABBR1:HSD17B8:RGL2:BAK1:NUDT3:MAP3K5	http://www.gsea-msigdb.org/gsea/msigdb/cards/GSE3337_4H_VS_16H_IFNG_IN_CD8POS_DC_DN
	Immunologic_signatures	GSE21546_SAP1A_KO_VS_SAP1A_KO_AND_ELK1_KO_DP_THYMOCYTES_DN	199	8	2.38978e-05	0.0301704	FCRLA:CEP170B:CDCA4:NABP1:MAP7:TNFAIP3:IRF5:CEP41	http://www.gsea-msigdb.org/gsea/msigdb/cards/GSE21546_SAP1A_KO_VS_SAP1A_KO_AND_ELK1_KO_DP_THYMOCYTES_DN
	Immunologic_signatures	GSE22886_CTRL_VS_LPS_24H_DC_DN	200	8	2.47704e-05	0.0301704	CDCA4:LGALS3BP:STAT1:HIST1H4H:BTN3A2:BTN3A3:B3GALT4:TNFAIP3	http://www.gsea-msigdb.org/gsea/msigdb/cards/GSE22886_CTRL_VS_LPS_24H_DC_DN
	Immunologic_signatures	GSE22140_HEALTHY_VS_ARTHRITIC_GERMFREE_MOUSE_CD4_TCELL_UP	200	8	2.47704e-05	0.0301704	FCER1G:LGALS3BP:STAT1:BTN3A3:HMGN4:TAPBP:NUDT3:PEX7	http://www.gsea-msigdb.org/gsea/msigdb/cards/GSE22140_HEALTHY_VS_ARTHRITIC_GERMFREE_MOUSE_CD4_TCELL_UP
	Cancer_modules	MODULE_84	541	14	4.10231e-06	0.0017681	FCER1G:FCGR2A:HSPA6:FCGR3A:FCGR2B:MS4A7:ICAM3:SLC40A1:STAT1:STAT4:HIST1H2BK:ITPR3:IFNGR1:TNFAIP3	http://www.gsea-msigdb.org/gsea/msigdb/cards/MODULE_84
	Cancer_modules	MODULE_5	433	12	1.02833e-05	0.00221605	FCER1G:FCGR2A:FCGR3A:FCGR3B:STAT1:MYO1B:SLC39A7:ITPR3:IFNGR1:TNFAIP3:CALU:ALDH1A1	http://www.gsea-msigdb.org/gsea/msigdb/cards/MODULE_5
	Cancer_modules	MODULE_45	576	13	3.78904e-05	0.00544359	FCER1G:FCGR2A:HSPA6:FCGR3A:FCGR2B:FCGR3B:ICAM3:STAT1:STAT4:BTN3A2:HIST1H2BK:IFNGR1:TNFAIP3	http://www.gsea-msigdb.org/gsea/msigdb/cards/MODULE_45
	Cancer_modules	MODULE_424	18	3	0.000149648	0.0152525	FCER1G:FCGR2A:FCGR3A	http://www.gsea-msigdb.org/gsea/msigdb/cards/MODULE_424
	Cancer_modules	MODULE_478	19	3	0.000176943	0.0152525	FCER1G:FCGR2A:FCGR3A	http://www.gsea-msigdb.org/gsea/msigdb/cards/MODULE_478
	Cancer_modules	MODULE_168	22	3	0.000277605	0.0156329	HIST1H2BJ:HIST1H2BK:MAP7	http://www.gsea-msigdb.org/gsea/msigdb/cards/MODULE_168
	Cancer_modules	MODULE_222	22	3	0.000277605	0.0156329	HIST1H2BJ:HIST1H2BK:MAP7	http://www.gsea-msigdb.org/gsea/msigdb/cards/MODULE_222
	Cancer_modules	MODULE_111	153	6	0.00029017	0.0156329	MPZ:FCGR2A:FCGR2B:STAT4:GRM4:IRF5	http://www.gsea-msigdb.org/gsea/msigdb/cards/MODULE_111
	Cancer_modules	MODULE_2	380	9	0.000423662	0.0202887	MPZ:HSPA6:GLS:GABBR1:ITPR3:IFNGR1:TNFAIP3:CALU:ALDH1A1	http://www.gsea-msigdb.org/gsea/msigdb/cards/MODULE_2
	Cancer_modules	MODULE_98	393	9	0.000539302	0.0232439	AKT1:MTA1:STAT1:HMGN4:HIST1H2BK:TAF11:MAP7:CALU:NRF1	http://www.gsea-msigdb.org/gsea/msigdb/cards/MODULE_98
	Positional_gene_sets	chr7q32	74	32	1.86783e-52	5.58481e-50	RBM28:RNU7-27P:IMPDH1:RNU7-54P:HILPDA:METTL2B:IMP3P2:RNA5SP242:RNA5SP243:FAM71F1:CALU:FLNC:RP11-309L24.2:KCP:IRF5:TNPO3:RN7SL306P:ODCP:TPI1P2:CYCSP20:TSPAN33:SMO:STRIP2:SNRPGP3:RNU1-72P:SMKR1:NRF1:RNA5SP244:UBE2H:RNA5SP245:CEP41:KLF14	http://www.gsea-msigdb.org/gsea/msigdb/cards/chr7q32
	Positional_gene_sets	chr1q23	193	29	2.18832e-32	3.27154e-30	ITLN2:F11R:USF1:ARHGAP30:FCER1G:NR1I3:PCP4L1:MPZ:SDHC:RRM2P2:RNU6-481P:FCGR2A:HSPA6:RPS23P10:FCGR3A:FCGR2B:FCGR2C:HSPA7:RPS23P9:FCGR3B:RPL31P11:FCRLA:FCRLB:RN7SL466P:DUSP12:ATF6:MIR4654:UHMK1:DDR2	http://www.gsea-msigdb.org/gsea/msigdb/cards/chr1q23
	Positional_gene_sets	chr6q23	94	21	1.39796e-27	1.3933e-25	MYB:MYB-AS1:MTFR2:MAP7:MAP3K5:RNA5SP219:PEX7:SLC35D3:RPL35AP3:IL20RA:IL22RA2:IFNGR1:OLIG3:BTF3L4P3:RP11-356I2.1:RP11-356I2.4:TNFAIP3:RP11-10J5.1:PERP:KIAA1244:PBOV1	http://www.gsea-msigdb.org/gsea/msigdb/cards/chr6q23
	Positional_gene_sets	chr6p21	429	33	4.5707e-27	3.4166e-25	SLC39A7:HSD17B8:RING1:VPS52:RPS18:B3GALT4:WDR46:PFDN6:RGL2:TAPBP:ZBTB22:DAXX:KIFC1:PHF1:CUTA:SYNGAP1:ZBTB9:BAK1:GGNBP1:ITPR3:UQCC2:IP6K3:LEMD2:MLN:GRM4:NUDT3:RPS10-NUDT3:RPS10:PACSIN1:TAF11:ANKS1A:TCP11:SCUBE3	http://www.gsea-msigdb.org/gsea/msigdb/cards/chr6p21
	Positional_gene_sets	chr6p22	318	27	2.09382e-23	1.25211e-21	LRRC16A:SCGN:SLC17A2:HIST1H4H:BTN3A2:BTN2A2:BTN3A3:BTN2A1:BTN1A1:HMGN4:ABT1:HIST1H2BJ:HIST1H2AG:HIST1H2BK:HIST1H4I:HIST1H2AH:OR2W1:OR2J1:OR5V1:OR12D3:OR12D2:OR11A1:OR10C1:OR2H1:MAS1L:GABBR1:OR2H2	http://www.gsea-msigdb.org/gsea/msigdb/cards/chr6p22
	Positional_gene_sets	chr2q32	85	17	1.20514e-21	6.00562e-20	SLC40A1:HNRNPCP2:HIBCH:INPP1:MFSD6:TMEM194B:RN7SKP179:NAB1:GLS:STAT1:STAT4:RNU6-959P:HMGB1P27:MYO1B:RNU6-1045P:NABP1:TMEFF2	http://www.gsea-msigdb.org/gsea/msigdb/cards/chr2q32
	Positional_gene_sets	chr14q32	501	24	3.2036e-15	1.36839e-13	SNORD112:SNORD112:SNORD112:SNORD112:SNORD112:SNORD112:SNORD112:SNORD112:SNORD112:SNORD112:SNORD112:SNORD112:SNORD112:SNORD112:SNORD112:SNORD112:SNORD112:SNORD112:SNORD112:SNORD112:SNORD112:SNORD112:SNORD112:SIVA1:AKT1:LINC00638:RPS26P49:RPS2P4:CEP170B:PLD4:AHNAK2:CDCA4:GPR132:NUDT14:BTBD6:PACS2:MTA1:CRIP2:TMEM121:ELK2BP:IGHG4:IGHJ4:IGHD3-3:IGHD2-2:KIAA0125:IGHD1-1:SNORD112:SNORD112:SNORD112:SNORD…	http://www.gsea-msigdb.org/gsea/msigdb/cards/chr14q32
	Positional_gene_sets	chr6q24	63	5	3.43549e-05	0.00128401	MARCKSL1P2:HEBP2:MIR3145:CCDC28A:ECT2L	http://www.gsea-msigdb.org/gsea/msigdb/cards/chr6q24
	GO_mf	GO_IGG_BINDING	11	6	1.65133e-11	2.71644e-08	FCER1G:FCGR2A:FCGR3A:FCGR2B:FCGR2C:FCGR3B	http://www.gsea-msigdb.org/gsea/msigdb/cards/GO_IGG_BINDING
	GO_mf	GO_IMMUNOGLOBULIN_BINDING	23	6	3.40364e-09	2.7995e-06	FCER1G:FCGR2A:FCGR3A:FCGR2B:FCGR2C:FCGR3B	http://www.gsea-msigdb.org/gsea/msigdb/cards/GO_IMMUNOGLOBULIN_BINDING
	GO_mf	GO_MOLECULAR_TRANSDUCER_ACTIVITY	1529	24	1.11369e-05	0.00610671	FCER1G:NR1I3:FCGR2B:FCGR2C:DDR2:GPR132:BTN1A1:OR2W1:OR2J1:OR5V1:OR12D3:OR12D2:OR11A1:OR10C1:OR2H1:MAS1L:GABBR1:OR2H2:GRM4:IL20RA:IL22RA2:IFNGR1:TNPO3:SMO	http://www.gsea-msigdb.org/gsea/msigdb/cards/GO_MOLECULAR_TRANSDUCER_ACTIVITY
	GO_mf	GO_TRANSMEMBRANE_SIGNALING_RECEPTOR_ACTIVITY	1263	21	1.76485e-05	0.00725796	FCER1G:FCGR2B:FCGR2C:DDR2:GPR132:OR2W1:OR2J1:OR5V1:OR12D3:OR12D2:OR11A1:OR10C1:OR2H1:MAS1L:GABBR1:OR2H2:GRM4:IL20RA:IL22RA2:IFNGR1:SMO	http://www.gsea-msigdb.org/gsea/msigdb/cards/GO_TRANSMEMBRANE_SIGNALING_RECEPTOR_ACTIVITY
	Cancer_gene_neighborhoods	GCM_HMGA2	123	8	6.78575e-07	0.000122923	FCGR2A:FCGR2B:STAT4:SLC17A2:RING1:GRM4:IRF5:NRF1	http://www.gsea-msigdb.org/gsea/msigdb/cards/GCM_HMGA2
	Cancer_gene_neighborhoods	GCM_FANCC	126	8	8.15257e-07	0.000122923	SDHC:FCGR2A:FCGR2B:SLC17A2:RING1:GRM4:TAF11:NRF1	http://www.gsea-msigdb.org/gsea/msigdb/cards/GCM_FANCC
	Cancer_gene_neighborhoods	GCM_TEC	32	5	1.13977e-06	0.000122923	FCGR2A:SLC17A2:RING1:GRM4:NRF1	http://www.gsea-msigdb.org/gsea/msigdb/cards/GCM_TEC
	Cancer_gene_neighborhoods	GCM_SUPT4H1	58	6	1.15151e-06	0.000122923	SDHC:FCGR2A:FCGR2B:RING1:GRM4:NRF1	http://www.gsea-msigdb.org/gsea/msigdb/cards/GCM_SUPT4H1
	Cancer_gene_neighborhoods	GCM_BNIP1	78	5	9.61338e-05	0.00820982	SDHC:FCGR2A:RING1:GRM4:IRF5	http://www.gsea-msigdb.org/gsea/msigdb/cards/GCM_BNIP1
	Cancer_gene_neighborhoods	GCM_PRKAG1	50	4	0.000209924	0.0149396	FCGR2B:RING1:GRM4:TAF11	http://www.gsea-msigdb.org/gsea/msigdb/cards/GCM_PRKAG1
	Cancer_gene_neighborhoods	GCM_SMARCD1	105	5	0.000387239	0.0236216	FCGR2A:SLC17A2:RING1:GRM4:TAF11	http://www.gsea-msigdb.org/gsea/msigdb/cards/GCM_SMARCD1
	Cancer_gene_neighborhoods	GCM_RING1	112	5	0.000520602	0.0277871	SDHC:FCGR2A:RING1:GRM4:NRF1	http://www.gsea-msigdb.org/gsea/msigdb/cards/GCM_RING1
	Cancer_gene_neighborhoods	GCM_BECN1	68	4	0.000684039	0.0324538	SDHC:FCGR2B:RING1:GRM4	http://www.gsea-msigdb.org/gsea/msigdb/cards/GCM_BECN1
	Cancer_gene_neighborhoods	GCM_DPF2	32	3	0.000856529	0.0365738	SDHC:RING1:GRM4	http://www.gsea-msigdb.org/gsea/msigdb/cards/GCM_DPF2
	Curated_gene_sets	KEGG_SYSTEMIC_LUPUS_ERYTHEMATOSUS	135	11	4.84327e-10	2.66428e-06	FCGR2A:FCGR3A:FCGR2B:FCGR2C:FCGR3B:HIST1H4H:HIST1H2BJ:HIST1H2AG:HIST1H2BK:HIST1H4I:HIST1H2AH	http://www.gsea-msigdb.org/gsea/msigdb/cards/KEGG_SYSTEMIC_LUPUS_ERYTHEMATOSUS
	Curated_gene_sets	REACTOME_BUTYROPHILIN_BTN_FAMILY_INTERACTIONS	12	5	4.92897e-09	1.35571e-05	BTN3A2:BTN2A2:BTN3A3:BTN2A1:BTN1A1	http://www.gsea-msigdb.org/gsea/msigdb/cards/REACTOME_BUTYROPHILIN_BTN_FAMILY_INTERACTIONS
	Curated_gene_sets	CHEN_LIVER_METABOLISM_QTL_CIS	92	8	7.15614e-08	0.00013122	F11R:USF1:FCER1G:PCP4L1:SDHC:FCGR2B:DUSP12:DDR2	http://www.gsea-msigdb.org/gsea/msigdb/cards/CHEN_LIVER_METABOLISM_QTL_CIS
	Curated_gene_sets	REACTOME_HDACS_DEACETYLATE_HISTONES	91	7	1.10947e-06	0.00152579	MTA1:HIST1H4H:HIST1H2BJ:HIST1H2AG:HIST1H2BK:HIST1H4I:HIST1H2AH	http://www.gsea-msigdb.org/gsea/msigdb/cards/REACTOME_HDACS_DEACETYLATE_HISTONES
	Curated_gene_sets	KEGG_LEISHMANIA_INFECTION	70	6	3.51954e-06	0.00387219	FCGR2A:FCGR3A:FCGR2C:FCGR3B:STAT1:IFNGR1	http://www.gsea-msigdb.org/gsea/msigdb/cards/KEGG_LEISHMANIA_INFECTION
	Curated_gene_sets	LIAN_LIPA_TARGETS_6M	76	6	5.70039e-06	0.00447098	FCER1G:FCGR2A:FCGR2B:FCGR3B:MS4A7:SLC40A1	http://www.gsea-msigdb.org/gsea/msigdb/cards/LIAN_LIPA_TARGETS_6M
	Curated_gene_sets	ACEVEDO_LIVER_CANCER_WITH_H3K9ME3_DN	117	7	5.98243e-06	0.00447098	HIST1H4H:HMGN4:HIST1H2BJ:HIST1H2AG:HIST1H2BK:HIST1H4I:HIST1H2AH	http://www.gsea-msigdb.org/gsea/msigdb/cards/ACEVEDO_LIVER_CANCER_WITH_H3K9ME3_DN
	Curated_gene_sets	FIGUEROA_AML_METHYLATION_CLUSTER_1_DN	45	5	6.50206e-06	0.00447098	AHNAK2:HIST1H2BJ:HIST1H2AG:VPS52:RPS18	http://www.gsea-msigdb.org/gsea/msigdb/cards/FIGUEROA_AML_METHYLATION_CLUSTER_1_DN
	Curated_gene_sets	REACTOME_INTERLEUKIN_20_FAMILY_SIGNALING	26	4	1.52035e-05	0.00929271	STAT1:STAT4:IL20RA:IL22RA2	http://www.gsea-msigdb.org/gsea/msigdb/cards/REACTOME_INTERLEUKIN_20_FAMILY_SIGNALING
	Curated_gene_sets	REACTOME_SIGNALING_BY_NUCLEAR_RECEPTORS	261	9	2.49522e-05	0.0137262	USF1:UHMK1:AKT1:HIST1H4H:HIST1H2BJ:HIST1H2BK:HIST1H4I:MYB:ALDH1A1	http://www.gsea-msigdb.org/gsea/msigdb/cards/REACTOME_SIGNALING_BY_NUCLEAR_RECEPTORS
	Curated_gene_sets	LIAN_LIPA_TARGETS_3M	61	5	2.93536e-05	0.0142962	FCER1G:FCGR2A:FCGR2B:MS4A7:SLC40A1	http://www.gsea-msigdb.org/gsea/msigdb/cards/LIAN_LIPA_TARGETS_3M
	Curated_gene_sets	RUAN_RESPONSE_TO_TNF_UP	11	3	3.11861e-05	0.0142962	STAT1:OR2H2:IFNGR1	http://www.gsea-msigdb.org/gsea/msigdb/cards/RUAN_RESPONSE_TO_TNF_UP
	Curated_gene_sets	TAKEDA_TARGETS_OF_NUP98_HOXA9_FUSION_8D_UP	156	7	3.87702e-05	0.0158368	PLD4:LGALS3BP:SLC40A1:STAT1:MAP7:IL22RA2:ALDH1A1	http://www.gsea-msigdb.org/gsea/msigdb/cards/TAKEDA_TARGETS_OF_NUP98_HOXA9_FUSION_8D_UP
	Curated_gene_sets	BOGNI_TREATMENT_RELATED_MYELOID_LEUKEMIA_DN	33	4	4.03044e-05	0.0158368	BTN3A3:VPS52:RGL2:MYB	http://www.gsea-msigdb.org/gsea/msigdb/cards/BOGNI_TREATMENT_RELATED_MYELOID_LEUKEMIA_DN
	Curated_gene_sets	REACTOME_ESR_MEDIATED_SIGNALING	218	8	4.56844e-05	0.016754	USF1:UHMK1:AKT1:HIST1H4H:HIST1H2BJ:HIST1H2BK:HIST1H4I:MYB	http://www.gsea-msigdb.org/gsea/msigdb/cards/REACTOME_ESR_MEDIATED_SIGNALING
	Curated_gene_sets	BENPORATH_MYC_MAX_TARGETS	774	15	5.49574e-05	0.0185199	ATF6:GPR132:BTN2A1:ABT1:HIST1H2BJ:HIST1H2AG:HIST1H4I:SLC39A7:VPS52:WDR46:RGL2:DAXX:CUTA:MAP3K5:IFNGR1	http://www.gsea-msigdb.org/gsea/msigdb/cards/BENPORATH_MYC_MAX_TARGETS
	Curated_gene_sets	REACTOME_PRC2_METHYLATES_HISTONES_AND_DNA	70	5	5.72329e-05	0.0185199	HIST1H4H:HIST1H2BJ:HIST1H2BK:HIST1H4I:PHF1	http://www.gsea-msigdb.org/gsea/msigdb/cards/REACTOME_PRC2_METHYLATES_HISTONES_AND_DNA
	Curated_gene_sets	REACTOME_ERCC6_CSB_AND_EHMT2_G9A_POSITIVELY_REGULATE_RRNA_EXPRESSION	73	5	7.00301e-05	0.0203081	MTA1:HIST1H4H:HIST1H2BJ:HIST1H2BK:HIST1H4I	http://www.gsea-msigdb.org/gsea/msigdb/cards/REACTOME_ERCC6_CSB_AND_EHMT2_G9A_POSITIVELY_REGULATE_RRNA_EXPRESSION
	Curated_gene_sets	WANG_ESOPHAGUS_CANCER_VS_NORMAL_UP	118	6	7.01424e-05	0.0203081	FCER1G:BTN3A3:BAK1:IFNGR1:TNFAIP3:CALU	http://www.gsea-msigdb.org/gsea/msigdb/cards/WANG_ESOPHAGUS_CANCER_VS_NORMAL_UP
	Curated_gene_sets	REACTOME_OXIDATIVE_STRESS_INDUCED_SENESCENCE	121	6	8.06365e-05	0.0211359	HIST1H4H:HIST1H2BJ:HIST1H2BK:HIST1H4I:RING1:MAP3K5	http://www.gsea-msigdb.org/gsea/msigdb/cards/REACTOME_OXIDATIVE_STRESS_INDUCED_SENESCENCE
	Curated_gene_sets	CHARAFE_BREAST_CANCER_LUMINAL_VS_BASAL_DN	454	11	8.08135e-05	0.0211359	INPP1:NAB1:STAT4:MYO1B:NABP1:BTN3A2:BTN3A3:IFNGR1:TNFAIP3:PERP:CCDC28A	http://www.gsea-msigdb.org/gsea/msigdb/cards/CHARAFE_BREAST_CANCER_LUMINAL_VS_BASAL_DN
	Curated_gene_sets	RUAN_RESPONSE_TO_TNF_TROGLITAZONE_UP	15	3	8.4528e-05	0.0211359	STAT1:OR2H2:IFNGR1	http://www.gsea-msigdb.org/gsea/msigdb/cards/RUAN_RESPONSE_TO_TNF_TROGLITAZONE_UP
	Curated_gene_sets	MISSIAGLIA_REGULATED_BY_METHYLATION_UP	126	6	0.000100874	0.0241265	STAT1:HIST1H2BK:IFNGR1:TNFAIP3:PERP:UBE2H	http://www.gsea-msigdb.org/gsea/msigdb/cards/MISSIAGLIA_REGULATED_BY_METHYLATION_UP
	Curated_gene_sets	TARTE_PLASMA_CELL_VS_PLASMABLAST_UP	393	10	0.000114569	0.0257974	FCER1G:MPZ:FCGR3B:DDR2:BTN2A2:HIST1H4I:RPS18:MLN:TNFAIP3:ALDH1A1	http://www.gsea-msigdb.org/gsea/msigdb/cards/TARTE_PLASMA_CELL_VS_PLASMABLAST_UP
	Curated_gene_sets	NAKAYAMA_SOFT_TISSUE_TUMORS_PCA1_UP	82	5	0.000121929	0.0257974	FCGR2A:HSPA6:FCGR3A:FCGR2B:GABBR1	http://www.gsea-msigdb.org/gsea/msigdb/cards/NAKAYAMA_SOFT_TISSUE_TUMORS_PCA1_UP
	Curated_gene_sets	REACTOME_ROLE_OF_PHOSPHOLIPIDS_IN_PHAGOCYTOSIS	82	5	0.000121929	0.0257974	FCGR2A:FCGR3A:PLD4:IGHG4:ITPR3	http://www.gsea-msigdb.org/gsea/msigdb/cards/REACTOME_ROLE_OF_PHOSPHOLIPIDS_IN_PHAGOCYTOSIS
	Curated_gene_sets	BROWNE_HCMV_INFECTION_48HR_DN	482	11	0.000136535	0.0271485	DDR2:CEP170B:MTA1:LGALS3BP:STAT1:BTN3A2:HIST1H4I:OR2H2:MLN:MYB:CETN2	http://www.gsea-msigdb.org/gsea/msigdb/cards/BROWNE_HCMV_INFECTION_48HR_DN
	Curated_gene_sets	BURTON_ADIPOGENESIS_6	191	7	0.000138185	0.0271485	SDHC:HIBCH:NABP1:AGPAT3:OR2H2:IMPDH1:ALDH1A1	http://www.gsea-msigdb.org/gsea/msigdb/cards/BURTON_ADIPOGENESIS_6
	Curated_gene_sets	REACTOME_TRANSCRIPTIONAL_REGULATION_OF_GRANULOPOIESIS	87	5	0.000161273	0.0294741	HIST1H4H:HIST1H2BJ:HIST1H2BK:HIST1H4I:MYB	http://www.gsea-msigdb.org/gsea/msigdb/cards/REACTOME_TRANSCRIPTIONAL_REGULATION_OF_GRANULOPOIESIS
	Curated_gene_sets	SMITH_LIVER_CANCER	47	4	0.000164819	0.0294741	SDHC:PFDN6:TNFAIP3:ALDH1A1	http://www.gsea-msigdb.org/gsea/msigdb/cards/SMITH_LIVER_CANCER
	Curated_gene_sets	REACTOME_HATS_ACETYLATE_HISTONES	138	6	0.000166097	0.0294741	HIST1H4H:HIST1H2BJ:HIST1H2AG:HIST1H2BK:HIST1H4I:HIST1H2AH	http://www.gsea-msigdb.org/gsea/msigdb/cards/REACTOME_HATS_ACETYLATE_HISTONES
	Curated_gene_sets	RODWELL_AGING_KIDNEY_UP	497	11	0.00017798	0.0298365	ARHGAP30:FCER1G:MS4A7:SLC40A1:BTN3A3:GABBR1:WDR46:TAPBP:ITPR3:RPS10:CALU	http://www.gsea-msigdb.org/gsea/msigdb/cards/RODWELL_AGING_KIDNEY_UP
	Curated_gene_sets	REACTOME_INOSITOL_PHOSPHATE_METABOLISM	48	4	0.000178986	0.0298365	PLD4:INPP1:IP6K3:NUDT3	http://www.gsea-msigdb.org/gsea/msigdb/cards/REACTOME_INOSITOL_PHOSPHATE_METABOLISM
	Curated_gene_sets	REACTOME_EPIGENETIC_REGULATION_OF_GENE_EXPRESSION	145	6	0.000217274	0.0351536	MTA1:HIST1H4H:HIST1H2BJ:HIST1H2BK:HIST1H4I:PHF1	http://www.gsea-msigdb.org/gsea/msigdb/cards/REACTOME_EPIGENETIC_REGULATION_OF_GENE_EXPRESSION
	Curated_gene_sets	REACTOME_ESTROGEN_DEPENDENT_GENE_EXPRESSION	147	6	0.000233966	0.0367728	USF1:HIST1H4H:HIST1H2BJ:HIST1H2BK:HIST1H4I:MYB	http://www.gsea-msigdb.org/gsea/msigdb/cards/REACTOME_ESTROGEN_DEPENDENT_GENE_EXPRESSION
	Curated_gene_sets	KEGG_FC_GAMMA_R_MEDIATED_PHAGOCYTOSIS	96	5	0.000255721	0.0390755	FCGR2A:FCGR3A:FCGR2B:FCGR2C:AKT1	http://www.gsea-msigdb.org/gsea/msigdb/cards/KEGG_FC_GAMMA_R_MEDIATED_PHAGOCYTOSIS
	Curated_gene_sets	ACEVEDO_LIVER_CANCER_WITH_H3K27ME3_DN	215	7	0.000284996	0.042372	TMEM121:HIST1H4H:HIST1H2BJ:HIST1H2AG:HIST1H2BK:HIST1H4I:HIST1H2AH	http://www.gsea-msigdb.org/gsea/msigdb/cards/ACEVEDO_LIVER_CANCER_WITH_H3K27ME3_DN
	Curated_gene_sets	REACTOME_ADAPTIVE_IMMUNE_SYSTEM	807	14	0.000303386	0.0427823	FCGR3A:FCGR2B:AKT1:BTBD6:CD300E:ICAM3:BTN3A2:BTN2A2:BTN3A3:BTN2A1:BTN1A1:TAPBP:ITPR3:UBE2H	http://www.gsea-msigdb.org/gsea/msigdb/cards/REACTOME_ADAPTIVE_IMMUNE_SYSTEM
	Curated_gene_sets	REACTOME_DEPURINATION	55	4	0.000303889	0.0427823	HIST1H4H:HIST1H2BJ:HIST1H2BK:HIST1H4I	http://www.gsea-msigdb.org/gsea/msigdb/cards/REACTOME_DEPURINATION
	Curated_gene_sets	KEGG_JAK_STAT_SIGNALING_PATHWAY	155	6	0.000311088	0.0427823	AKT1:STAT1:STAT4:IL20RA:IL22RA2:IFNGR1	http://www.gsea-msigdb.org/gsea/msigdb/cards/KEGG_JAK_STAT_SIGNALING_PATHWAY
	Curated_gene_sets	GRAESSMANN_APOPTOSIS_BY_DOXORUBICIN_UP	1121	17	0.000335883	0.0443706	F11R:FCGR3B:UHMK1:SIVA1:CRIP2:LGALS3BP:STAT1:NABP1:SLC39A7:WDR46:TAPBP:DAXX:MTFR2:PERP:TSPAN33:ALDH1A1:CETN2	http://www.gsea-msigdb.org/gsea/msigdb/cards/GRAESSMANN_APOPTOSIS_BY_DOXORUBICIN_UP
	Curated_gene_sets	WIELAND_UP_BY_HBV_INFECTION	102	5	0.000338769	0.0443706	FCER1G:STAT1:BTN3A3:GABBR1:TAPBP	http://www.gsea-msigdb.org/gsea/msigdb/cards/WIELAND_UP_BY_HBV_INFECTION
	Curated_gene_sets	REACTOME_POSITIVE_EPIGENETIC_REGULATION_OF_RRNA_EXPRESSION	103	5	0.000354383	0.0453364	MTA1:HIST1H4H:HIST1H2BJ:HIST1H2BK:HIST1H4I	http://www.gsea-msigdb.org/gsea/msigdb/cards/REACTOME_POSITIVE_EPIGENETIC_REGULATION_OF_RRNA_EXPRESSION
	Curated_gene_sets	KYNG_DNA_DAMAGE_BY_4NQO_OR_UV	58	4	0.000372916	0.0466229	MTA1:INPP1:KIFC1:IFNGR1	http://www.gsea-msigdb.org/gsea/msigdb/cards/KYNG_DNA_DAMAGE_BY_4NQO_OR_UV
	Curated_gene_sets	REACTOME_AMYLOID_FIBER_FORMATION	106	5	0.000404505	0.0494485	HIST1H4H:HIST1H2BJ:HIST1H2BK:HIST1H4I:TSPAN33	http://www.gsea-msigdb.org/gsea/msigdb/cards/REACTOME_AMYLOID_FIBER_FORMATION
	Computational_gene_sets	GCM_HMGA2	123	8	6.78575e-07	0.000246998	FCGR2A:FCGR2B:STAT4:SLC17A2:RING1:GRM4:IRF5:NRF1	http://www.gsea-msigdb.org/gsea/msigdb/cards/GCM_HMGA2
	Computational_gene_sets	GCM_FANCC	126	8	8.15257e-07	0.000246998	SDHC:FCGR2A:FCGR2B:SLC17A2:RING1:GRM4:TAF11:NRF1	http://www.gsea-msigdb.org/gsea/msigdb/cards/GCM_FANCC
	Computational_gene_sets	GCM_TEC	32	5	1.13977e-06	0.000246998	FCGR2A:SLC17A2:RING1:GRM4:NRF1	http://www.gsea-msigdb.org/gsea/msigdb/cards/GCM_TEC
	Computational_gene_sets	GCM_SUPT4H1	58	6	1.15151e-06	0.000246998	SDHC:FCGR2A:FCGR2B:RING1:GRM4:NRF1	http://www.gsea-msigdb.org/gsea/msigdb/cards/GCM_SUPT4H1
	Computational_gene_sets	MODULE_84	541	14	4.10231e-06	0.000703956	FCER1G:FCGR2A:HSPA6:FCGR3A:FCGR2B:MS4A7:ICAM3:SLC40A1:STAT1:STAT4:HIST1H2BK:ITPR3:IFNGR1:TNFAIP3	http://www.gsea-msigdb.org/gsea/msigdb/cards/MODULE_84
	Computational_gene_sets	MODULE_5	433	12	1.02833e-05	0.00147051	FCER1G:FCGR2A:FCGR3A:FCGR3B:STAT1:MYO1B:SLC39A7:ITPR3:IFNGR1:TNFAIP3:CALU:ALDH1A1	http://www.gsea-msigdb.org/gsea/msigdb/cards/MODULE_5
	Computational_gene_sets	MODULE_45	576	13	3.78904e-05	0.00464428	FCER1G:FCGR2A:HSPA6:FCGR3A:FCGR2B:FCGR3B:ICAM3:STAT1:STAT4:BTN3A2:HIST1H2BK:IFNGR1:TNFAIP3	http://www.gsea-msigdb.org/gsea/msigdb/cards/MODULE_45
	Computational_gene_sets	GCM_BNIP1	78	5	9.61338e-05	0.0103103	SDHC:FCGR2A:RING1:GRM4:IRF5	http://www.gsea-msigdb.org/gsea/msigdb/cards/GCM_BNIP1
	Computational_gene_sets	MODULE_424	18	3	0.000149648	0.0142664	FCER1G:FCGR2A:FCGR3A	http://www.gsea-msigdb.org/gsea/msigdb/cards/MODULE_424
	Computational_gene_sets	MODULE_478	19	3	0.000176943	0.0151817	FCER1G:FCGR2A:FCGR3A	http://www.gsea-msigdb.org/gsea/msigdb/cards/MODULE_478
	Computational_gene_sets	GCM_PRKAG1	50	4	0.000209924	0.0163741	FCGR2B:RING1:GRM4:TAF11	http://www.gsea-msigdb.org/gsea/msigdb/cards/GCM_PRKAG1
	Computational_gene_sets	MODULE_168	22	3	0.000277605	0.0177833	HIST1H2BJ:HIST1H2BK:MAP7	http://www.gsea-msigdb.org/gsea/msigdb/cards/MODULE_168
	Computational_gene_sets	MODULE_222	22	3	0.000277605	0.0177833	HIST1H2BJ:HIST1H2BK:MAP7	http://www.gsea-msigdb.org/gsea/msigdb/cards/MODULE_222
	Computational_gene_sets	MODULE_111	153	6	0.00029017	0.0177833	MPZ:FCGR2A:FCGR2B:STAT4:GRM4:IRF5	http://www.gsea-msigdb.org/gsea/msigdb/cards/MODULE_111
	Computational_gene_sets	GCM_SMARCD1	105	5	0.000387239	0.0221501	FCGR2A:SLC17A2:RING1:GRM4:TAF11	http://www.gsea-msigdb.org/gsea/msigdb/cards/GCM_SMARCD1
	Computational_gene_sets	MODULE_2	380	9	0.000423662	0.0227189	MPZ:HSPA6:GLS:GABBR1:ITPR3:IFNGR1:TNFAIP3:CALU:ALDH1A1	http://www.gsea-msigdb.org/gsea/msigdb/cards/MODULE_2
	Computational_gene_sets	GCM_RING1	112	5	0.000520602	0.0257067	SDHC:FCGR2A:RING1:GRM4:NRF1	http://www.gsea-msigdb.org/gsea/msigdb/cards/GCM_RING1
	Computational_gene_sets	MODULE_98	393	9	0.000539302	0.0257067	AKT1:MTA1:STAT1:HMGN4:HIST1H2BK:TAF11:MAP7:CALU:NRF1	http://www.gsea-msigdb.org/gsea/msigdb/cards/MODULE_98
	Computational_gene_sets	GCM_BECN1	68	4	0.000684039	0.0308898	SDHC:FCGR2B:RING1:GRM4	http://www.gsea-msigdb.org/gsea/msigdb/cards/GCM_BECN1
	Computational_gene_sets	GCM_DPF2	32	3	0.000856529	0.0367451	SDHC:RING1:GRM4	http://www.gsea-msigdb.org/gsea/msigdb/cards/GCM_DPF2
	KEGG	KEGG_SYSTEMIC_LUPUS_ERYTHEMATOSUS	135	11	4.84327e-10	9.00848e-08	FCGR2A:FCGR3A:FCGR2B:FCGR2C:FCGR3B:HIST1H4H:HIST1H2BJ:HIST1H2AG:HIST1H2BK:HIST1H4I:HIST1H2AH	http://www.gsea-msigdb.org/gsea/msigdb/cards/KEGG_SYSTEMIC_LUPUS_ERYTHEMATOSUS
	KEGG	KEGG_LEISHMANIA_INFECTION	70	6	3.51954e-06	0.000327317	FCGR2A:FCGR3A:FCGR2C:FCGR3B:STAT1:IFNGR1	http://www.gsea-msigdb.org/gsea/msigdb/cards/KEGG_LEISHMANIA_INFECTION
	KEGG	KEGG_FC_GAMMA_R_MEDIATED_PHAGOCYTOSIS	96	5	0.000255721	0.0144656	FCGR2A:FCGR3A:FCGR2B:FCGR2C:AKT1	http://www.gsea-msigdb.org/gsea/msigdb/cards/KEGG_FC_GAMMA_R_MEDIATED_PHAGOCYTOSIS
	KEGG	KEGG_JAK_STAT_SIGNALING_PATHWAY	155	6	0.000311088	0.0144656	AKT1:STAT1:STAT4:IL20RA:IL22RA2:IFNGR1	http://www.gsea-msigdb.org/gsea/msigdb/cards/KEGG_JAK_STAT_SIGNALING_PATHWAY
	TF_targets	KRCTCNNNNMANAGC_UNKNOWN	66	5	4.30666e-05	0.0262706	HIST1H2BJ:HIST1H2AG:HIST1H2BK:HIST1H2AH:ZBTB9	http://www.gsea-msigdb.org/gsea/msigdb/cards/KRCTCNNNNMANAGC_UNKNOWN
	TF_targets	IRF_Q6	245	8	0.000103208	0.0314783	USF1:FCGR2B:FCGR2C:SLC40A1:SLC39A7:TAPBP:MYB:KLF14	http://www.gsea-msigdb.org/gsea/msigdb/cards/IRF_Q6
	TF_targets	OCT1_B	268	8	0.000190744	0.0387846	STAT4:HIST1H2BK:HIST1H2AH:ITPR3:UQCC2:OLIG3:CEP41:ALDH1A1	http://www.gsea-msigdb.org/gsea/msigdb/cards/OCT1_B
	TF_targets	CAGCTG_AP4_Q5	1535	21	0.00027299	0.0416309	F11R:USF1:FCER1G:FCRLA:FCRLB:AKT1:CRIP2:HSD17B8:PHF1:CUTA:ITPR3:IP6K3:LEMD2:SCUBE3:MAP3K5:PEX7:IMPDH1:FLNC:TSPAN33:UBE2H:ALDH1A1	http://www.gsea-msigdb.org/gsea/msigdb/cards/CAGCTG_AP4_Q5
	TF_targets	SCGGAAGY_ELK1_02	1248	18	0.000408079	0.0497856	F11R:USF1:UHMK1:SLC39A7:RING1:VPS52:RPS18:B3GALT4:WDR46:PFDN6:ZBTB9:TAF11:ANKS1A:CCDC28A:CALU:TNPO3:TPI1P2:CEP41	http://www.gsea-msigdb.org/gsea/msigdb/cards/SCGGAAGY_ELK1_02
	Reactome	REACTOME_BUTYROPHILIN_BTN_FAMILY_INTERACTIONS	12	5	4.92897e-09	7.38852e-06	BTN3A2:BTN2A2:BTN3A3:BTN2A1:BTN1A1	http://www.gsea-msigdb.org/gsea/msigdb/cards/REACTOME_BUTYROPHILIN_BTN_FAMILY_INTERACTIONS
	Reactome	REACTOME_HDACS_DEACETYLATE_HISTONES	91	7	1.10947e-06	0.000831546	MTA1:HIST1H4H:HIST1H2BJ:HIST1H2AG:HIST1H2BK:HIST1H4I:HIST1H2AH	http://www.gsea-msigdb.org/gsea/msigdb/cards/REACTOME_HDACS_DEACETYLATE_HISTONES
	Reactome	REACTOME_INTERLEUKIN_20_FAMILY_SIGNALING	26	4	1.52035e-05	0.00759668	STAT1:STAT4:IL20RA:IL22RA2	http://www.gsea-msigdb.org/gsea/msigdb/cards/REACTOME_INTERLEUKIN_20_FAMILY_SIGNALING
	Reactome	REACTOME_SIGNALING_BY_NUCLEAR_RECEPTORS	261	9	2.49522e-05	0.00935083	USF1:UHMK1:AKT1:HIST1H4H:HIST1H2BJ:HIST1H2BK:HIST1H4I:MYB:ALDH1A1	http://www.gsea-msigdb.org/gsea/msigdb/cards/REACTOME_SIGNALING_BY_NUCLEAR_RECEPTORS
	Reactome	REACTOME_ESR_MEDIATED_SIGNALING	218	8	4.56844e-05	0.0136962	USF1:UHMK1:AKT1:HIST1H4H:HIST1H2BJ:HIST1H2BK:HIST1H4I:MYB	http://www.gsea-msigdb.org/gsea/msigdb/cards/REACTOME_ESR_MEDIATED_SIGNALING
	Reactome	REACTOME_PRC2_METHYLATES_HISTONES_AND_DNA	70	5	5.72329e-05	0.0142987	HIST1H4H:HIST1H2BJ:HIST1H2BK:HIST1H4I:PHF1	http://www.gsea-msigdb.org/gsea/msigdb/cards/REACTOME_PRC2_METHYLATES_HISTONES_AND_DNA
	Reactome	REACTOME_ERCC6_CSB_AND_EHMT2_G9A_POSITIVELY_REGULATE_RRNA_EXPRESSION	73	5	7.00301e-05	0.0149965	MTA1:HIST1H4H:HIST1H2BJ:HIST1H2BK:HIST1H4I	http://www.gsea-msigdb.org/gsea/msigdb/cards/REACTOME_ERCC6_CSB_AND_EHMT2_G9A_POSITIVELY_REGULATE_RRNA_EXPRESSION
	Reactome	REACTOME_OXIDATIVE_STRESS_INDUCED_SENESCENCE	121	6	8.06365e-05	0.0151093	HIST1H4H:HIST1H2BJ:HIST1H2BK:HIST1H4I:RING1:MAP3K5	http://www.gsea-msigdb.org/gsea/msigdb/cards/REACTOME_OXIDATIVE_STRESS_INDUCED_SENESCENCE
	Reactome	REACTOME_ROLE_OF_PHOSPHOLIPIDS_IN_PHAGOCYTOSIS	82	5	0.000121929	0.020308	FCGR2A:FCGR3A:PLD4:IGHG4:ITPR3	http://www.gsea-msigdb.org/gsea/msigdb/cards/REACTOME_ROLE_OF_PHOSPHOLIPIDS_IN_PHAGOCYTOSIS
	Reactome	REACTOME_TRANSCRIPTIONAL_REGULATION_OF_GRANULOPOIESIS	87	5	0.000161273	0.0223584	HIST1H4H:HIST1H2BJ:HIST1H2BK:HIST1H4I:MYB	http://www.gsea-msigdb.org/gsea/msigdb/cards/REACTOME_TRANSCRIPTIONAL_REGULATION_OF_GRANULOPOIESIS
	Reactome	REACTOME_HATS_ACETYLATE_HISTONES	138	6	0.000166097	0.0223584	HIST1H4H:HIST1H2BJ:HIST1H2AG:HIST1H2BK:HIST1H4I:HIST1H2AH	http://www.gsea-msigdb.org/gsea/msigdb/cards/REACTOME_HATS_ACETYLATE_HISTONES
	Reactome	REACTOME_INOSITOL_PHOSPHATE_METABOLISM	48	4	0.000178986	0.0223584	PLD4:INPP1:IP6K3:NUDT3	http://www.gsea-msigdb.org/gsea/msigdb/cards/REACTOME_INOSITOL_PHOSPHATE_METABOLISM
	Reactome	REACTOME_EPIGENETIC_REGULATION_OF_GENE_EXPRESSION	145	6	0.000217274	0.0250511	MTA1:HIST1H4H:HIST1H2BJ:HIST1H2BK:HIST1H4I:PHF1	http://www.gsea-msigdb.org/gsea/msigdb/cards/REACTOME_EPIGENETIC_REGULATION_OF_GENE_EXPRESSION
	Reactome	REACTOME_ESTROGEN_DEPENDENT_GENE_EXPRESSION	147	6	0.000233966	0.0250511	USF1:HIST1H4H:HIST1H2BJ:HIST1H2BK:HIST1H4I:MYB	http://www.gsea-msigdb.org/gsea/msigdb/cards/REACTOME_ESTROGEN_DEPENDENT_GENE_EXPRESSION
	Reactome	REACTOME_ADAPTIVE_IMMUNE_SYSTEM	807	14	0.000303386	0.0284706	FCGR3A:FCGR2B:AKT1:BTBD6:CD300E:ICAM3:BTN3A2:BTN2A2:BTN3A3:BTN2A1:BTN1A1:TAPBP:ITPR3:UBE2H	http://www.gsea-msigdb.org/gsea/msigdb/cards/REACTOME_ADAPTIVE_IMMUNE_SYSTEM
	Reactome	REACTOME_DEPURINATION	55	4	0.000303889	0.0284706	HIST1H4H:HIST1H2BJ:HIST1H2BK:HIST1H4I	http://www.gsea-msigdb.org/gsea/msigdb/cards/REACTOME_DEPURINATION
	Reactome	REACTOME_POSITIVE_EPIGENETIC_REGULATION_OF_RRNA_EXPRESSION	103	5	0.000354383	0.0312483	MTA1:HIST1H4H:HIST1H2BJ:HIST1H2BK:HIST1H4I	http://www.gsea-msigdb.org/gsea/msigdb/cards/REACTOME_POSITIVE_EPIGENETIC_REGULATION_OF_RRNA_EXPRESSION
	Reactome	REACTOME_AMYLOID_FIBER_FORMATION	106	5	0.000404505	0.0336863	HIST1H4H:HIST1H2BJ:HIST1H2BK:HIST1H4I:TSPAN33	http://www.gsea-msigdb.org/gsea/msigdb/cards/REACTOME_AMYLOID_FIBER_FORMATION
	Reactome	REACTOME_RNA_POLYMERASE_I_TRANSCRIPTION	108	5	0.000440772	0.0343695	MTA1:HIST1H4H:HIST1H2BJ:HIST1H2BK:HIST1H4I	http://www.gsea-msigdb.org/gsea/msigdb/cards/REACTOME_RNA_POLYMERASE_I_TRANSCRIPTION
	Reactome	REACTOME_BASE_EXCISION_REPAIR_AP_SITE_FORMATION	62	4	0.000481494	0.0343695	HIST1H4H:HIST1H2BJ:HIST1H2BK:HIST1H4I	http://www.gsea-msigdb.org/gsea/msigdb/cards/REACTOME_BASE_EXCISION_REPAIR_AP_SITE_FORMATION
	Reactome	REACTOME_DNA_METHYLATION	62	4	0.000481494	0.0343695	HIST1H4H:HIST1H2BJ:HIST1H2BK:HIST1H4I	http://www.gsea-msigdb.org/gsea/msigdb/cards/REACTOME_DNA_METHYLATION
	Reactome	REACTOME_ACTIVATED_PKN1_STIMULATES_TRANSCRIPTION_OF_AR_ANDROGEN_RECEPTOR_REGULATED_GENES_KLK2_AND_KLK3	64	4	0.000543456	0.0362063	HIST1H4H:HIST1H2BJ:HIST1H2BK:HIST1H4I	http://www.gsea-msigdb.org/gsea/msigdb/cards/REACTOME_ACTIVATED_PKN1_STIMULATES_TRANSCRIPTION_OF_AR_ANDROGEN_RECEPTOR_REGULATED_GENES_KLK2_AND_KLK3
	Reactome	REACTOME_SIRT1_NEGATIVELY_REGULATES_RRNA_EXPRESSION	65	4	0.00057647	0.0362063	HIST1H4H:HIST1H2BJ:HIST1H2BK:HIST1H4I	http://www.gsea-msigdb.org/gsea/msigdb/cards/REACTOME_SIRT1_NEGATIVELY_REGULATES_RRNA_EXPRESSION
	Reactome	REACTOME_OLFACTORY_SIGNALING_PATHWAY	397	9	0.000579687	0.0362063	OR2W1:OR2J1:OR5V1:OR12D3:OR12D2:OR11A1:OR10C1:OR2H1:OR2H2	http://www.gsea-msigdb.org/gsea/msigdb/cards/REACTOME_OLFACTORY_SIGNALING_PATHWAY
	Reactome	REACTOME_NONHOMOLOGOUS_END_JOINING_NHEJ	69	4	0.000722848	0.0433419	HIST1H4H:HIST1H2BJ:HIST1H2BK:HIST1H4I	http://www.gsea-msigdb.org/gsea/msigdb/cards/REACTOME_NONHOMOLOGOUS_END_JOINING_NHEJ
	Reactome	REACTOME_CONDENSATION_OF_PROPHASE_CHROMOSOMES	71	4	0.000805093	0.0454302	HIST1H4H:HIST1H2BJ:HIST1H2BK:HIST1H4I	http://www.gsea-msigdb.org/gsea/msigdb/cards/REACTOME_CONDENSATION_OF_PROPHASE_CHROMOSOMES
	Reactome	REACTOME_SUMOYLATION	187	6	0.000836792	0.0454302	MTA1:HIST1H4H:HIST1H4I:RING1:DAXX:CETN2	http://www.gsea-msigdb.org/gsea/msigdb/cards/REACTOME_SUMOYLATION
	Reactome	REACTOME_NUCLEOSOME_ASSEMBLY	72	4	0.000848596	0.0454302	HIST1H4H:HIST1H2BJ:HIST1H2BK:HIST1H4I	http://www.gsea-msigdb.org/gsea/msigdb/cards/REACTOME_NUCLEOSOME_ASSEMBLY
	Reactome	REACTOME_RUNX1_REGULATES_TRANSCRIPTION_OF_GENES_INVOLVED_IN_DIFFERENTIATION_OF_HSCS	127	5	0.000919569	0.0466522	HIST1H4H:HIST1H2BJ:HIST1H2BK:HIST1H4I:MYB	http://www.gsea-msigdb.org/gsea/msigdb/cards/REACTOME_RUNX1_REGULATES_TRANSCRIPTION_OF_GENES_INVOLVED_IN_DIFFERENTIATION_OF_HSCS
	Reactome	REACTOME_CELLULAR_SENESCENCE	191	6	0.000933667	0.0466522	HIST1H4H:HIST1H2BJ:HIST1H2BK:HIST1H4I:RING1:MAP3K5	http://www.gsea-msigdb.org/gsea/msigdb/cards/REACTOME_CELLULAR_SENESCENCE
	Reactome	REACTOME_RMTS_METHYLATE_HISTONE_ARGININES	76	4	0.00103925	0.0491823	HIST1H4H:HIST1H2AG:HIST1H4I:HIST1H2AH	http://www.gsea-msigdb.org/gsea/msigdb/cards/REACTOME_RMTS_METHYLATE_HISTONE_ARGININES
	Reactome	REACTOME_CHROMATIN_ORGANIZATION	268	7	0.00104992	0.0491823	MTA1:HIST1H4H:HIST1H2BJ:HIST1H2AG:HIST1H2BK:HIST1H4I:HIST1H2AH	http://www.gsea-msigdb.org/gsea/msigdb/cards/REACTOME_CHROMATIN_ORGANIZATION
	Reactome	REACTOME_DNA_DOUBLE_STRAND_BREAK_RESPONSE	77	4	0.00109125	0.049569	HIST1H4H:HIST1H2BJ:HIST1H2BK:HIST1H4I	http://www.gsea-msigdb.org/gsea/msigdb/cards/REACTOME_DNA_DOUBLE_STRAND_BREAK_RESPONSE
	Canonical_Pathways	KEGG_SYSTEMIC_LUPUS_ERYTHEMATOSUS	135	11	4.84327e-10	1.06503e-06	FCGR2A:FCGR3A:FCGR2B:FCGR2C:FCGR3B:HIST1H4H:HIST1H2BJ:HIST1H2AG:HIST1H2BK:HIST1H4I:HIST1H2AH	http://www.gsea-msigdb.org/gsea/msigdb/cards/KEGG_SYSTEMIC_LUPUS_ERYTHEMATOSUS
	Canonical_Pathways	REACTOME_BUTYROPHILIN_BTN_FAMILY_INTERACTIONS	12	5	4.92897e-09	5.4194e-06	BTN3A2:BTN2A2:BTN3A3:BTN2A1:BTN1A1	http://www.gsea-msigdb.org/gsea/msigdb/cards/REACTOME_BUTYROPHILIN_BTN_FAMILY_INTERACTIONS
	Canonical_Pathways	REACTOME_HDACS_DEACETYLATE_HISTONES	91	7	1.10947e-06	0.000813239	MTA1:HIST1H4H:HIST1H2BJ:HIST1H2AG:HIST1H2BK:HIST1H4I:HIST1H2AH	http://www.gsea-msigdb.org/gsea/msigdb/cards/REACTOME_HDACS_DEACETYLATE_HISTONES
	Canonical_Pathways	KEGG_LEISHMANIA_INFECTION	70	6	3.51954e-06	0.00193487	FCGR2A:FCGR3A:FCGR2C:FCGR3B:STAT1:IFNGR1	http://www.gsea-msigdb.org/gsea/msigdb/cards/KEGG_LEISHMANIA_INFECTION
	Canonical_Pathways	REACTOME_INTERLEUKIN_20_FAMILY_SIGNALING	26	4	1.52035e-05	0.00668649	STAT1:STAT4:IL20RA:IL22RA2	http://www.gsea-msigdb.org/gsea/msigdb/cards/REACTOME_INTERLEUKIN_20_FAMILY_SIGNALING
	Canonical_Pathways	REACTOME_SIGNALING_BY_NUCLEAR_RECEPTORS	261	9	2.49522e-05	0.00914497	USF1:UHMK1:AKT1:HIST1H4H:HIST1H2BJ:HIST1H2BK:HIST1H4I:MYB:ALDH1A1	http://www.gsea-msigdb.org/gsea/msigdb/cards/REACTOME_SIGNALING_BY_NUCLEAR_RECEPTORS
	Canonical_Pathways	REACTOME_ESR_MEDIATED_SIGNALING	218	8	4.56844e-05	0.0143514	USF1:UHMK1:AKT1:HIST1H4H:HIST1H2BJ:HIST1H2BK:HIST1H4I:MYB	http://www.gsea-msigdb.org/gsea/msigdb/cards/REACTOME_ESR_MEDIATED_SIGNALING
	Canonical_Pathways	REACTOME_PRC2_METHYLATES_HISTONES_AND_DNA	70	5	5.72329e-05	0.0157319	HIST1H4H:HIST1H2BJ:HIST1H2BK:HIST1H4I:PHF1	http://www.gsea-msigdb.org/gsea/msigdb/cards/REACTOME_PRC2_METHYLATES_HISTONES_AND_DNA
	Canonical_Pathways	REACTOME_ERCC6_CSB_AND_EHMT2_G9A_POSITIVELY_REGULATE_RRNA_EXPRESSION	73	5	7.00301e-05	0.0171107	MTA1:HIST1H4H:HIST1H2BJ:HIST1H2BK:HIST1H4I	http://www.gsea-msigdb.org/gsea/msigdb/cards/REACTOME_ERCC6_CSB_AND_EHMT2_G9A_POSITIVELY_REGULATE_RRNA_EXPRESSION
	Canonical_Pathways	REACTOME_OXIDATIVE_STRESS_INDUCED_SENESCENCE	121	6	8.06365e-05	0.017732	HIST1H4H:HIST1H2BJ:HIST1H2BK:HIST1H4I:RING1:MAP3K5	http://www.gsea-msigdb.org/gsea/msigdb/cards/REACTOME_OXIDATIVE_STRESS_INDUCED_SENESCENCE
	Canonical_Pathways	REACTOME_ROLE_OF_PHOSPHOLIPIDS_IN_PHAGOCYTOSIS	82	5	0.000121929	0.0243747	FCGR2A:FCGR3A:PLD4:IGHG4:ITPR3	http://www.gsea-msigdb.org/gsea/msigdb/cards/REACTOME_ROLE_OF_PHOSPHOLIPIDS_IN_PHAGOCYTOSIS
	Canonical_Pathways	REACTOME_TRANSCRIPTIONAL_REGULATION_OF_GRANULOPOIESIS	87	5	0.000161273	0.0280959	HIST1H4H:HIST1H2BJ:HIST1H2BK:HIST1H4I:MYB	http://www.gsea-msigdb.org/gsea/msigdb/cards/REACTOME_TRANSCRIPTIONAL_REGULATION_OF_GRANULOPOIESIS
	Canonical_Pathways	REACTOME_HATS_ACETYLATE_HISTONES	138	6	0.000166097	0.0280959	HIST1H4H:HIST1H2BJ:HIST1H2AG:HIST1H2BK:HIST1H4I:HIST1H2AH	http://www.gsea-msigdb.org/gsea/msigdb/cards/REACTOME_HATS_ACETYLATE_HISTONES
	Canonical_Pathways	REACTOME_INOSITOL_PHOSPHATE_METABOLISM	48	4	0.000178986	0.0281136	PLD4:INPP1:IP6K3:NUDT3	http://www.gsea-msigdb.org/gsea/msigdb/cards/REACTOME_INOSITOL_PHOSPHATE_METABOLISM
	Canonical_Pathways	REACTOME_EPIGENETIC_REGULATION_OF_GENE_EXPRESSION	145	6	0.000217274	0.0318523	MTA1:HIST1H4H:HIST1H2BJ:HIST1H2BK:HIST1H4I:PHF1	http://www.gsea-msigdb.org/gsea/msigdb/cards/REACTOME_EPIGENETIC_REGULATION_OF_GENE_EXPRESSION
	Canonical_Pathways	REACTOME_ESTROGEN_DEPENDENT_GENE_EXPRESSION	147	6	0.000233966	0.0321557	USF1:HIST1H4H:HIST1H2BJ:HIST1H2BK:HIST1H4I:MYB	http://www.gsea-msigdb.org/gsea/msigdb/cards/REACTOME_ESTROGEN_DEPENDENT_GENE_EXPRESSION
	Canonical_Pathways	KEGG_FC_GAMMA_R_MEDIATED_PHAGOCYTOSIS	96	5	0.000255721	0.0330782	FCGR2A:FCGR3A:FCGR2B:FCGR2C:AKT1	http://www.gsea-msigdb.org/gsea/msigdb/cards/KEGG_FC_GAMMA_R_MEDIATED_PHAGOCYTOSIS
	Canonical_Pathways	REACTOME_ADAPTIVE_IMMUNE_SYSTEM	807	14	0.000303386	0.0342041	FCGR3A:FCGR2B:AKT1:BTBD6:CD300E:ICAM3:BTN3A2:BTN2A2:BTN3A3:BTN2A1:BTN1A1:TAPBP:ITPR3:UBE2H	http://www.gsea-msigdb.org/gsea/msigdb/cards/REACTOME_ADAPTIVE_IMMUNE_SYSTEM
	Canonical_Pathways	REACTOME_DEPURINATION	55	4	0.000303889	0.0342041	HIST1H4H:HIST1H2BJ:HIST1H2BK:HIST1H4I	http://www.gsea-msigdb.org/gsea/msigdb/cards/REACTOME_DEPURINATION
	Canonical_Pathways	KEGG_JAK_STAT_SIGNALING_PATHWAY	155	6	0.000311088	0.0342041	AKT1:STAT1:STAT4:IL20RA:IL22RA2:IFNGR1	http://www.gsea-msigdb.org/gsea/msigdb/cards/KEGG_JAK_STAT_SIGNALING_PATHWAY
	Canonical_Pathways	REACTOME_POSITIVE_EPIGENETIC_REGULATION_OF_RRNA_EXPRESSION	103	5	0.000354383	0.037109	MTA1:HIST1H4H:HIST1H2BJ:HIST1H2BK:HIST1H4I	http://www.gsea-msigdb.org/gsea/msigdb/cards/REACTOME_POSITIVE_EPIGENETIC_REGULATION_OF_RRNA_EXPRESSION
	Canonical_Pathways	REACTOME_AMYLOID_FIBER_FORMATION	106	5	0.000404505	0.0404321	HIST1H4H:HIST1H2BJ:HIST1H2BK:HIST1H4I:TSPAN33	http://www.gsea-msigdb.org/gsea/msigdb/cards/REACTOME_AMYLOID_FIBER_FORMATION
	Canonical_Pathways	REACTOME_RNA_POLYMERASE_I_TRANSCRIPTION	108	5	0.000440772	0.0421416	MTA1:HIST1H4H:HIST1H2BJ:HIST1H2BK:HIST1H4I	http://www.gsea-msigdb.org/gsea/msigdb/cards/REACTOME_RNA_POLYMERASE_I_TRANSCRIPTION
	Canonical_Pathways	REACTOME_DNA_METHYLATION	62	4	0.000481494	0.042307	HIST1H4H:HIST1H2BJ:HIST1H2BK:HIST1H4I	http://www.gsea-msigdb.org/gsea/msigdb/cards/REACTOME_DNA_METHYLATION
	Canonical_Pathways	REACTOME_BASE_EXCISION_REPAIR_AP_SITE_FORMATION	62	4	0.000481494	0.042307	HIST1H4H:HIST1H2BJ:HIST1H2BK:HIST1H4I	http://www.gsea-msigdb.org/gsea/msigdb/cards/REACTOME_BASE_EXCISION_REPAIR_AP_SITE_FORMATION
	Canonical_Pathways	BIOCARTA_IFNG_PATHWAY	6	2	0.00050022	0.042307	STAT1:IFNGR1	http://www.gsea-msigdb.org/gsea/msigdb/cards/BIOCARTA_IFNG_PATHWAY
	Canonical_Pathways	REACTOME_ACTIVATED_PKN1_STIMULATES_TRANSCRIPTION_OF_AR_ANDROGEN_RECEPTOR_REGULATED_GENES_KLK2_AND_KLK3	64	4	0.000543456	0.0439563	HIST1H4H:HIST1H2BJ:HIST1H2BK:HIST1H4I	http://www.gsea-msigdb.org/gsea/msigdb/cards/REACTOME_ACTIVATED_PKN1_STIMULATES_TRANSCRIPTION_OF_AR_ANDROGEN_RECEPTOR_REGULATED_GENES_KLK2_AND_KLK3
	Canonical_Pathways	REACTOME_SIRT1_NEGATIVELY_REGULATES_RRNA_EXPRESSION	65	4	0.00057647	0.0439563	HIST1H4H:HIST1H2BJ:HIST1H2BK:HIST1H4I	http://www.gsea-msigdb.org/gsea/msigdb/cards/REACTOME_SIRT1_NEGATIVELY_REGULATES_RRNA_EXPRESSION
	Canonical_Pathways	REACTOME_OLFACTORY_SIGNALING_PATHWAY	397	9	0.000579687	0.0439563	OR2W1:OR2J1:OR5V1:OR12D3:OR12D2:OR11A1:OR10C1:OR2H1:OR2H2	http://www.gsea-msigdb.org/gsea/msigdb/cards/REACTOME_OLFACTORY_SIGNALING_PATHWAY
	Canonical_Pathways	PID_INTEGRIN2_PATHWAY	29	3	0.000639171	0.0468513	F11R:FCGR2A:ICAM3	http://www.gsea-msigdb.org/gsea/msigdb/cards/PID_INTEGRIN2_PATHWAY
	Hypergeometric tests were performed to test if genes of interest were overrepresented in any of the pre-defined gene sets. Multiple test correction is performed per category.

[truncated: 22 more sheets: Data_S11, Data_S12, Data_S13, Data_S14, Data_S15, Data_S16, Data_S17, Data_S18, Data_S19, Data_S20, Data_S21, Data_S22, Data_S23, Data_S24, Data_S25, Data_S26, Data_S27, Data_S28, Data_S29, Data S30 …]
