# Supplementary material for: GWAS for systemic sclerosis identifies six novel susceptibility loci including one in the Fcγ receptor region
Source: Nat Commun. 2024 Jan 31;15:319. doi: 10.1038/s41467-023-44541-z (PMC10830486; doi:10.1038/s41467-023-44541-z)
Supplement: Supplementary file 6 — Source Data [file 41467_2023_44541_MOESM6_ESM.xlsx]

## Sheet: Figure 1a
	SNPID	CHR	POS (hg19)	P-value
	1:161574286:G:A	1	161574286	1.16957e-09
	1:161574628:A:G	1	161574628	1.19256e-09
	1:161587016:G:A	1	161587016	3.6605e-08
	1:161620630:A:G	1	161620630	3.41825e-09
	1:161658490:C:T	1	161658490	2.04047e-10
	1:161658780:C:T	1	161658780	4.93536e-11
	1:161660696:G:T	1	161660696	4.9279e-11
	1:161672474:C:T	1	161672474	8.7441e-11
	1:161674632:C:G	1	161674632	2.77555e-08
	2:191900449:G:A	2	191900449	2.16216e-09
	2:191902758:G:A	2	191902758	2.76392e-09
	2:191904889:C:T	2	191904889	1.31367e-10
	2:191907503:CT:C	2	191907503	2.30048e-08
	2:191912532:T:C	2	191912532	5.69268e-11
	2:191912540:C:T	2	191912540	1.44374e-10
	2:191913642:A:G	2	191913642	6.35027e-11
	2:191913799:A:G	2	191913799	6.2568e-11
	2:191916526:A:AC	2	191916526	2.66334e-12
	2:191921874:C:G	2	191921874	2.39703e-13
	2:191925424:C:T	2	191925424	9.44148e-14
	2:191933254:G:A	2	191933254	6.92012e-14
	2:191935804:C:T	2	191935804	2.23238e-16
	2:191939896:CA:C	2	191939896	8.50952e-11
	2:191940451:G:A	2	191940451	1.13894e-09
	2:191943742:C:T	2	191943742	2.50768e-20
	2:191953998:A:C	2	191953998	3.29999e-20
	2:191958656:C:T	2	191958656	5.33819e-19
	2:191959489:A:G	2	191959489	5.00618e-19
	2:191960109:T:A	2	191960109	1.84926e-15
	2:191962096:T:C	2	191962096	1.75504e-15
	2:191964633:T:G	2	191964633	2.79244e-19
	2:191966452:G:C	2	191966452	7.8142e-19
	2:191969341:C:T	2	191969341	3.24916e-19
	2:191969879:G:C	2	191969879	2.66791e-19
	2:191970120:C:G	2	191970120	2.16386e-19
	2:191973034:G:A	2	191973034	2.06661e-08
	6:25357304:G:GT	6	25357304	5.22447e-10
	6:25622116:C:T	6	25622116	3.60063e-08
	6:25624416:G:A	6	25624416	1.72937e-08
	6:25631179:C:T	6	25631179	4.55797e-08
	6:26205635:T:TC	6	26205635	2.72855e-08
	6:26243031:C:CA	6	26243031	2.72171e-08
	6:26259446:C:CCTTTA	6	26259446	3.8328e-08
	6:26334143:TC:T	6	26334143	1.12395e-08
	6:26334306:A:G	6	26334306	1.26227e-08
	6:26338128:T:C	6	26338128	1.21202e-08
	6:26340785:G:A	6	26340785	6.6547e-09
	6:26358143:C:T	6	26358143	1.28133e-08
	6:26378149:G:A	6	26378149	2.8076e-08
	6:26379196:C:T	6	26379196	4.48653e-08
	6:26379298:C:T	6	26379298	3.30552e-08
	6:26379309:A:C	6	26379309	4.29267e-08
	6:26379358:C:T	6	26379358	4.23546e-08
	6:26379413:A:AC	6	26379413	4.22919e-08
	6:26379675:T:C	6	26379675	3.52286e-08
	6:26379694:T:G	6	26379694	3.51305e-08
	6:26379814:T:A	6	26379814	3.54341e-08
	6:26380457:G:A	6	26380457	2.92955e-08
	6:26380478:G:C	6	26380478	2.03543e-08
	6:26380545:A:G	6	26380545	3.53466e-08
	6:26380922:G:C	6	26380922	3.56165e-08
	6:26381075:C:T	6	26381075	2.89038e-08
	6:26381125:A:T	6	26381125	3.49894e-08
	6:26381206:T:C	6	26381206	3.52598e-08
	6:26381316:T:C	6	26381316	2.92854e-08
	6:26381357:A:C	6	26381357	3.50935e-08
	6:26381660:G:A	6	26381660	2.92078e-08
	6:26381917:T:C	6	26381917	2.01535e-08
	6:26382181:T:C	6	26382181	3.51714e-08
	6:26382573:A:T	6	26382573	3.53397e-08
	6:26382635:C:G	6	26382635	3.52958e-08
	6:26382765:T:G	6	26382765	3.59485e-08
	6:26383250:A:T	6	26383250	3.7632e-08
	6:26383386:T:C	6	26383386	3.2067e-08
	6:26383459:G:A	6	26383459	3.11238e-08
	6:26383523:C:CAG	6	26383523	2.37685e-08
	6:26385113:A:G	6	26385113	3.54931e-08
	6:26386506:T:G	6	26386506	3.48527e-08
	6:26386587:GA:G	6	26386587	1.8421e-08
	6:26386711:T:C	6	26386711	3.54931e-08
	6:26386762:G:A	6	26386762	3.54931e-08
	6:26387160:C:G	6	26387160	2.01645e-08
	6:26387405:A:G	6	26387405	3.54931e-08
	6:26387535:A:G	6	26387535	3.54931e-08
	6:26387808:A:AAAAG	6	26387808	2.23914e-08
	6:26389072:G:A	6	26389072	3.62235e-08
	6:26389113:G:C	6	26389113	3.61916e-08
	6:26389926:C:T	6	26389926	3.33686e-08
	6:26390039:C:A	6	26390039	3.5354e-08
	6:26391153:C:G	6	26391153	1.14156e-08
	6:26394159:T:A	6	26394159	7.25782e-09
	6:26394320:A:G	6	26394320	7.2087e-09
	6:26395918:C:T	6	26395918	1.99563e-08
	6:26396203:A:G	6	26396203	7.18097e-09
	6:26396398:C:A	6	26396398	1.99454e-08
	6:26396500:A:G	6	26396500	1.0522e-08
	6:26396739:T:C	6	26396739	7.25725e-09
	6:26397855:C:T	6	26397855	1.98095e-08
	6:26397903:C:T	6	26397903	1.97344e-08
	6:26398555:T:A	6	26398555	7.54e-09
	6:26398914:C:G	6	26398914	6.78312e-09
	6:26398976:T:C	6	26398976	6.78312e-09
	6:26399586:C:T	6	26399586	2.92143e-08
	6:26399606:G:A	6	26399606	1.89048e-08
	6:26399758:G:T	6	26399758	1.89048e-08
	6:26399893:G:T	6	26399893	1.85339e-08
	6:26400550:A:G	6	26400550	1.89048e-08
	6:26402965:A:AG	6	26402965	1.45291e-08
	6:26403831:T:TGA	6	26403831	1.90462e-08
	6:26406396:C:T	6	26406396	1.67813e-08
	6:26414417:A:T	6	26414417	1.86103e-08
	6:26414918:ATT:A	6	26414918	1.41831e-08
	6:26419446:C:T	6	26419446	1.86109e-08
	6:26423591:C:G	6	26423591	1.87664e-08
	6:26435359:G:A	6	26435359	1.63443e-08
	6:26435585:C:T	6	26435585	1.62228e-08
	6:26437453:C:T	6	26437453	1.62178e-08
	6:26439457:T:TAGATGGCGG	6	26439457	1.26881e-08
	6:26441043:T:C	6	26441043	2.58771e-08
	6:26443614:T:G	6	26443614	1.6305e-08
	6:26446705:A:G	6	26446705	1.61755e-08
	6:26451888:T:C	6	26451888	1.61798e-08
	6:26458265:T:C	6	26458265	5.94094e-09
	6:26464472:C:T	6	26464472	9.61949e-09
	6:26467325:T:C	6	26467325	1.55422e-08
	6:26467759:C:T	6	26467759	1.66216e-08
	6:26468319:C:T	6	26468319	1.60902e-08
	6:26470048:C:A	6	26470048	1.60085e-08
	6:26470145:G:A	6	26470145	1.60902e-08
	6:26471295:C:T	6	26471295	1.60902e-08
	6:26472350:T:C	6	26472350	1.60902e-08
	6:26473983:C:T	6	26473983	1.60902e-08
	6:26475784:G:A	6	26475784	1.60902e-08
	6:26482935:A:G	6	26482935	1.60896e-08
	6:26484376:T:C	6	26484376	1.60896e-08
	6:26486156:A:G	6	26486156	1.60896e-08
	6:26488898:T:A	6	26488898	1.59222e-08
	6:26489784:T:A	6	26489784	1.59222e-08
	6:26490616:C:T	6	26490616	1.59502e-08
	6:26490927:C:T	6	26490927	1.59502e-08
	6:26491289:C:T	6	26491289	1.59502e-08
	6:26493363:C:G	6	26493363	1.55774e-08
	6:26493383:G:A	6	26493383	1.55774e-08
	6:26494187:C:T	6	26494187	1.60367e-08
	6:26495454:G:A	6	26495454	1.59863e-08
	6:26496157:G:C	6	26496157	1.59984e-08
	6:26557121:C:G	6	26557121	1.46133e-08
	6:26749176:G:T	6	26749176	3.47192e-08
	6:26840672:A:G	6	26840672	2.43116e-08
	6:26852053:A:G	6	26852053	2.40808e-08
	6:26866163:T:A	6	26866163	1.06006e-08
	6:27078291:A:C	6	27078291	1.54004e-08
	6:27358415:A:G	6	27358415	2.44463e-08
	6:27368874:T:C	6	27368874	1.71565e-08
	6:27390439:G:GA	6	27390439	1.21514e-08
	6:27395978:A:G	6	27395978	1.23138e-08
	6:27400943:A:T	6	27400943	1.35256e-08
	6:27492671:T:C	6	27492671	8.13885e-09
	6:27503245:T:C	6	27503245	8.15165e-09
	6:27570444:G:A	6	27570444	4.27256e-09
	6:27612158:A:T	6	27612158	1.31623e-08
	6:27636348:C:T	6	27636348	4.22394e-09
	6:27640670:C:CCT	6	27640670	5.44466e-09
	6:27653159:C:T	6	27653159	2.56707e-09
	6:27665606:G:A	6	27665606	2.53304e-09
	6:27667071:C:T	6	27667071	2.55753e-09
	6:27779658:T:C	6	27779658	1.75562e-09
	6:27794797:G:A	6	27794797	2.68079e-09
	6:27821207:T:A	6	27821207	1.47595e-09
	6:27893619:G:A	6	27893619	1.0799e-09
	6:27894732:A:AGT	6	27894732	4.76036e-08
	6:27901575:C:CA	6	27901575	2.71496e-08
	6:27906511:G:C	6	27906511	1.01945e-09
	6:27918010:T:TG	6	27918010	4.56898e-10
	6:27919012:A:G	6	27919012	1.01973e-09
	6:27998815:C:T	6	27998815	8.15751e-10
	6:28023339:A:ATTATATC	6	28023339	4.98723e-08
	6:28025190:A:G	6	28025190	8.64719e-10
	6:28040581:T:C	6	28040581	1.02844e-08
	6:28051264:G:A	6	28051264	1.01352e-08
	6:28054198:A:G	6	28054198	1.11653e-08
	6:28056646:T:G	6	28056646	1.01352e-08
	6:28063176:A:T	6	28063176	9.9536e-10
	6:28069018:A:T	6	28069018	9.37637e-10
	6:28071327:G:GGAGA	6	28071327	6.27653e-09
	6:28086594:C:CAAA	6	28086594	6.30052e-09
	6:28087443:C:T	6	28087443	9.62885e-09
	6:28089300:G:A	6	28089300	9.62885e-09
	6:28090562:A:C	6	28090562	9.59108e-09
	6:28105034:A:G	6	28105034	9.52962e-10
	6:28107662:C:T	6	28107662	9.35967e-09
	6:28109633:C:T	6	28109633	9.47228e-09
	6:28114852:C:A	6	28114852	9.53049e-09
	6:28129593:A:C	6	28129593	9.07636e-09
	6:28130194:G:A	6	28130194	9.11664e-09
	6:28130235:C:G	6	28130235	9.10063e-09
	6:28132426:G:A	6	28132426	9.11664e-09
	6:28134047:G:A	6	28134047	9.06737e-09
	6:28148110:C:T	6	28148110	9.11664e-09
	6:28153282:A:T	6	28153282	1.04864e-09
	6:28157285:A:G	6	28157285	1.05053e-09
	6:28166783:T:C	6	28166783	1.05053e-09
	6:28174024:T:C	6	28174024	1.05048e-09
	6:28390151:A:G	6	28390151	7.14132e-11
	6:28420507:C:T	6	28420507	9.28732e-11
	6:28435494:G:A	6	28435494	7.21462e-11
	6:28467070:C:T	6	28467070	7.63437e-11
	6:28547215:A:G	6	28547215	1.25072e-10
	6:28607584:G:A	6	28607584	1.02373e-10
	6:28619691:G:A	6	28619691	1.25031e-10
	6:28641957:A:G	6	28641957	9.32329e-09
	6:28768127:C:G	6	28768127	8.39593e-11
	6:28792207:C:A	6	28792207	3.39141e-08
	6:28988470:C:T	6	28988470	6.53096e-11
	6:29023922:T:A	6	29023922	6.47035e-11
	6:29028167:T:C	6	29028167	6.47035e-11
	6:29039419:A:T	6	29039419	6.66407e-11
	6:29148197:C:T	6	29148197	4.63327e-11
	6:29180375:A:C	6	29180375	4.2871e-11
	6:29201384:C:CA	6	29201384	1.14892e-08
	6:29202364:GA:G	6	29202364	1.55683e-11
	6:29208968:G:C	6	29208968	4.2932e-11
	6:29209496:T:C	6	29209496	3.22738e-11
	6:29210998:A:T	6	29210998	1.52342e-11
	6:29218513:C:T	6	29218513	1.52324e-11
	6:29222229:A:G	6	29222229	1.52324e-11
	6:29223911:C:T	6	29223911	4.24375e-11
	6:29225025:T:G	6	29225025	1.52324e-11
	6:29225678:A:C	6	29225678	1.52324e-11
	6:29226953:A:G	6	29226953	1.52348e-11
	6:29231831:C:T	6	29231831	1.52373e-11
	6:29233136:A:G	6	29233136	4.25016e-11
	6:29236242:A:G	6	29236242	1.52373e-11
	6:29241555:A:C	6	29241555	1.53209e-11
	6:29242263:C:CAG	6	29242263	1.443e-11
	6:29245503:C:G	6	29245503	1.33666e-11
	6:29248194:A:G	6	29248194	1.3338e-11
	6:29248460:G:A	6	29248460	1.33666e-11
	6:29252758:A:T	6	29252758	4.04323e-09
	6:29253756:C:T	6	29253756	1.33666e-11
	6:29254452:A:G	6	29254452	1.33666e-11
	6:29256476:G:A	6	29256476	1.49107e-11
	6:29259509:G:A	6	29259509	1.34927e-11
	6:29262341:C:T	6	29262341	1.34927e-11
	6:29263260:A:T	6	29263260	1.34338e-11
	6:29264036:C:T	6	29264036	3.67663e-11
	6:29264545:CTAT:C	6	29264545	1.17522e-11
	6:29264704:G:A	6	29264704	1.34927e-11
	6:29275499:A:T	6	29275499	2.89096e-11
	6:29276180:T:C	6	29276180	3.09556e-11
	6:29277942:T:A	6	29277942	2.89096e-11
	6:29278004:T:G	6	29278004	2.89096e-11
	6:29278037:T:C	6	29278037	2.89096e-11
	6:29278605:C:G	6	29278605	2.89096e-11
	6:29279225:C:G	6	29279225	2.89096e-11
	6:29279321:T:C	6	29279321	2.89096e-11
	6:29279557:A:G	6	29279557	2.2058e-11
	6:29281401:G:A	6	29281401	2.2058e-11
	6:29281750:T:G	6	29281750	2.73807e-11
	6:29282444:G:GAT	6	29282444	2.16278e-11
	6:29282986:A:G	6	29282986	2.1089e-11
	6:29283443:G:A	6	29283443	2.20589e-11
	6:29283667:C:CA	6	29283667	2.21182e-11
	6:29285189:G:C	6	29285189	2.2058e-11
	6:29285639:C:CTATT	6	29285639	2.2058e-11
	6:29287749:AT:A	6	29287749	2.21182e-11
	6:29288179:T:A	6	29288179	2.1089e-11
	6:29288959:G:A	6	29288959	2.1089e-11
	6:29289111:T:TTATC	6	29289111	2.53301e-11
	6:29291727:C:T	6	29291727	2.01792e-11
	6:29292155:A:C	6	29292155	1.92878e-11
	6:29293476:A:G	6	29293476	1.92878e-11
	6:29293627:C:T	6	29293627	2.01792e-11
	6:29295215:C:A	6	29295215	2.00692e-11
	6:29295735:G:T	6	29295735	2.01792e-11
	6:29296923:A:T	6	29296923	2.01792e-11
	6:29298305:C:T	6	29298305	2.01792e-11
	6:29298815:G:T	6	29298815	2.01792e-11
	6:29298995:G:A	6	29298995	2.01792e-11
	6:29299027:A:G	6	29299027	2.01792e-11
	6:29299371:G:A	6	29299371	1.92576e-11
	6:29299700:CT:C	6	29299700	2.00425e-11
	6:29301682:C:T	6	29301682	2.01792e-11
	6:29302186:T:C	6	29302186	2.01792e-11
	6:29302205:T:C	6	29302205	1.92878e-11
	6:29302362:G:A	6	29302362	1.92862e-11
	6:29303808:C:A	6	29303808	2.01792e-11
	6:29304280:T:A	6	29304280	2.01792e-11
	6:29304525:A:T	6	29304525	1.92878e-11
	6:29305698:A:T	6	29305698	1.92878e-11
	6:29306821:A:G	6	29306821	2.01792e-11
	6:29307641:C:T	6	29307641	1.92878e-11
	6:29309023:GT:G	6	29309023	1.35684e-08
	6:29309769:T:C	6	29309769	1.66815e-11
	6:29310641:T:G	6	29310641	1.59335e-11
	6:29310781:G:A	6	29310781	1.66815e-11
	6:29311439:A:G	6	29311439	1.59335e-11
	6:29312933:A:AC	6	29312933	1.66815e-11
	6:29313883:T:G	6	29313883	1.66815e-11
	6:29314332:G:A	6	29314332	1.59335e-11
	6:29315295:T:G	6	29315295	1.66815e-11
	6:29315897:C:T	6	29315897	1.66815e-11
	6:29316200:G:C	6	29316200	1.66815e-11
	6:29316324:G:T	6	29316324	1.66815e-11
	6:29316595:G:A	6	29316595	1.66815e-11
	6:29316692:G:T	6	29316692	1.66815e-11
	6:29318166:C:T	6	29318166	1.66815e-11
	6:29319702:G:T	6	29319702	1.59335e-11
	6:29319877:C:CTTCT	6	29319877	1.57828e-11
	6:29320120:A:C	6	29320120	1.66815e-11
	6:29320224:A:G	6	29320224	1.66815e-11
	6:29320241:G:A	6	29320241	1.66815e-11
	6:29321093:A:G	6	29321093	1.66815e-11
	6:29321161:G:A	6	29321161	1.66815e-11
	6:29322086:C:T	6	29322086	1.59335e-11
	6:29323076:T:C	6	29323076	1.66815e-11
	6:29323838:A:C	6	29323838	1.66815e-11
	6:29325099:A:G	6	29325099	1.66815e-11
	6:29325191:G:A	6	29325191	1.66815e-11
	6:29325450:T:G	6	29325450	1.64259e-11
	6:29326544:A:G	6	29326544	1.64259e-11
	6:29326721:A:AT	6	29326721	1.64785e-11
	6:29327096:T:G	6	29327096	1.64259e-11
	6:29327158:T:A	6	29327158	1.64259e-11
	6:29328144:G:A	6	29328144	1.64259e-11
	6:29328869:T:C	6	29328869	1.6243e-11
	6:29329599:C:G	6	29329599	1.53653e-11
	6:29329722:A:G	6	29329722	1.64259e-11
	6:29330524:C:T	6	29330524	1.56879e-11
	6:29331094:A:T	6	29331094	1.56879e-11
	6:29331547:A:ATAAAC	6	29331547	1.65638e-11
	6:29332623:T:C	6	29332623	2.47306e-11
	6:29332749:C:A	6	29332749	1.28729e-11
	6:29332861:T:C	6	29332861	1.28729e-11
	6:29332954:A:G	6	29332954	1.28729e-11
	6:29333012:A:C	6	29333012	1.54639e-11
	6:29333407:A:C	6	29333407	1.28729e-11
	6:29333696:G:A	6	29333696	1.22923e-11
	6:29334439:A:G	6	29334439	2.47341e-11
	6:29335111:C:CTT	6	29335111	1.34379e-11
	6:29339044:G:A	6	29339044	1.20066e-11
	6:29340919:G:T	6	29340919	1.25769e-11
	6:29342775:G:A	6	29342775	1.16373e-11
	6:29344395:C:T	6	29344395	2.00632e-11
	6:29346329:A:G	6	29346329	2.00987e-11
	6:29347541:A:G	6	29347541	1.08631e-11
	6:29355277:G:A	6	29355277	2.75296e-08
	6:29356621:C:T	6	29356621	8.96223e-17
	6:29359305:T:A	6	29359305	1.75656e-08
	6:29362756:C:T	6	29362756	6.13289e-11
	6:29365686:A:G	6	29365686	4.70507e-17
	6:29366106:C:A	6	29366106	1.62248e-08
	6:29366483:T:C	6	29366483	1.61444e-08
	6:29368102:G:A	6	29368102	4.56088e-17
	6:29369268:C:A	6	29369268	6.11867e-11
	6:29372390:G:T	6	29372390	4.86371e-17
	6:29372624:C:A	6	29372624	4.86371e-17
	6:29372702:T:C	6	29372702	4.86371e-17
	6:29372855:T:G	6	29372855	4.78041e-17
	6:29372890:C:T	6	29372890	4.86371e-17
	6:29372935:G:A	6	29372935	4.86371e-17
	6:29372963:T:A	6	29372963	4.86371e-17
	6:29373003:C:T	6	29373003	4.86371e-17
	6:29373014:A:AT	6	29373014	7.88993e-17
	6:29373019:G:T	6	29373019	4.86371e-17
	6:29373140:T:C	6	29373140	4.86371e-17
	6:29373243:G:A	6	29373243	4.86371e-17
	6:29373598:GAAT:G	6	29373598	4.34046e-17
	6:29374036:C:A	6	29374036	3.10103e-17
	6:29374043:T:A	6	29374043	1.59936e-08
	6:29374078:G:A	6	29374078	4.86874e-17
	6:29374629:A:G	6	29374629	4.86371e-17
	6:29374635:G:A	6	29374635	4.86371e-17
	6:29374784:C:T	6	29374784	4.86284e-17
	6:29375128:G:T	6	29375128	4.86371e-17
	6:29375371:A:T	6	29375371	4.86371e-17
	6:29375800:T:A	6	29375800	4.7688e-17
	6:29375889:A:T	6	29375889	4.7688e-17
	6:29375903:C:T	6	29375903	4.7688e-17
	6:29376269:T:C	6	29376269	8.2812e-17
	6:29376271:C:T	6	29376271	8.2812e-17
	6:29376336:TA:T	6	29376336	2.69454e-15
	6:29376545:T:A	6	29376545	4.7688e-17
	6:29376565:C:T	6	29376565	4.7688e-17
	6:29376570:G:C	6	29376570	4.7688e-17
	6:29376939:A:G	6	29376939	4.7688e-17
	6:29377003:G:A	6	29377003	3.06175e-17
	6:29377060:G:A	6	29377060	1.55513e-08
	6:29377093:G:A	6	29377093	5.68279e-17
	6:29377183:G:A	6	29377183	4.7688e-17
	6:29378053:G:T	6	29378053	4.64963e-17
	6:29378061:C:G	6	29378061	4.80777e-17
	6:29378228:C:T	6	29378228	4.7688e-17
	6:29378371:G:A	6	29378371	4.76998e-17
	6:29378503:A:G	6	29378503	4.7688e-17
	6:29378607:G:GAA	6	29378607	2.5742e-17
	6:29378772:G:A	6	29378772	4.7688e-17
	6:29378811:T:C	6	29378811	4.7688e-17
	6:29378956:G:C	6	29378956	4.7688e-17
	6:29379920:A:C	6	29379920	4.7688e-17
	6:29379933:A:C	6	29379933	4.71695e-17
	6:29380061:T:C	6	29380061	4.7688e-17
	6:29380148:C:T	6	29380148	4.7688e-17
	6:29380285:T:TA	6	29380285	5.11137e-17
	6:29380823:A:G	6	29380823	4.7688e-17
	6:29380864:T:C	6	29380864	5.01152e-17
	6:29380964:T:C	6	29380964	4.7688e-17
	6:29381001:C:T	6	29381001	4.76737e-17
	6:29381090:G:A	6	29381090	4.7688e-17
	6:29381309:T:G	6	29381309	4.7688e-17
	6:29381397:G:A	6	29381397	4.7688e-17
	6:29381952:T:A	6	29381952	4.7688e-17
	6:29381971:T:C	6	29381971	4.7688e-17
	6:29382005:G:A	6	29382005	4.7688e-17
	6:29382086:A:T	6	29382086	4.7688e-17
	6:29382111:A:ACC	6	29382111	4.7688e-17
	6:29382153:C:A	6	29382153	4.7688e-17
	6:29382230:C:T	6	29382230	4.7688e-17
	6:29382251:G:A	6	29382251	4.7688e-17
	6:29382450:G:GA	6	29382450	5.11532e-17
	6:29382452:A:G	6	29382452	4.77204e-17
	6:29382554:C:T	6	29382554	4.77204e-17
	6:29382606:A:G	6	29382606	4.77204e-17
	6:29382629:G:A	6	29382629	4.77174e-17
	6:29382659:G:C	6	29382659	4.77255e-17
	6:29382780:C:A	6	29382780	3.06371e-17
	6:29382995:T:C	6	29382995	4.77174e-17
	6:29383086:C:T	6	29383086	4.71078e-17
	6:29383394:C:T	6	29383394	4.72847e-17
	6:29383419:T:C	6	29383419	4.77174e-17
	6:29383795:T:C	6	29383795	4.77174e-17
	6:29383890:T:C	6	29383890	4.77174e-17
	6:29383932:T:A	6	29383932	4.77174e-17
	6:29384471:T:G	6	29384471	4.77174e-17
	6:29384668:A:G	6	29384668	4.77174e-17
	6:29384739:A:C	6	29384739	4.77174e-17
	6:29384879:A:G	6	29384879	4.91423e-17
	6:29384885:C:A	6	29384885	4.77174e-17
	6:29384966:G:T	6	29384966	4.77174e-17
	6:29384974:T:C	6	29384974	4.77174e-17
	6:29385015:T:C	6	29385015	4.77174e-17
	6:29385054:G:C	6	29385054	4.77174e-17
	6:29385056:A:G	6	29385056	4.77174e-17
	6:29385123:C:T	6	29385123	4.77174e-17
	6:29385198:A:G	6	29385198	4.77938e-17
	6:29385329:T:G	6	29385329	4.77174e-17
	6:29385350:A:G	6	29385350	4.77519e-17
	6:29385446:C:T	6	29385446	4.8171e-17
	6:29385567:C:T	6	29385567	4.62978e-17
	6:29385653:G:A	6	29385653	4.77174e-17
	6:29385834:C:T	6	29385834	4.77174e-17
	6:29385952:G:C	6	29385952	4.77174e-17
	6:29385971:A:G	6	29385971	4.77174e-17
	6:29386004:A:G	6	29386004	4.77174e-17
	6:29386020:A:T	6	29386020	4.77174e-17
	6:29386324:A:G	6	29386324	4.77174e-17
	6:29386448:G:A	6	29386448	4.10737e-17
	6:29386475:G:T	6	29386475	4.77174e-17
	6:29386510:C:CAAAT	6	29386510	4.77174e-17
	6:29386613:C:T	6	29386613	4.77174e-17
	6:29386632:C:A	6	29386632	4.77174e-17
	6:29386691:A:C	6	29386691	4.77174e-17
	6:29386704:C:T	6	29386704	4.77174e-17
	6:29386749:C:T	6	29386749	4.77174e-17
	6:29386852:G:A	6	29386852	4.77174e-17
	6:29386912:T:C	6	29386912	4.77174e-17
	6:29386975:G:GT	6	29386975	7.90615e-17
	6:29386976:T:G	6	29386976	4.77174e-17
	6:29386979:A:G	6	29386979	4.68173e-17
	6:29387003:G:T	6	29387003	3.92092e-17
	6:29387338:G:A	6	29387338	4.77174e-17
	6:29387364:T:C	6	29387364	4.77174e-17
	6:29387609:G:A	6	29387609	1.56312e-08
	6:29387711:C:G	6	29387711	4.77174e-17
	6:29387776:G:T	6	29387776	4.77174e-17
	6:29387804:A:G	6	29387804	4.77174e-17
	6:29387832:C:T	6	29387832	4.77174e-17
	6:29388198:G:A	6	29388198	4.77174e-17
	6:29388402:A:G	6	29388402	5.0059e-17
	6:29388425:A:G	6	29388425	5.0059e-17
	6:29388474:T:C	6	29388474	5.0059e-17
	6:29388609:A:G	6	29388609	3.22113e-17
	6:29388614:T:C	6	29388614	5.0059e-17
	6:29388697:G:A	6	29388697	5.0059e-17
	6:29389142:C:CTG	6	29389142	5.0059e-17
	6:29389157:G:T	6	29389157	5.0059e-17
	6:29389192:A:C	6	29389192	5.0059e-17
	6:29389372:T:A	6	29389372	5.0059e-17
	6:29389560:G:GC	6	29389560	4.93891e-17
	6:29389581:A:G	6	29389581	5.0059e-17
	6:29389990:T:C	6	29389990	5.02786e-17
	6:29390044:T:C	6	29390044	5.02661e-17
	6:29390410:G:A	6	29390410	5.02661e-17
	6:29390469:G:T	6	29390469	5.02661e-17
	6:29390753:A:G	6	29390753	6.15565e-17
	6:29390785:G:A	6	29390785	6.15565e-17
	6:29390833:G:T	6	29390833	3.21174e-17
	6:29391066:A:G	6	29391066	3.23416e-17
	6:29391841:A:G	6	29391841	5.02661e-17
	6:29392141:T:G	6	29392141	4.96743e-17
	6:29392146:T:C	6	29392146	4.96743e-17
	6:29392334:G:A	6	29392334	5.31842e-17
	6:29392346:A:G	6	29392346	5.02661e-17
	6:29392519:A:C	6	29392519	3.23416e-17
	6:29392992:C:A	6	29392992	5.12962e-17
	6:29393286:G:A	6	29393286	4.96179e-17
	6:29393480:G:C	6	29393480	5.02661e-17
	6:29393704:A:G	6	29393704	5.02661e-17
	6:29393747:G:C	6	29393747	5.02661e-17
	6:29394056:C:G	6	29394056	5.02661e-17
	6:29394166:G:A	6	29394166	4.96179e-17
	6:29394267:C:T	6	29394267	1.59474e-08
	6:29394474:A:G	6	29394474	5.02661e-17
	6:29395057:T:C	6	29395057	5.02661e-17
	6:29395104:G:A	6	29395104	5.02341e-17
	6:29395912:C:T	6	29395912	6.23614e-17
	6:29396395:G:T	6	29396395	5.02661e-17
	6:29396725:A:G	6	29396725	9.18892e-17
	6:29397552:A:G	6	29397552	5.02661e-17
	6:29399216:T:C	6	29399216	5.02679e-17
	6:29399261:T:C	6	29399261	5.02679e-17
	6:29400083:A:G	6	29400083	2.64383e-17
	6:29400236:G:C	6	29400236	6.2473e-10
	6:29400280:C:T	6	29400280	2.1918e-17
	6:29400357:C:G	6	29400357	3.10572e-17
	6:29400669:C:T	6	29400669	1.60755e-17
	6:29400756:A:T	6	29400756	2.4176e-17
	6:29400764:A:G	6	29400764	2.4176e-17
	6:29400901:C:T	6	29400901	4.03049e-17
	6:29401212:G:T	6	29401212	4.03049e-17
	6:29401841:A:G	6	29401841	1.59553e-08
	6:29401881:C:G	6	29401881	4.03049e-17
	6:29402389:A:G	6	29402389	4.03049e-17
	6:29402435:C:T	6	29402435	2.5875e-17
	6:29402616:A:C	6	29402616	2.61408e-17
	6:29402687:C:T	6	29402687	2.61529e-17
	6:29403605:A:G	6	29403605	4.03066e-17
	6:29404257:C:T	6	29404257	4.03049e-17
	6:29404335:T:C	6	29404335	4.03049e-17
	6:29404550:C:G	6	29404550	2.41645e-17
	6:29404658:C:T	6	29404658	4.01508e-17
	6:29405298:C:T	6	29405298	4.1326e-17
	6:29405406:G:T	6	29405406	2.62704e-17
	6:29406029:T:C	6	29406029	2.41714e-17
	6:29406520:G:C	6	29406520	4.03159e-17
	6:29407187:G:A	6	29407187	4.03159e-17
	6:29407602:G:A	6	29407602	4.03159e-17
	6:29408090:A:G	6	29408090	4.03159e-17
	6:29408270:C:T	6	29408270	4.99875e-17
	6:29408275:C:A	6	29408275	3.99056e-17
	6:29408278:C:T	6	29408278	3.93808e-17
	6:29408476:A:G	6	29408476	4.03159e-17
	6:29408554:A:C	6	29408554	2.66788e-17
	6:29408555:C:A	6	29408555	4.03159e-17
	6:29408894:G:C	6	29408894	3.56204e-17
	6:29409257:G:A	6	29409257	3.56204e-17
	6:29409381:A:C	6	29409381	2.29931e-17
	6:29409759:G:A	6	29409759	3.56414e-17
	6:29409808:T:C	6	29409808	3.56414e-17
	6:29410052:A:C	6	29410052	3.56204e-17
	6:29410093:T:C	6	29410093	2.13379e-17
	6:29410214:T:G	6	29410214	3.56204e-17
	6:29410258:C:A	6	29410258	3.55724e-17
	6:29410448:C:T	6	29410448	3.56204e-17
	6:29410701:T:C	6	29410701	2.30344e-17
	6:29410942:G:C	6	29410942	3.56204e-17
	6:29411019:G:A	6	29411019	3.48393e-17
	6:29411086:C:T	6	29411086	3.56204e-17
	6:29411316:T:TG	6	29411316	2.29931e-17
	6:29411377:A:AAG	6	29411377	2.71451e-17
	6:29411583:G:A	6	29411583	2.13379e-17
	6:29411678:T:C	6	29411678	3.55724e-17
	6:29411747:A:AT	6	29411747	9.92409e-18
	6:29411749:T:A	6	29411749	5.6765e-17
	6:29411823:A:C	6	29411823	1.53592e-08
	6:29412069:T:C	6	29412069	3.56204e-17
	6:29412162:C:T	6	29412162	2.29931e-17
	6:29412271:A:G	6	29412271	3.56204e-17
	6:29412369:C:T	6	29412369	3.56204e-17
	6:29412424:C:CATAG	6	29412424	2.71451e-17
	6:29412462:C:T	6	29412462	3.56204e-17
	6:29412852:T:C	6	29412852	3.56204e-17
	6:29412907:C:A	6	29412907	3.56204e-17
	6:29413117:A:G	6	29413117	3.55724e-17
	6:29413141:G:A	6	29413141	3.56204e-17
	6:29413164:G:A	6	29413164	3.56187e-17
	6:29413228:A:AAG	6	29413228	2.71451e-17
	6:29413373:T:G	6	29413373	3.56204e-17
	6:29413406:G:C	6	29413406	2.01834e-17
	6:29413477:C:G	6	29413477	2.2995e-17
	6:29413568:C:T	6	29413568	2.32099e-17
	6:29413972:T:C	6	29413972	3.74399e-17
	6:29413976:G:C	6	29413976	2.4208e-17
	6:29414286:A:G	6	29414286	2.42074e-17
	6:29414318:A:G	6	29414318	2.4208e-17
	6:29414346:A:G	6	29414346	3.76612e-17
	6:29414613:A:G	6	29414613	2.4208e-17
	6:29414733:A:G	6	29414733	3.74922e-17
	6:29414769:C:T	6	29414769	2.4208e-17
	6:29415075:A:G	6	29415075	2.40199e-17
	6:29415483:C:A	6	29415483	3.74922e-17
	6:29415636:C:T	6	29415636	2.4208e-17
	6:29416113:T:C	6	29416113	2.40805e-17
	6:29416652:T:C	6	29416652	3.7455e-17
	6:29417665:CA:C	6	29417665	2.87894e-17
	6:29420274:A:T	6	29420274	1.56415e-08
	6:29421209:G:A	6	29421209	2.25654e-17
	6:29421771:G:T	6	29421771	3.52732e-17
	6:29424235:C:T	6	29424235	1.531e-08
	6:29425733:T:TG	6	29425733	1.93946e-08
	6:29426203:T:A	6	29426203	2.25915e-17
	6:29427992:T:C	6	29427992	1.5936e-08
	6:29428831:T:G	6	29428831	3.29534e-17
	6:29433469:G:GC	6	29433469	2.17412e-08
	6:29433619:T:C	6	29433619	1.5203e-08
	6:29434551:T:C	6	29434551	1.51685e-08
	6:29437441:A:G	6	29437441	3.29534e-17
	6:29440482:C:T	6	29440482	3.06585e-17
	6:29440988:C:T	6	29440988	1.11402e-08
	6:29441169:G:T	6	29441169	1.75252e-08
	6:29441618:C:T	6	29441618	2.02339e-17
	6:29442495:G:GA	6	29442495	7.30921e-12
	6:29445312:G:C	6	29445312	1.11742e-08
	6:29455098:G:A	6	29455098	4.67382e-17
	6:29455465:G:A	6	29455465	8.82357e-09
	6:29456120:C:T	6	29456120	8.92191e-09
	6:29458470:A:G	6	29458470	4.67463e-17
	6:29459769:C:G	6	29459769	2.98301e-17
	6:29460277:A:G	6	29460277	4.68508e-17
	6:29462051:T:C	6	29462051	1.88138e-17
	6:29463280:T:A	6	29463280	1.88286e-17
	6:29463892:T:G	6	29463892	1.88286e-17
	6:29463968:C:A	6	29463968	3.20546e-17
	6:29464365:T:C	6	29464365	3.20442e-17
	6:29465123:C:G	6	29465123	7.97278e-09
	6:29465713:C:G	6	29465713	1.88096e-17
	6:29468006:T:C	6	29468006	1.88108e-17
	6:29468304:C:G	6	29468304	1.88096e-17
	6:29468557:G:A	6	29468557	4.62698e-17
	6:29469286:G:A	6	29469286	4.69834e-17
	6:29469993:G:A	6	29469993	4.69834e-17
	6:29470678:CA:C	6	29470678	1.52783e-08
	6:29471872:C:G	6	29471872	7.57188e-09
	6:29472868:G:A	6	29472868	7.4812e-09
	6:29473965:G:A	6	29473965	4.68229e-17
	6:29474457:C:T	6	29474457	4.68229e-17
	6:29475761:C:T	6	29475761	5.06698e-17
	6:29476382:C:T	6	29476382	3.07465e-09
	6:29477762:G:A	6	29477762	7.48997e-09
	6:29478428:T:C	6	29478428	7.52833e-09
	6:29480144:C:T	6	29480144	4.90915e-17
	6:29480822:T:A	6	29480822	7.534e-09
	6:29481032:A:C	6	29481032	7.5371e-09
	6:29481400:C:G	6	29481400	4.7789e-17
	6:29483130:G:A	6	29483130	4.77294e-17
	6:29484912:G:T	6	29484912	7.534e-09
	6:29486270:G:A	6	29486270	5.47663e-17
	6:29486613:G:A	6	29486613	9.24247e-09
	6:29488637:A:T	6	29488637	8.66386e-09
	6:29489344:G:T	6	29489344	1.71102e-16
	6:29489972:T:C	6	29489972	1.69739e-16
	6:29492023:G:A	6	29492023	5.74467e-17
	6:29492043:C:T	6	29492043	5.65175e-17
	6:29492048:G:A	6	29492048	5.49135e-17
	6:29492068:C:T	6	29492068	1.72302e-16
	6:29498664:C:T	6	29498664	6.18702e-17
	6:29498975:G:T	6	29498975	1.32038e-08
	6:29501220:G:A	6	29501220	1.32719e-08
	6:29511444:C:T	6	29511444	6.78878e-17
	6:29514557:C:T	6	29514557	7.74341e-17
	6:29514560:T:C	6	29514560	1.42763e-08
	6:29519391:G:A	6	29519391	1.42604e-08
	6:29521125:C:T	6	29521125	1.42385e-08
	6:29531253:G:A	6	29531253	3.71316e-08
	6:29533066:G:GA	6	29533066	4.40424e-18
	6:29534591:A:T	6	29534591	1.46813e-16
	6:29534892:G:A	6	29534892	4.48244e-17
	6:29535335:T:TA	6	29535335	4.96987e-09
	6:29536216:T:C	6	29536216	2.87045e-08
	6:29537357:A:T	6	29537357	1.33648e-08
	6:29540089:C:CT	6	29540089	1.10666e-08
	6:29540610:TA:T	6	29540610	5.19435e-17
	6:29541455:A:G	6	29541455	5.15754e-17
	6:29541566:A:G	6	29541566	1.29901e-08
	6:29542546:G:A	6	29542546	2.88058e-16
	6:29542947:T:C	6	29542947	1.36804e-08
	6:29543263:C:T	6	29543263	5.36758e-17
	6:29545602:C:T	6	29545602	2.93847e-17
	6:29547593:G:A	6	29547593	2.72102e-17
	6:29547764:T:C	6	29547764	1.6848e-15
	6:29548644:C:T	6	29548644	1.62879e-15
	6:29549443:A:C	6	29549443	1.68677e-15
	6:29550040:G:A	6	29550040	2.46397e-17
	6:29550896:A:G	6	29550896	1.65966e-11
	6:29551416:A:G	6	29551416	1.65994e-15
	6:29552826:G:C	6	29552826	2.56974e-17
	6:29555200:GA:G	6	29555200	2.84007e-17
	6:29555227:C:T	6	29555227	2.62521e-17
	6:29555738:C:A	6	29555738	2.51652e-17
	6:29556225:C:T	6	29556225	2.51652e-17
	6:29558745:A:C	6	29558745	2.40363e-17
	6:29559046:AATAATC:A	6	29559046	1.63469e-15
	6:29561907:T:C	6	29561907	2.95892e-17
	6:29562171:G:GA	6	29562171	2.47509e-11
	6:29562335:C:G	6	29562335	2.95018e-17
	6:29562369:A:AAAT	6	29562369	1.78381e-11
	6:29562720:C:T	6	29562720	2.95018e-17
	6:29562892:T:C	6	29562892	2.95018e-17
	6:29563067:T:G	6	29563067	2.5401e-11
	6:29563858:A:G	6	29563858	2.53932e-11
	6:29564486:T:G	6	29564486	2.63487e-15
	6:29564571:G:GGCTGTGTCACAGGCCATGGTCACTCATA	6	29564571	2.53932e-11
	6:29564740:A:G	6	29564740	2.63487e-15
	6:29564911:C:T	6	29564911	2.63487e-15
	6:29565373:A:G	6	29565373	2.63487e-15
	6:29565743:G:A	6	29565743	2.95018e-17
	6:29566082:T:C	6	29566082	2.64256e-11
	6:29567294:G:A	6	29567294	2.95018e-17
	6:29567638:T:C	6	29567638	2.69289e-11
	6:29568474:G:A	6	29568474	3.08645e-17
	6:29568862:G:A	6	29568862	3.09485e-17
	6:29570409:G:A	6	29570409	3.18981e-17
	6:29570665:C:T	6	29570665	2.1509e-17
	6:29570841:A:G	6	29570841	3.00581e-11
	6:29571180:G:A	6	29571180	3.33713e-17
	6:29571545:A:G	6	29571545	3.00581e-11
	6:29573254:G:A	6	29573254	3.32119e-17
	6:29574476:T:C	6	29574476	2.10305e-11
	6:29574595:AC:A	6	29574595	2.04468e-11
	6:29574631:C:T	6	29574631	1.61275e-16
	6:29575003:G:A	6	29575003	3.00601e-11
	6:29576340:G:A	6	29576340	3.4971e-17
	6:29576393:A:G	6	29576393	2.26572e-11
	6:29576437:A:G	6	29576437	4.6421e-17
	6:29577193:G:C	6	29577193	1.18863e-08
	6:29577938:A:G	6	29577938	2.26309e-11
	6:29578529:C:G	6	29578529	3.52846e-17
	6:29579253:C:T	6	29579253	3.52609e-17
	6:29579991:T:A	6	29579991	3.65935e-15
	6:29579999:T:A	6	29579999	2.70463e-11
	6:29582212:G:C	6	29582212	3.54036e-17
	6:29582645:C:T	6	29582645	1.19048e-08
	6:29582758:C:CAAAAAAAAAA	6	29582758	1.13911e-08
	6:29583386:T:TA	6	29583386	9.495e-13
	6:29584053:A:AGGAGAATC	6	29584053	1.5505e-11
	6:29584580:T:C	6	29584580	2.06399e-11
	6:29584623:C:CA	6	29584623	2.63151e-14
	6:29585142:G:A	6	29585142	4.0248e-17
	6:29585738:G:A	6	29585738	4.009e-17
	6:29587848:G:A	6	29587848	4.03305e-17
	6:29591433:C:T	6	29591433	4.03572e-17
	6:29592135:G:A	6	29592135	4.03572e-17
	6:29594265:T:C	6	29594265	1.07111e-11
	6:29594512:ATTCTT:A	6	29594512	3.20832e-15
	6:29595133:G:A	6	29595133	3.5238e-17
	6:29598157:C:T	6	29598157	5.54425e-17
	6:29598858:C:A	6	29598858	4.18324e-17
	6:29599102:G:A	6	29599102	8.34315e-09
	6:29601560:G:A	6	29601560	2.70579e-17
	6:29602067:C:A	6	29602067	2.70503e-17
	6:29602717:A:T	6	29602717	1.59103e-15
	6:29603633:T:A	6	29603633	9.55459e-11
	6:29609695:C:G	6	29609695	8.99368e-14
	6:29610067:G:A	6	29610067	4.59401e-09
	6:29613163:G:A	6	29613163	4.23328e-09
	6:29618942:C:CAA	6	29618942	8.35358e-10
	6:29620319:C:G	6	29620319	6.81635e-17
	6:29626154:A:AAAAC	6	29626154	8.43162e-14
	6:29626376:T:C	6	29626376	7.48719e-14
	6:29637085:CT:C	6	29637085	8.03401e-14
	6:29644668:C:T	6	29644668	4.5995e-17
	6:29652253:A:G	6	29652253	6.41709e-14
	6:29654149:T:C	6	29654149	3.66531e-09
	6:29655479:G:A	6	29655479	3.89209e-17
	6:29661192:T:C	6	29661192	3.81432e-17
	6:29665710:C:CT	6	29665710	8.18935e-11
	6:29667450:T:C	6	29667450	3.47651e-09
	6:29680075:G:A	6	29680075	3.35294e-09
	6:29681967:G:A	6	29681967	3.32938e-09
	6:29698661:G:A	6	29698661	7.66115e-16
	6:29709510:T:C	6	29709510	2.33496e-09
	6:29709583:G:T	6	29709583	2.07145e-09
	6:29709587:C:T	6	29709587	2.07131e-09
	6:29709599:G:A	6	29709599	2.07145e-09
	6:29709602:C:T	6	29709602	2.09675e-09
	6:29709610:C:T	6	29709610	2.10138e-09
	6:29709619:C:T	6	29709619	2.09044e-09
	6:29709623:C:T	6	29709623	2.08576e-09
	6:29720469:A:G	6	29720469	3.1629e-09
	6:29721532:A:C	6	29721532	3.0647e-17
	6:29726149:A:G	6	29726149	3.02096e-09
	6:29732969:G:C	6	29732969	9.47516e-10
	6:29733034:CA:C	6	29733034	1.61949e-09
	6:29733179:T:C	6	29733179	1.83931e-09
	6:29733340:T:C	6	29733340	1.03673e-09
	6:29733346:T:G	6	29733346	1.05338e-09
	6:29733354:G:C	6	29733354	1.05092e-09
	6:29733368:C:T	6	29733368	1.05116e-09
	6:29733379:G:A	6	29733379	1.10021e-09
	6:29733404:C:G	6	29733404	1.10033e-09
	6:29733436:G:A	6	29733436	1.08669e-09
	6:29733455:C:A	6	29733455	1.19423e-09
	6:29733462:T:C	6	29733462	1.1408e-09
	6:29733491:T:C	6	29733491	3.45564e-09
	6:29733498:A:T	6	29733498	3.63782e-09
	6:29733502:C:G	6	29733502	1.10272e-09
	6:29733527:G:A	6	29733527	3.6409e-09
	6:29733659:C:T	6	29733659	1.68852e-09
	6:29733677:C:T	6	29733677	2.02912e-09
	6:29733678:A:G	6	29733678	1.88258e-09
	6:29733686:C:T	6	29733686	2.02856e-09
	6:29733687:T:G	6	29733687	2.02856e-09
	6:29733714:C:T	6	29733714	1.55411e-09
	6:29733716:T:C	6	29733716	1.5547e-09
	6:29733736:C:G	6	29733736	1.62829e-09
	6:29733751:G:A	6	29733751	1.62217e-09
	6:29733772:C:T	6	29733772	1.62813e-09
	6:29733780:T:C	6	29733780	1.6279e-09
	6:29733818:C:T	6	29733818	1.15813e-09
	6:29733866:T:C	6	29733866	3.66102e-09
	6:29733888:A:G	6	29733888	4.55526e-09
	6:29733923:A:G	6	29733923	9.10522e-09
	6:29733941:C:T	6	29733941	1.50243e-08
	6:29733948:T:G	6	29733948	1.5025e-08
	6:29733955:T:G	6	29733955	1.5025e-08
	6:29733961:A:G	6	29733961	1.5025e-08
	6:29733968:C:G	6	29733968	1.5025e-08
	6:29733975:C:T	6	29733975	1.5025e-08
	6:29733976:A:G	6	29733976	1.5025e-08
	6:29734176:T:C	6	29734176	1.66789e-08
	6:29734195:C:G	6	29734195	1.41647e-08
	6:29734207:A:G	6	29734207	1.46135e-08
	6:29734244:T:A	6	29734244	7.96031e-10
	6:29734246:G:T	6	29734246	2.87497e-09
	6:29734317:A:C	6	29734317	5.92606e-10
	6:29734331:G:A	6	29734331	5.90745e-10
	6:29734351:A:G	6	29734351	1.25159e-09
	6:29734391:C:T	6	29734391	9.19888e-09
	6:29734403:T:A	6	29734403	8.82366e-09
	6:29734417:G:A	6	29734417	9.87848e-09
	6:29734471:A:G	6	29734471	7.04079e-10
	6:29734481:C:T	6	29734481	1.14666e-09
	6:29734505:T:C	6	29734505	1.14666e-09
	6:29734594:T:A	6	29734594	1.04547e-09
	6:29734609:T:C	6	29734609	1.00248e-09
	6:29734616:T:A	6	29734616	1.00199e-09
	6:29734619:C:T	6	29734619	1.14037e-09
	6:29734622:C:G	6	29734622	1.00012e-09
	6:29734641:C:T	6	29734641	3.57479e-09
	6:29734644:A:C	6	29734644	3.6075e-09
	6:29734692:T:C	6	29734692	1.2536e-09
	6:29734749:T:C	6	29734749	1.44498e-09
	6:29734930:A:G	6	29734930	9.76059e-10
	6:29735022:T:C	6	29735022	1.09853e-09
	6:29735239:T:G	6	29735239	1.27819e-09
	6:29735245:G:T	6	29735245	1.2235e-09
	6:29735385:G:A	6	29735385	1.36237e-09
	6:29735401:G:A	6	29735401	1.36563e-09
	6:29735411:C:T	6	29735411	1.35752e-09
	6:29735430:T:C	6	29735430	1.36181e-09
	6:29735439:G:A	6	29735439	1.3623e-09
	6:29735441:T:C	6	29735441	1.3623e-09
	6:29735556:T:C	6	29735556	1.11225e-09
	6:29735565:T:C	6	29735565	1.25612e-09
	6:29735566:G:A	6	29735566	1.25731e-09
	6:29735567:T:A	6	29735567	9.04263e-10
	6:29735581:T:C	6	29735581	1.26147e-09
	6:29735585:T:C	6	29735585	1.26147e-09
	6:29735617:G:A	6	29735617	1.2538e-09
	6:29735627:G:A	6	29735627	1.25393e-09
	6:29735660:T:A	6	29735660	1.37036e-09
	6:29735661:C:T	6	29735661	1.37401e-09
	6:29735668:G:A	6	29735668	1.57064e-09
	6:29735671:G:A	6	29735671	1.56986e-09
	6:29735742:C:G	6	29735742	9.89962e-09
	6:29735743:C:G	6	29735743	9.89962e-09
	6:29735750:G:A	6	29735750	1.11241e-08
	6:29735752:A:G	6	29735752	1.11245e-08
	6:29735761:G:A	6	29735761	1.14965e-08
	6:29735764:A:G	6	29735764	1.15469e-08
	6:29735813:T:C	6	29735813	1.8413e-09
	6:29736883:C:G	6	29736883	1.82353e-09
	6:29736942:C:A	6	29736942	1.82353e-09
	6:29737594:C:T	6	29737594	1.82353e-09
	6:29737765:C:T	6	29737765	1.88286e-09
	6:29737846:A:G	6	29737846	1.80581e-09
	6:29738044:A:C	6	29738044	1.82206e-09
	6:29738442:G:T	6	29738442	1.82206e-09
	6:29739228:C:CCAAA	6	29739228	1.58312e-09
	6:29742284:G:A	6	29742284	1.66428e-09
	6:29742895:C:G	6	29742895	1.81073e-09
	6:29742915:T:A	6	29742915	1.81073e-09
	6:29743236:A:G	6	29743236	1.76001e-09
	6:29743261:C:T	6	29743261	1.76001e-09
	6:29743271:G:T	6	29743271	1.76001e-09
	6:29744513:A:G	6	29744513	1.58164e-09
	6:29744517:A:C	6	29744517	1.58164e-09
	6:29744597:A:G	6	29744597	1.79806e-09
	6:29746552:A:G	6	29746552	1.81318e-09
	6:29747389:C:T	6	29747389	1.22887e-09
	6:29747780:C:A	6	29747780	1.81318e-09
	6:29748036:T:C	6	29748036	1.81318e-09
	6:29748495:A:T	6	29748495	1.81318e-09
	6:29749042:T:C	6	29749042	1.81318e-09
	6:29750272:T:C	6	29750272	1.8391e-09
	6:29751388:T:C	6	29751388	1.81035e-09
	6:29751493:T:A	6	29751493	1.81035e-09
	6:29751885:C:T	6	29751885	1.87352e-09
	6:29755165:C:A	6	29755165	1.84656e-09
	6:29755238:T:A	6	29755238	2.33078e-09
	6:29755451:T:C	6	29755451	2.72698e-08
	6:29755656:T:C	6	29755656	1.84656e-09
	6:29756018:A:C	6	29756018	2.33522e-09
	6:29756546:T:C	6	29756546	1.84656e-09
	6:29757185:C:T	6	29757185	2.2629e-09
	6:29757364:C:T	6	29757364	1.7931e-09
	6:29757639:A:G	6	29757639	1.82591e-09
	6:29758071:A:G	6	29758071	2.63498e-09
	6:29758078:G:A	6	29758078	4.7507e-09
	6:29758083:A:G	6	29758083	2.14795e-09
	6:29758089:C:T	6	29758089	3.95362e-09
	6:29758090:A:G	6	29758090	4.70373e-09
	6:29758094:T:G	6	29758094	4.70373e-09
	6:29758096:A:G	6	29758096	4.70373e-09
	6:29758101:C:T	6	29758101	4.75097e-09
	6:29758122:G:C	6	29758122	3.37548e-09
	6:29758126:A:G	6	29758126	3.39616e-09
	6:29758129:C:G	6	29758129	3.39127e-09
	6:29758133:G:A	6	29758133	3.39103e-09
	6:29758134:T:C	6	29758134	3.39103e-09
	6:29758186:G:T	6	29758186	1.77329e-09
	6:29758571:G:C	6	29758571	2.28024e-09
	6:29758896:T:C	6	29758896	2.25462e-09
	6:29758898:T:C	6	29758898	1.77747e-09
	6:29759328:T:C	6	29759328	1.77747e-09
	6:29759451:C:A	6	29759451	1.77739e-09
	6:29759607:G:A	6	29759607	1.77747e-09
	6:29759770:C:G	6	29759770	1.75981e-09
	6:29760730:A:AC	6	29760730	1.65642e-09
	6:29760799:T:C	6	29760799	1.97666e-09
	6:29761105:T:A	6	29761105	1.19033e-08
	6:29761106:T:C	6	29761106	5.90901e-09
	6:29761109:C:T	6	29761109	1.19569e-08
	6:29761188:G:A	6	29761188	1.30958e-08
	6:29761250:G:C	6	29761250	1.53423e-08
	6:29761251:A:T	6	29761251	1.53423e-08
	6:29761261:A:G	6	29761261	1.50692e-08
	6:29761311:A:C	6	29761311	1.3782e-08
	6:29761317:A:T	6	29761317	1.37698e-08
	6:29761325:C:G	6	29761325	1.37556e-08
	6:29761331:A:G	6	29761331	1.56297e-08
	6:29761335:A:C	6	29761335	1.56297e-08
	6:29761337:A:T	6	29761337	1.56297e-08
	6:29761339:C:T	6	29761339	1.56297e-08
	6:29761382:A:G	6	29761382	5.94809e-09
	6:29761471:A:G	6	29761471	2.66723e-08
	6:29761477:T:C	6	29761477	2.63004e-08
	6:29761480:C:T	6	29761480	2.72735e-08
	6:29761570:G:C	6	29761570	3.6e-08
	6:29761576:T:A	6	29761576	3.60603e-08
	6:29761588:T:C	6	29761588	2.38278e-08
	6:29761589:A:C	6	29761589	2.2909e-08
	6:29761594:A:G	6	29761594	2.02641e-08
	6:29761600:T:C	6	29761600	5.86416e-09
	6:29761603:G:A	6	29761603	1.99871e-08
	6:29761608:C:T	6	29761608	1.9726e-08
	6:29761610:T:C	6	29761610	1.97827e-08
	6:29761611:A:C	6	29761611	1.97827e-08
	6:29761647:T:G	6	29761647	2.29669e-08
	6:29761652:C:T	6	29761652	5.78501e-09
	6:29761677:A:G	6	29761677	7.03623e-09
	6:29761690:C:G	6	29761690	6.65504e-09
	6:29761725:A:C	6	29761725	1.00402e-08
	6:29761727:A:G	6	29761727	8.23115e-09
	6:29761734:G:C	6	29761734	7.7899e-09
	6:29761949:G:A	6	29761949	2.59645e-09
	6:29762055:G:A	6	29762055	1.8494e-09
	6:29762207:C:T	6	29762207	1.97298e-09
	6:29762230:G:T	6	29762230	1.14923e-09
	6:29762276:T:G	6	29762276	1.97307e-09
	6:29762415:T:C	6	29762415	1.7441e-09
	6:29762426:A:ATTCT	6	29762426	1.7441e-09
	6:29762445:T:C	6	29762445	1.7441e-09
	6:29762465:C:G	6	29762465	1.7441e-09
	6:29762729:C:T	6	29762729	2.07818e-09
	6:29762730:A:G	6	29762730	2.07818e-09
	6:29762839:C:A	6	29762839	1.78613e-09
	6:29762928:G:T	6	29762928	4.94757e-09
	6:29762955:T:C	6	29762955	2.9606e-09
	6:29762970:C:T	6	29762970	5.82215e-09
	6:29762999:C:T	6	29762999	1.79805e-09
	6:29763072:C:G	6	29763072	1.72682e-09
	6:29763094:G:A	6	29763094	1.54446e-09
	6:29763111:T:G	6	29763111	1.72682e-09
	6:29763708:G:A	6	29763708	1.79727e-09
	6:29763726:C:T	6	29763726	1.79188e-09
	6:29763814:C:T	6	29763814	1.78968e-09
	6:29763881:T:TG	6	29763881	1.54066e-09
	6:29764041:C:T	6	29764041	1.78935e-09
	6:29764082:G:A	6	29764082	1.64705e-09
	6:29764443:G:A	6	29764443	1.6923e-09
	6:29764486:C:G	6	29764486	1.552e-09
	6:29764647:G:A	6	29764647	5.89354e-10
	6:29764707:T:G	6	29764707	1.61063e-09
	6:29764955:A:T	6	29764955	4.01304e-09
	6:29764996:C:A	6	29764996	3.85391e-09
	6:29764998:T:C	6	29764998	1.71853e-09
	6:29765120:A:G	6	29765120	2.14354e-09
	6:29765142:T:C	6	29765142	9.71058e-09
	6:29765145:C:T	6	29765145	1.84247e-09
	6:29765148:T:C	6	29765148	9.6675e-09
	6:29765171:T:C	6	29765171	9.48927e-09
	6:29765192:T:G	6	29765192	9.66351e-09
	6:29765194:C:T	6	29765194	9.66463e-09
	6:29765203:C:A	6	29765203	9.66463e-09
	6:29765220:A:G	6	29765220	9.64743e-09
	6:29765221:A:C	6	29765221	9.64743e-09
	6:29765240:T:C	6	29765240	1.57539e-09
	6:29765254:G:C	6	29765254	5.83876e-09
	6:29765273:C:G	6	29765273	5.32073e-09
	6:29765285:C:G	6	29765285	1.58141e-09
	6:29765292:T:C	6	29765292	5.13434e-09
	6:29765293:G:C	6	29765293	5.09448e-09
	6:29765297:C:A	6	29765297	4.96228e-09
	6:29765300:C:T	6	29765300	4.96228e-09
	6:29765307:A:T	6	29765307	4.88534e-09
	6:29765363:T:C	6	29765363	1.57605e-08
	6:29765384:G:A	6	29765384	8.33304e-09
	6:29765420:G:A	6	29765420	8.18372e-10
	6:29765562:T:G	6	29765562	3.76586e-09
	6:29765583:A:T	6	29765583	3.70951e-09
	6:29765593:T:G	6	29765593	3.70578e-09
	6:29765595:A:G	6	29765595	3.70578e-09
	6:29765631:C:T	6	29765631	3.899e-09
	6:29765652:T:C	6	29765652	2.45815e-09
	6:29765699:A:G	6	29765699	3.45648e-09
	6:29765706:A:T	6	29765706	3.5481e-09
	6:29765835:C:T	6	29765835	7.3441e-10
	6:29765860:A:C	6	29765860	6.26387e-10
	6:29766247:G:A	6	29766247	1.74136e-09
	6:29766392:T:C	6	29766392	1.62889e-09
	6:29766484:G:A	6	29766484	1.76563e-09
	6:29766489:T:C	6	29766489	2.25175e-09
	6:29766807:A:G	6	29766807	4.13599e-10
	6:29766861:C:T	6	29766861	6.17118e-10
	6:29766946:A:G	6	29766946	1.79158e-09
	6:29766957:A:C	6	29766957	1.79158e-09
	6:29767077:A:C	6	29767077	3.13703e-09
	6:29767102:G:A	6	29767102	3.16897e-09
	6:29767106:G:A	6	29767106	3.13746e-09
	6:29767158:C:T	6	29767158	3.01807e-09
	6:29767177:G:A	6	29767177	3.01807e-09
	6:29767217:C:G	6	29767217	2.99851e-09
	6:29767223:G:A	6	29767223	3.13714e-09
	6:29767318:T:C	6	29767318	1.77617e-09
	6:29767376:C:A	6	29767376	1.77617e-09
	6:29767439:T:C	6	29767439	6.0023e-10
	6:29767514:C:T	6	29767514	6.42887e-10
	6:29767530:T:C	6	29767530	6.14862e-10
	6:29767585:G:A	6	29767585	6.04646e-10
	6:29767603:T:C	6	29767603	6.02902e-10
	6:29767895:C:A	6	29767895	1.69672e-09
	6:29767957:T:C	6	29767957	1.56466e-09
	6:29768137:C:T	6	29768137	1.62605e-09
	6:29768593:A:G	6	29768593	3.14321e-09
	6:29768599:A:G	6	29768599	3.14349e-09
	6:29768646:C:G	6	29768646	5.91822e-09
	6:29768661:C:A	6	29768661	8.32838e-09
	6:29768755:C:T	6	29768755	7.131e-09
	6:29768801:C:G	6	29768801	6.0419e-10
	6:29768831:T:C	6	29768831	3.10215e-09
	6:29768861:G:A	6	29768861	3.94255e-09
	6:29768885:A:G	6	29768885	3.85177e-09
	6:29769128:A:G	6	29769128	9.10871e-10
	6:29769147:G:C	6	29769147	1.00491e-09
	6:29769389:A:G	6	29769389	2.24258e-09
	6:29769779:G:A	6	29769779	7.64096e-10
	6:29769782:A:G	6	29769782	7.64096e-10
	6:29769839:C:T	6	29769839	7.09803e-09
	6:29769859:T:C	6	29769859	7.76009e-09
	6:29769984:T:C	6	29769984	9.19149e-10
	6:29770009:G:A	6	29770009	2.02818e-09
	6:29770014:G:T	6	29770014	4.80304e-10
	6:29770255:A:G	6	29770255	1.51973e-09
	6:29770525:C:T	6	29770525	2.24087e-09
	6:29770980:T:C	6	29770980	1.76423e-09
	6:29771070:G:A	6	29771070	2.74959e-09
	6:29771079:C:T	6	29771079	2.74959e-09
	6:29771209:C:G	6	29771209	3.61424e-09
	6:29771714:C:T	6	29771714	1.76428e-09
	6:29771720:C:G	6	29771720	2.24094e-09
	6:29771783:G:A	6	29771783	1.76428e-09
	6:29772160:G:C	6	29772160	2.06854e-10
	6:29772162:T:G	6	29772162	2.06468e-10
	6:29772183:A:G	6	29772183	1.35605e-10
	6:29772195:T:C	6	29772195	1.26119e-10
	6:29772207:T:A	6	29772207	1.58842e-10
	6:29772208:A:T	6	29772208	1.58842e-10
	6:29772213:G:A	6	29772213	1.56995e-10
	6:29772221:G:A	6	29772221	1.67222e-10
	6:29772226:A:C	6	29772226	1.75244e-10
	6:29772239:C:T	6	29772239	1.91136e-10
	6:29772252:C:A	6	29772252	2.23113e-10
	6:29772265:C:G	6	29772265	8.00106e-10
	6:29772271:T:C	6	29772271	7.89613e-10
	6:29772305:C:A	6	29772305	4.49879e-10
	6:29772349:T:C	6	29772349	7.30727e-10
	6:29772451:A:G	6	29772451	1.1219e-09
	6:29772457:C:G	6	29772457	1.1361e-09
	6:29772461:G:T	6	29772461	1.15055e-09
	6:29773317:C:T	6	29773317	1.42417e-09
	6:29773344:G:C	6	29773344	1.58329e-09
	6:29773470:C:G	6	29773470	2.08403e-09
	6:29773537:A:G	6	29773537	1.65265e-09
	6:29773689:G:A	6	29773689	4.49389e-08
	6:29773950:G:A	6	29773950	7.2649e-10
	6:29774103:C:T	6	29774103	1.51093e-09
	6:29774139:G:C	6	29774139	1.2807e-09
	6:29774164:T:C	6	29774164	1.76413e-09
	6:29774187:C:T	6	29774187	1.7819e-09
	6:29774953:A:G	6	29774953	2.04255e-09
	6:29775241:T:C	6	29775241	1.56332e-09
	6:29775242:A:G	6	29775242	1.61417e-09
	6:29775525:A:C	6	29775525	1.61417e-09
	6:29775856:A:C	6	29775856	8.10933e-10
	6:29776582:G:GA	6	29776582	1.99246e-09
	6:29776876:G:A	6	29776876	1.61417e-09
	6:29777199:A:G	6	29777199	8.87429e-10
	6:29777303:G:A	6	29777303	1.35027e-09
	6:29777453:C:T	6	29777453	1.07753e-09
	6:29777465:C:T	6	29777465	7.11633e-10
	6:29778285:G:A	6	29778285	2.49892e-09
	6:29778337:C:T	6	29778337	1.87701e-09
	6:29778519:T:G	6	29778519	1.90523e-09
	6:29778534:T:C	6	29778534	2.73859e-09
	6:29778640:T:C	6	29778640	3.66128e-09
	6:29780559:C:A	6	29780559	1.73943e-09
	6:29780672:C:T	6	29780672	1.73943e-09
	6:29781935:A:T	6	29781935	5.88838e-09
	6:29782026:G:A	6	29782026	2.73794e-08
	6:29782033:C:A	6	29782033	2.5287e-08
	6:29782034:A:G	6	29782034	2.51061e-08
	6:29782042:C:G	6	29782042	1.94115e-08
	6:29782086:A:G	6	29782086	6.86803e-09
	6:29782094:GC:G	6	29782094	7.80002e-09
	6:29782109:C:CA	6	29782109	7.73139e-09
	6:29782116:T:G	6	29782116	6.81994e-09
	6:29782126:C:T	6	29782126	1.74635e-09
	6:29782128:C:T	6	29782128	6.8085e-09
	6:29782158:G:A	6	29782158	6.8085e-09
	6:29782168:C:T	6	29782168	6.53525e-09
	6:29782192:A:G	6	29782192	4.77005e-09
	6:29782238:A:ACC	6	29782238	4.07734e-09
	6:29782240:C:CTG	6	29782240	4.66613e-09
	6:29782251:T:C	6	29782251	3.54569e-09
	6:29782273:G:T	6	29782273	5.06161e-09
	6:29782274:A:G	6	29782274	5.06161e-09
	6:29782284:T:C	6	29782284	4.93203e-09
	6:29782297:C:T	6	29782297	2.9394e-08
	6:29782298:A:G	6	29782298	2.87467e-08
	6:29783999:A:G	6	29783999	4.46063e-08
	6:29784067:T:C	6	29784067	4.06451e-08
	6:29784253:C:G	6	29784253	2.7236e-08
	6:29784258:A:G	6	29784258	2.7236e-08
	6:29784377:A:C	6	29784377	3.93794e-09
	6:29784390:G:T	6	29784390	3.94495e-09
	6:29784401:C:T	6	29784401	3.95821e-09
	6:29784406:T:A	6	29784406	6.70222e-09
	6:29784409:G:A	6	29784409	6.70222e-09
	6:29784434:T:C	6	29784434	6.71675e-09
	6:29784440:G:A	6	29784440	7.25651e-09
	6:29784666:C:A	6	29784666	1.41101e-09
	6:29797043:C:T	6	29797043	1.97174e-17
	6:29800122:A:G	6	29800122	2.4341e-17
	6:29802021:C:G	6	29802021	1.85072e-09
	6:29806033:C:G	6	29806033	1.85071e-09
	6:29806557:A:G	6	29806557	1.85113e-09
	6:29807788:T:C	6	29807788	1.21075e-09
	6:29810945:G:A	6	29810945	1.62873e-09
	6:29811767:C:T	6	29811767	1.84218e-09
	6:29812275:TC:T	6	29812275	2.01037e-09
	6:29812956:C:G	6	29812956	1.8312e-09
	6:29816809:C:T	6	29816809	1.81527e-09
	6:29817923:G:C	6	29817923	1.81527e-09
	6:29820938:T:C	6	29820938	1.2225e-09
	6:29825221:G:GA	6	29825221	1.32383e-09
	6:29827738:A:G	6	29827738	1.23754e-09
	6:29838802:T:C	6	29838802	4.04284e-08
	6:29838803:G:A	6	29838803	4.00434e-08
	6:29838831:A:G	6	29838831	1.69188e-08
	6:29838834:T:C	6	29838834	1.71772e-08
	6:29838837:C:A	6	29838837	1.74335e-08
	6:29841216:A:AT	6	29841216	4.29067e-08
	6:29849838:T:G	6	29849838	9.37263e-09
	6:29849922:C:T	6	29849922	1.64228e-10
	6:29850872:G:A	6	29850872	1.67358e-08
	6:29850883:T:C	6	29850883	3.89425e-08
	6:29850898:G:C	6	29850898	3.21832e-08
	6:29850900:T:C	6	29850900	3.21251e-08
	6:29856314:A:C	6	29856314	1.12641e-09
	6:29856318:C:T	6	29856318	8.89606e-10
	6:29857578:A:G	6	29857578	4.99579e-10
	6:29857854:G:C	6	29857854	8.15294e-10
	6:29895667:C:A	6	29895667	5.08366e-09
	6:29896237:A:C	6	29896237	1.21887e-11
	6:29906316:A:T	6	29906316	4.19569e-10
	6:29909249:A:C	6	29909249	9.78869e-09
	6:29909811:G:T	6	29909811	4.8315e-08
	6:29909957:G:C	6	29909957	3.18593e-08
	6:29910371:C:T	6	29910371	2.61201e-08
	6:29910419:G:T	6	29910419	4.05651e-08
	6:29910420:G:GA	6	29910420	3.19698e-08
	6:29910581:C:A	6	29910581	2.2781e-08
	6:29910583:C:T	6	29910583	2.2781e-08
	6:29912149:G:C	6	29912149	2.01251e-08
	6:29912326:G:A	6	29912326	4.58222e-08
	6:29912345:A:T	6	29912345	2.74448e-08
	6:29914083:C:CT	6	29914083	2.30157e-08
	6:29916126:C:A	6	29916126	2.8775e-08
	6:29917723:C:T	6	29917723	1.30951e-10
	6:29919663:C:A	6	29919663	1.8238e-10
	6:29923784:ATAAC:A	6	29923784	4.84367e-08
	6:29924440:T:C	6	29924440	4.27497e-09
	6:29924491:G:T	6	29924491	5.49334e-10
	6:29924779:T:C	6	29924779	4.54473e-08
	6:29924822:G:A	6	29924822	3.94859e-08
	6:29928324:A:T	6	29928324	7.91718e-10
	6:29930473:G:A	6	29930473	3.1731e-08
	6:29930619:G:A	6	29930619	1.83702e-08
	6:29930970:T:TG	6	29930970	3.90073e-08
	6:29930977:G:A	6	29930977	3.17348e-08
	6:29931309:A:G	6	29931309	3.50675e-08
	6:29931663:T:C	6	29931663	3.16313e-08
	6:29931801:T:C	6	29931801	3.17348e-08
	6:29931841:C:T	6	29931841	3.17348e-08
	6:29931995:C:A	6	29931995	3.11694e-08
	6:29932109:G:T	6	29932109	2.81808e-08
	6:29932599:C:CT	6	29932599	3.46143e-08
	6:29932688:G:A	6	29932688	2.81695e-08
	6:29932692:AAG:A	6	29932692	2.99802e-08
	6:29932860:G:A	6	29932860	2.77098e-08
	6:29932862:C:T	6	29932862	2.81854e-08
	6:29933159:A:G	6	29933159	2.35102e-08
	6:29933169:T:A	6	29933169	2.85697e-08
	6:29934543:G:A	6	29934543	2.80371e-08
	6:29934947:C:T	6	29934947	2.89936e-08
	6:29937242:G:A	6	29937242	3.15056e-08
	6:29938777:A:T	6	29938777	1.54022e-08
	6:29943784:C:T	6	29943784	3.21917e-08
	6:29943801:T:TTAC	6	29943801	4.04216e-08
	6:29943825:C:T	6	29943825	3.19599e-08
	6:29944030:C:T	6	29944030	2.44218e-08
	6:29944032:G:C	6	29944032	2.45293e-08
	6:29944111:T:TACC	6	29944111	4.55252e-08
	6:29944580:T:C	6	29944580	2.54776e-08
	6:29944583:C:A	6	29944583	2.51042e-08
	6:29944585:A:C	6	29944585	2.51133e-08
	6:29944596:A:G	6	29944596	4.63796e-10
	6:29944606:G:C	6	29944606	3.44549e-09
	6:29944610:T:C	6	29944610	3.91006e-09
	6:29944614:G:A	6	29944614	3.90992e-09
	6:29944621:T:C	6	29944621	3.58483e-09
	6:29944622:G:C	6	29944622	3.58483e-09
	6:29944632:G:A	6	29944632	1.47296e-10
	6:29946991:C:T	6	29946991	2.16765e-08
	6:29946992:A:G	6	29946992	1.80245e-08
	6:29947532:A:C	6	29947532	8.81357e-10
	6:29949024:C:T	6	29949024	4.04429e-08
	6:29949029:C:G	6	29949029	2.77584e-08
	6:29949035:T:A	6	29949035	2.71622e-08
	6:29949044:C:A	6	29949044	2.71374e-08
	6:29949045:T:G	6	29949045	2.71374e-08
	6:29951049:T:G	6	29951049	4.91029e-08
	6:29954376:G:GC	6	29954376	1.25008e-08
	6:29954513:C:T	6	29954513	2.16817e-08
	6:29954537:G:C	6	29954537	1.44442e-08
	6:29954546:A:C	6	29954546	1.44865e-08
	6:29955573:G:A	6	29955573	4.51267e-08
	6:29955580:A:G	6	29955580	3.47995e-08
	6:29955593:T:C	6	29955593	3.48961e-08
	6:29955594:C:A	6	29955594	3.48961e-08
	6:29955935:A:G	6	29955935	1.14517e-08
	6:29955939:T:C	6	29955939	1.01332e-08
	6:29955943:G:C	6	29955943	9.11144e-09
	6:29955946:A:G	6	29955946	5.45102e-09
	6:29955985:G:A	6	29955985	3.01388e-09
	6:29955988:G:C	6	29955988	2.25774e-08
	6:29956002:G:T	6	29956002	3.0458e-08
	6:29956017:A:C	6	29956017	2.40521e-08
	6:29957015:T:C	6	29957015	9.08583e-09
	6:29957030:G:A	6	29957030	7.11893e-09
	6:29957032:A:G	6	29957032	7.11881e-09
	6:29957036:A:G	6	29957036	6.49113e-09
	6:29957039:A:G	6	29957039	5.44556e-09
	6:29957042:C:T	6	29957042	6.21331e-09
	6:29957043:C:T	6	29957043	6.22087e-09
	6:29957055:C:T	6	29957055	8.44296e-09
	6:29957095:T:C	6	29957095	1.52476e-08
	6:29957106:A:G	6	29957106	1.45565e-08
	6:29957117:A:G	6	29957117	1.17281e-08
	6:29957129:C:T	6	29957129	2.46415e-08
	6:29957141:G:A	6	29957141	1.85295e-08
	6:29957153:G:A	6	29957153	1.52801e-08
	6:29957157:C:T	6	29957157	1.52816e-08
	6:29957169:G:T	6	29957169	2.43881e-08
	6:29957171:C:T	6	29957171	8.20724e-09
	6:29957186:T:C	6	29957186	6.5395e-09
	6:29957824:T:G	6	29957824	1.5467e-08
	6:29957841:G:A	6	29957841	2.50818e-08
	6:29960690:C:A	6	29960690	4.34904e-08
	6:29960701:C:A	6	29960701	2.06688e-08
	6:29960727:G:A	6	29960727	2.11083e-08
	6:29960732:C:T	6	29960732	2.10886e-08
	6:29960735:T:C	6	29960735	2.10886e-08
	6:29960743:G:A	6	29960743	1.87408e-08
	6:29960769:T:G	6	29960769	1.31884e-08
	6:29960790:A:G	6	29960790	4.56679e-09
	6:29960801:T:A	6	29960801	1.06755e-08
	6:29964462:A:G	6	29964462	6.89321e-18
	6:29967538:A:G	6	29967538	6.30478e-12
	6:29968493:C:T	6	29968493	6.12321e-18
	6:29982419:A:G	6	29982419	6.00734e-11
	6:29984716:G:GA	6	29984716	4.67697e-10
	6:29991271:G:GTTCATACA	6	29991271	1.7109e-10
	6:29992364:A:G	6	29992364	5.91512e-11
	6:29999037:CA:C	6	29999037	4.35612e-11
	6:30005924:A:G	6	30005924	2.03644e-10
	6:30010494:G:C	6	30010494	4.57162e-10
	6:30011802:C:A	6	30011802	2.02525e-10
	6:30014577:T:C	6	30014577	2.04285e-10
	6:30014592:T:C	6	30014592	2.03572e-10
	6:30014651:C:A	6	30014651	2.04285e-10
	6:30016007:G:T	6	30016007	2.04599e-10
	6:30017328:C:T	6	30017328	2.04454e-10
	6:30017632:A:AAT	6	30017632	1.96471e-10
	6:30018659:T:A	6	30018659	2.04599e-10
	6:30019001:C:T	6	30019001	9.82621e-19
	6:30019142:T:C	6	30019142	9.171e-19
	6:30019429:T:C	6	30019429	2.04599e-10
	6:30019632:G:A	6	30019632	1.58225e-10
	6:30019655:C:A	6	30019655	1.51618e-10
	6:30021740:T:C	6	30021740	1.14379e-10
	6:30022315:A:G	6	30022315	2.07185e-10
	6:30026809:T:TG	6	30026809	2.27565e-10
	6:30028352:G:A	6	30028352	2.09254e-10
	6:30028606:C:A	6	30028606	2.09254e-10
	6:30030491:C:CTTTTTTTTTTTTTTTT	6	30030491	6.57521e-10
	6:30032319:G:C	6	30032319	1.80251e-10
	6:30035507:A:T	6	30035507	1.85102e-10
	6:30043000:C:T	6	30043000	6.00596e-19
	6:30051124:A:G	6	30051124	3.74925e-10
	6:30055275:G:A	6	30055275	3.80086e-08
	6:30065319:G:A	6	30065319	1.01083e-08
	6:30073847:C:T	6	30073847	1.23188e-08
	6:30102507:G:A	6	30102507	2.13369e-19
	6:30105518:T:C	6	30105518	2.09696e-19
	6:30112644:C:G	6	30112644	1.98632e-19
	6:30123167:T:G	6	30123167	1.85708e-08
	6:30138936:T:A	6	30138936	1.39216e-08
	6:30144568:G:A	6	30144568	1.45165e-08
	6:30154928:G:A	6	30154928	8.15941e-09
	6:30155045:A:C	6	30155045	8.14959e-09
	6:30164898:G:C	6	30164898	1.43722e-08
	6:30168255:C:T	6	30168255	1.44899e-08
	6:30210807:T:G	6	30210807	9.57046e-09
	6:30220340:C:G	6	30220340	8.56731e-09
	6:30222508:T:C	6	30222508	8.54065e-09
	6:30245870:C:T	6	30245870	9.15339e-09
	6:30252502:C:T	6	30252502	8.85988e-09
	6:30267372:C:A	6	30267372	8.88447e-09
	6:30267748:G:A	6	30267748	8.88981e-09
	6:30272716:G:A	6	30272716	1.56396e-08
	6:30276208:G:C	6	30276208	8.21358e-20
	6:30282332:T:C	6	30282332	8.48773e-09
	6:30293820:G:C	6	30293820	7.41818e-20
	6:30296650:C:CA	6	30296650	8.92123e-09
	6:30299064:A:AC	6	30299064	1.05744e-08
	6:30302598:A:C	6	30302598	1.55408e-08
	6:30306553:G:A	6	30306553	4.0582e-09
	6:30306768:G:A	6	30306768	7.12173e-20
	6:30311959:T:C	6	30311959	7.19752e-20
	6:30325531:T:C	6	30325531	2.98792e-08
	6:30332146:C:G	6	30332146	3.68035e-08
	6:30335554:G:T	6	30335554	3.81493e-08
	6:30337916:G:A	6	30337916	3.85744e-08
	6:30339564:A:G	6	30339564	3.83002e-08
	6:30348042:G:A	6	30348042	3.73061e-08
	6:30355448:T:C	6	30355448	8.13748e-20
	6:30357780:T:C	6	30357780	9.70251e-09
	6:30365740:C:T	6	30365740	6.86636e-15
	6:30366076:G:C	6	30366076	3.15606e-08
	6:30366642:C:T	6	30366642	8.36717e-16
	6:30367013:G:A	6	30367013	3.0103e-12
	6:30367182:C:T	6	30367182	3.0015e-12
	6:30367535:T:C	6	30367535	5.418e-16
	6:30367594:C:A	6	30367594	1.23054e-12
	6:30367746:T:C	6	30367746	2.98204e-08
	6:30367772:T:TTTTC	6	30367772	2.21755e-12
	6:30368457:T:C	6	30368457	1.1935e-12
	6:30368635:C:T	6	30368635	1.14907e-12
	6:30368663:G:A	6	30368663	5.41748e-16
	6:30368813:GA:G	6	30368813	5.90936e-16
	6:30368904:T:A	6	30368904	1.19142e-12
	6:30369040:G:T	6	30369040	5.26988e-16
	6:30369958:C:T	6	30369958	5.23612e-16
	6:30370260:G:A	6	30370260	5.23612e-16
	6:30370352:G:A	6	30370352	3.84734e-16
	6:30370438:C:G	6	30370438	5.2395e-16
	6:30370439:A:G	6	30370439	3.66447e-11
	6:30380366:A:T	6	30380366	8.16655e-17
	6:30394671:G:A	6	30394671	2.12898e-16
	6:30395966:T:C	6	30395966	2.54064e-16
	6:30401506:G:A	6	30401506	1.12634e-19
	6:30413907:C:T	6	30413907	1.92949e-16
	6:30421121:T:C	6	30421121	1.23499e-19
	6:30430419:C:T	6	30430419	1.41556e-19
	6:30431929:C:G	6	30431929	1.38416e-19
	6:30432835:G:A	6	30432835	1.55713e-19
	6:30434448:A:G	6	30434448	3.42839e-09
	6:30434471:C:T	6	30434471	1.09735e-09
	6:30434566:A:G	6	30434566	2.01949e-10
	6:30434900:T:C	6	30434900	1.60629e-10
	6:30436369:C:CAT	6	30436369	1.28078e-15
	6:30436372:A:G	6	30436372	1.36839e-15
	6:30436681:G:A	6	30436681	2.69082e-10
	6:30436780:A:T	6	30436780	2.59339e-16
	6:30438226:T:C	6	30438226	1.23062e-15
	6:30439269:C:T	6	30439269	7.35033e-21
	6:30439354:C:T	6	30439354	1.61136e-09
	6:30439363:C:T	6	30439363	9.27282e-12
	6:30439388:G:A	6	30439388	9.27282e-12
	6:30439606:A:G	6	30439606	2.54383e-10
	6:30440193:T:C	6	30440193	2.69082e-10
	6:30440248:A:G	6	30440248	2.69491e-10
	6:30440294:C:T	6	30440294	2.69463e-10
	6:30440470:CA:C	6	30440470	2.31397e-13
	6:30440548:C:T	6	30440548	2.69113e-10
	6:30440747:GA:G	6	30440747	2.6488e-10
	6:30441193:A:G	6	30441193	2.68299e-16
	6:30441769:A:G	6	30441769	2.86899e-10
	6:30442416:G:A	6	30442416	2.91727e-10
	6:30443329:A:C	6	30443329	2.69025e-16
	6:30444085:GA:G	6	30444085	8.90411e-11
	6:30444117:G:A	6	30444117	2.67553e-16
	6:30444278:C:CA	6	30444278	4.58373e-10
	6:30444367:C:A	6	30444367	2.86874e-10
	6:30444645:A:AT	6	30444645	2.71275e-10
	6:30445476:G:A	6	30445476	2.57345e-16
	6:30445517:CA:C	6	30445517	2.64475e-10
	6:30446004:A:G	6	30446004	2.86877e-10
	6:30446055:G:A	6	30446055	2.86874e-10
	6:30446871:T:C	6	30446871	2.69306e-16
	6:30446963:A:G	6	30446963	2.86899e-10
	6:30448668:A:C	6	30448668	1.1767e-15
	6:30449046:C:T	6	30449046	3.17832e-10
	6:30449244:C:G	6	30449244	2.83077e-10
	6:30449482:G:A	6	30449482	3.12893e-10
	6:30450346:C:G	6	30450346	2.22639e-10
	6:30450619:T:C	6	30450619	3.28547e-10
	6:30450726:A:G	6	30450726	3.24302e-10
	6:30451365:CT:C	6	30451365	1.78111e-10
	6:30452740:A:G	6	30452740	3.24282e-10
	6:30453713:C:T	6	30453713	2.1983e-16
	6:30453789:A:C	6	30453789	3.25028e-10
	6:30455107:G:T	6	30455107	7.31564e-14
	6:30455166:T:C	6	30455166	2.07167e-12
	6:30455532:G:T	6	30455532	1.97431e-08
	6:30455886:G:A	6	30455886	1.73168e-14
	6:30459935:G:A	6	30459935	2.17459e-08
	6:30461086:A:G	6	30461086	2.64497e-08
	6:30462114:C:T	6	30462114	2.60997e-08
	6:30468791:C:T	6	30468791	6.96084e-12
	6:30475367:T:C	6	30475367	2.70694e-08
	6:30478528:A:G	6	30478528	2.71115e-08
	6:30479486:T:TA	6	30479486	2.97676e-08
	6:30479914:A:T	6	30479914	1.33108e-19
	6:30485943:T:C	6	30485943	1.12196e-19
	6:30490654:T:C	6	30490654	3.96198e-08
	6:30491339:A:G	6	30491339	2.76183e-08
	6:30495578:T:C	6	30495578	3.96198e-08
	6:30495681:C:T	6	30495681	1.74734e-14
	6:30497419:G:A	6	30497419	3.96389e-08
	6:30499231:C:CTTTT	6	30499231	5.89961e-18
	6:30505339:T:C	6	30505339	2.75948e-08
	6:30505571:T:C	6	30505571	3.97047e-08
	6:30509095:G:A	6	30509095	3.97047e-08
	6:30510869:G:C	6	30510869	2.76806e-08
	6:30521070:C:CCT	6	30521070	1.02882e-13
	6:30523256:G:C	6	30523256	2.74102e-08
	6:30543135:G:A	6	30543135	2.75957e-08
	6:30548105:C:CAG	6	30548105	2.94734e-08
	6:30557566:C:T	6	30557566	2.71915e-08
	6:30558190:C:A	6	30558190	2.7195e-08
	6:30563550:C:T	6	30563550	4.39461e-15
	6:30568448:T:C	6	30568448	2.67464e-08
	6:30572843:A:T	6	30572843	4.70062e-20
	6:30575439:T:C	6	30575439	2.52756e-08
	6:30576223:C:T	6	30576223	2.65474e-08
	6:30578335:C:T	6	30578335	1.2434e-12
	6:30580637:C:T	6	30580637	4.90925e-15
	6:30582876:G:C	6	30582876	4.80657e-20
	6:30584385:G:A	6	30584385	2.70323e-08
	6:30592409:G:T	6	30592409	2.77915e-08
	6:30597155:G:A	6	30597155	3.83442e-20
	6:30598532:T:C	6	30598532	2.86906e-08
	6:30602440:G:GA	6	30602440	2.66248e-10
	6:30606225:A:AC	6	30606225	3.3527e-08
	6:30612861:T:G	6	30612861	7.9624e-20
	6:30617064:C:T	6	30617064	7.38295e-15
	6:30617389:A:G	6	30617389	3.16185e-08
	6:30618300:G:A	6	30618300	3.2566e-14
	6:30631164:G:A	6	30631164	5.37066e-14
	6:30632254:C:CA	6	30632254	7.09577e-10
	6:30643673:T:C	6	30643673	3.50917e-08
	6:30650596:TTGCTTCCTGGCTCCCCTGGGA:T	6	30650596	3.34927e-08
	6:30652872:G:A	6	30652872	8.41731e-14
	6:30655886:C:T	6	30655886	4.21051e-20
	6:30661858:C:CT	6	30661858	2.81079e-08
	6:30663890:C:T	6	30663890	6.32137e-10
	6:30665525:C:G	6	30665525	2.57111e-08
	6:30669972:G:A	6	30669972	6.83417e-10
	6:30670780:C:CCT	6	30670780	3.08642e-20
	6:30687472:C:T	6	30687472	3.60232e-20
	6:30696797:C:T	6	30696797	5.27301e-09
	6:30700497:A:G	6	30700497	1.24897e-08
	6:30700873:C:T	6	30700873	3.51946e-08
	6:30709544:C:T	6	30709544	3.49832e-08
	6:30716991:A:G	6	30716991	1.05674e-08
	6:30731125:G:GT	6	30731125	1.25719e-09
	6:30733182:A:G	6	30733182	2.6209e-08
	6:30750405:C:A	6	30750405	2.6466e-08
	6:30771300:G:A	6	30771300	1.62846e-20
	6:30780627:C:CT	6	30780627	2.9766e-09
	6:30781759:A:G	6	30781759	9.64067e-21
	6:30798277:G:C	6	30798277	5.71328e-16
	6:30798697:C:T	6	30798697	1.87618e-08
	6:30800226:C:CAA	6	30800226	6.11483e-09
	6:30800326:C:T	6	30800326	4.65404e-08
	6:30810993:A:G	6	30810993	4.84768e-08
	6:30815517:G:GAC	6	30815517	4.94144e-08
	6:30821012:G:GA	6	30821012	1.44322e-08
	6:30822413:C:T	6	30822413	4.51725e-08
	6:30828433:A:G	6	30828433	4.72046e-08
	6:30828434:A:G	6	30828434	4.72046e-08
	6:30833788:A:C	6	30833788	1.97362e-08
	6:30846919:A:C	6	30846919	3.9372e-08
	6:30849124:A:T	6	30849124	4.23664e-08
	6:30850142:A:G	6	30850142	4.27878e-08
	6:30851127:G:A	6	30851127	2.49606e-08
	6:30857799:G:A	6	30857799	2.56344e-08
	6:30870271:C:T	6	30870271	8.27906e-22
	6:30874665:G:A	6	30874665	2.65835e-08
	6:30905673:T:C	6	30905673	1.47331e-08
	6:30906348:C:T	6	30906348	1.48188e-08
	6:30907176:C:T	6	30907176	1.48132e-08
	6:30907266:G:A	6	30907266	1.43402e-08
	6:30909461:A:G	6	30909461	2.72333e-08
	6:30910053:C:CACTTAGTCAAGAAACGG	6	30910053	1.26723e-08
	6:30910085:C:T	6	30910085	1.37844e-08
	6:30912424:T:C	6	30912424	1.38255e-08
	6:30914496:G:T	6	30914496	1.3076e-08
	6:30919878:G:C	6	30919878	2.32569e-08
	6:30928342:A:T	6	30928342	1.60384e-08
	6:30931921:A:G	6	30931921	8.74669e-09
	6:30940387:T:C	6	30940387	4.13562e-12
	6:30941846:T:C	6	30941846	7.49241e-12
	6:30942121:G:A	6	30942121	1.53204e-08
	6:30943496:G:T	6	30943496	1.81296e-08
	6:30944088:C:T	6	30944088	6.3863e-23
	6:30944709:A:C	6	30944709	1.65705e-11
	6:30953968:A:G	6	30953968	1.31077e-08
	6:30955681:G:A	6	30955681	4.11917e-12
	6:30958562:A:G	6	30958562	1.55597e-08
	6:30958986:G:A	6	30958986	9.64834e-18
	6:30964685:G:T	6	30964685	1.49033e-08
	6:30967991:G:A	6	30967991	6.65121e-23
	6:30969041:A:T	6	30969041	1.27351e-08
	6:30969340:C:A	6	30969340	1.25348e-08
	6:30970584:C:T	6	30970584	1.42424e-08
	6:30970879:G:A	6	30970879	1.25851e-08
	6:30974391:C:T	6	30974391	1.24473e-08
	6:30975923:C:T	6	30975923	1.24972e-08
	6:30978668:A:ATTT	6	30978668	1.64066e-09
	6:30978834:G:T	6	30978834	2.86934e-10
	6:30986039:C:T	6	30986039	1.5854e-08
	6:30986365:T:C	6	30986365	1.54027e-08
	6:30986696:A:C	6	30986696	1.54178e-08
	6:30987942:G:A	6	30987942	1.54178e-08
	6:30987987:T:C	6	30987987	2.85635e-12
	6:30988727:T:C	6	30988727	1.95289e-08
	6:30989021:A:G	6	30989021	2.17136e-09
	6:30989723:C:T	6	30989723	1.71119e-08
	6:30993244:C:T	6	30993244	1.07698e-14
	6:30993313:C:T	6	30993313	1.06036e-14
	6:30993419:A:G	6	30993419	8.85056e-09
	6:30993590:A:G	6	30993590	5.01229e-09
	6:30994232:A:G	6	30994232	1.40823e-08
	6:30994248:C:G	6	30994248	1.19517e-08
	6:30994635:C:T	6	30994635	3.19139e-12
	6:30994730:G:A	6	30994730	3.73921e-12
	6:30994778:A:G	6	30994778	1.36954e-08
	6:30994854:C:<CN0>	6	30994854	1.34977e-08
	6:30994876:T:C	6	30994876	1.32557e-08
	6:30994879:G:A	6	30994879	1.34999e-08
	6:30996314:A:G	6	30996314	1.71744e-09
	6:30996889:G:A	6	30996889	3.08742e-09
	6:30997078:T:C	6	30997078	1.05482e-08
	6:30997275:C:G	6	30997275	2.49373e-09
	6:30997352:A:G	6	30997352	1.57538e-08
	6:30998742:T:G	6	30998742	3.71892e-10
	6:30998879:T:C	6	30998879	3.71373e-10
	6:30999607:C:CA	6	30999607	6.69861e-09
	6:31001390:A:G	6	31001390	4.42681e-13
	6:31001421:T:C	6	31001421	3.41131e-11
	6:31001467:A:G	6	31001467	5.09075e-10
	6:31001496:G:T	6	31001496	5.22335e-10
	6:31001506:A:T	6	31001506	1.54441e-08
	6:31001519:C:T	6	31001519	1.31037e-08
	6:31001633:A:G	6	31001633	5.08521e-10
	6:31001668:G:A	6	31001668	5.10498e-10
	6:31001781:C:T	6	31001781	7.25868e-10
	6:31001911:C:T	6	31001911	4.9841e-10
	6:31002066:C:A	6	31002066	8.76021e-09
	6:31002301:G:C	6	31002301	3.5545e-09
	6:31002997:T:C	6	31002997	8.3731e-09
	6:31003216:T:G	6	31003216	8.72015e-09
	6:31003222:T:G	6	31003222	9.06833e-09
	6:31003436:C:A	6	31003436	2.36026e-08
	6:31003437:G:A	6	31003437	8.67857e-09
	6:31003445:G:A	6	31003445	9.61152e-14
	6:31004048:T:C	6	31004048	4.36955e-14
	6:31005464:C:T	6	31005464	8.00825e-09
	6:31005713:C:T	6	31005713	1.44886e-10
	6:31006624:G:C	6	31006624	1.44486e-10
	6:31006994:C:T	6	31006994	1.44886e-10
	6:31007304:T:C	6	31007304	1.44881e-10
	6:31008626:C:T	6	31008626	1.44886e-10
	6:31008670:A:T	6	31008670	1.44886e-10
	6:31008949:G:A	6	31008949	1.44886e-10
	6:31010200:G:A	6	31010200	3.83604e-10
	6:31010347:A:G	6	31010347	1.45815e-13
	6:31010831:T:A	6	31010831	1.22579e-13
	6:31015779:C:T	6	31015779	2.63676e-23
	6:31019176:C:CA	6	31019176	5.90781e-09
	6:31019183:A:C	6	31019183	7.2508e-09
	6:31019970:A:G	6	31019970	1.10212e-10
	6:31020528:G:A	6	31020528	1.59323e-13
	6:31020677:A:AAAGGAAGG	6	31020677	9.79258e-10
	6:31022158:G:C	6	31022158	1.23072e-11
	6:31022196:A:G	6	31022196	6.03994e-09
	6:31022354:A:G	6	31022354	3.44643e-12
	6:31022557:G:A	6	31022557	3.47658e-12
	6:31022730:C:A	6	31022730	3.53869e-12
	6:31022799:T:C	6	31022799	3.45446e-12
	6:31023272:G:<CN0>	6	31023272	4.2133e-12
	6:31024175:T:C	6	31024175	5.35507e-09
	6:31024710:T:A	6	31024710	3.54992e-14
	6:31024712:C:T	6	31024712	7.90177e-11
	6:31024748:C:T	6	31024748	7.91805e-11
	6:31025051:T:C	6	31025051	8.03003e-11
	6:31025104:G:A	6	31025104	7.91866e-11
	6:31026236:T:G	6	31026236	3.01297e-14
	6:31026534:C:T	6	31026534	7.69138e-11
	6:31026984:CT:C	6	31026984	4.43469e-09
	6:31027393:A:C	6	31027393	7.21946e-11
	6:31027419:C:T	6	31027419	3.9775e-14
	6:31027508:G:A	6	31027508	7.87898e-11
	6:31027667:AT:A	6	31027667	7.13092e-11
	6:31027907:C:T	6	31027907	5.25813e-09
	6:31027941:A:G	6	31027941	7.71048e-11
	6:31028345:C:T	6	31028345	7.78993e-11
	6:31028750:C:T	6	31028750	5.15967e-11
	6:31029258:C:T	6	31029258	8.10651e-11
	6:31029401:A:T	6	31029401	7.64903e-11
	6:31029580:T:TATATATAGGCATAA	6	31029580	5.24143e-09
	6:31030283:G:A	6	31030283	7.62901e-11
	6:31030303:G:A	6	31030303	2.98371e-14
	6:31030425:G:A	6	31030425	7.58714e-11
	6:31031680:T:C	6	31031680	7.8152e-11
	6:31031838:A:T	6	31031838	1.39716e-23
	6:31032951:G:T	6	31032951	1.3563e-23
	6:31033122:G:A	6	31033122	2.75905e-14
	6:31034429:G:C	6	31034429	7.88149e-11
	6:31034595:T:C	6	31034595	8.0939e-11
	6:31034840:T:G	6	31034840	4.88331e-09
	6:31034874:G:C	6	31034874	8.88085e-11
	6:31034920:C:T	6	31034920	8.69914e-11
	6:31035012:C:T	6	31035012	7.81663e-11
	6:31035088:C:T	6	31035088	2.42529e-23
	6:31035274:G:A	6	31035274	2.00963e-10
	6:31035334:A:C	6	31035334	1.80602e-10
	6:31035608:G:A	6	31035608	7.81964e-11
	6:31036865:C:CCT	6	31036865	6.99157e-11
	6:31036878:T:C	6	31036878	2.86465e-12
	6:31039585:C:T	6	31039585	5.30526e-09
	6:31039930:C:T	6	31039930	2.71177e-14
	6:31040306:T:A	6	31040306	1.46993e-23
	6:31040488:C:A	6	31040488	5.3039e-09
	6:31042217:C:T	6	31042217	2.23165e-10
	6:31042894:C:CTTTG	6	31042894	2.24204e-10
	6:31043568:G:A	6	31043568	2.71177e-14
	6:31044063:C:T	6	31044063	5.3039e-09
	6:31045001:G:T	6	31045001	5.26564e-09
	6:31046024:C:CAAAAATAAAAGAAATAA	6	31046024	5.30016e-09
	6:31047674:A:G	6	31047674	4.55177e-14
	6:31047829:G:C	6	31047829	1.46993e-23
	6:31050290:A:G	6	31050290	5.26537e-09
	6:31054923:G:A	6	31054923	4.61001e-14
	6:31056512:TA:T	6	31056512	1.2938e-09
	6:31057386:A:G	6	31057386	1.02176e-11
	6:31058174:G:A	6	31058174	6.49934e-09
	6:31058329:G:T	6	31058329	1.02176e-11
	6:31059097:C:T	6	31059097	4.61474e-14
	6:31061782:A:G	6	31061782	4.49632e-14
	6:31063236:A:G	6	31063236	9.61188e-12
	6:31063595:TCAAA:T	6	31063595	1.83018e-11
	6:31066827:C:T	6	31066827	9.93966e-12
	6:31067495:A:T	6	31067495	1.0234e-11
	6:31067769:G:A	6	31067769	1.0563e-11
	6:31068607:T:C	6	31068607	4.57417e-14
	6:31069488:C:T	6	31069488	9.37321e-12
	6:31069616:AT:A	6	31069616	2.30018e-12
	6:31069714:C:T	6	31069714	8.85903e-12
	6:31069845:G:A	6	31069845	6.68034e-09
	6:31070096:C:T	6	31070096	9.91064e-12
	6:31070336:G:A	6	31070336	5.18481e-14
	6:31071645:C:T	6	31071645	1.07512e-11
	6:31072139:C:CTCTT	6	31072139	1.08228e-11
	6:31072157:G:A	6	31072157	1.07512e-11
	6:31073371:C:T	6	31073371	1.08674e-11
	6:31073409:G:A	6	31073409	1.08688e-11
	6:31074101:C:T	6	31074101	1.65178e-08
	6:31075917:T:C	6	31075917	1.63504e-11
	6:31076750:C:A	6	31076750	1.05814e-11
	6:31076751:T:G	6	31076751	1.11139e-11
	6:31077023:T:G	6	31077023	1.33459e-11
	6:31077614:G:C	6	31077614	1.12388e-11
	6:31080320:C:T	6	31080320	2.18523e-23
	6:31080586:A:G	6	31080586	2.9487e-18
	6:31080828:C:G	6	31080828	1.27452e-15
	6:31080899:T:G	6	31080899	3.89213e-15
	6:31081940:T:C	6	31081940	5.43097e-10
	6:31082932:C:T	6	31082932	5.56236e-10
	6:31082987:A:G	6	31082987	5.1736e-10
	6:31083555:T:C	6	31083555	2.53497e-22
	6:31084034:C:T	6	31084034	3.17152e-23
	6:31084048:A:G	6	31084048	5.72256e-10
	6:31084723:G:A	6	31084723	7.99642e-09
	6:31084942:G:GCTT	6	31084942	5.30999e-10
	6:31085441:G:A	6	31085441	7.99642e-09
	6:31085700:C:T	6	31085700	4.88688e-18
	6:31086048:G:A	6	31086048	4.88688e-18
	6:31086102:C:T	6	31086102	2.51404e-22
	6:31086972:T:C	6	31086972	3.46403e-23
	6:31088060:C:T	6	31088060	2.21459e-22
	6:31088076:G:A	6	31088076	3.34292e-23
	6:31088612:G:A	6	31088612	3.05145e-23
	6:31089708:A:G	6	31089708	2.21459e-22
	6:31090052:A:C	6	31090052	7.94155e-09
	6:31090723:G:A	6	31090723	7.94217e-09
	6:31091319:C:T	6	31091319	2.21459e-22
	6:31092744:CA:C	6	31092744	4.53982e-08
	6:31093352:C:T	6	31093352	7.87129e-09
	6:31093370:C:A	6	31093370	2.9776e-23
	6:31093823:G:C	6	31093823	7.85985e-09
	6:31094162:T:C	6	31094162	7.85985e-09
	6:31094551:T:TC	6	31094551	2.86388e-23
	6:31094734:A:G	6	31094734	7.86248e-09
	6:31096503:C:T	6	31096503	2.87008e-23
	6:31097139:C:T	6	31097139	9.66469e-09
	6:31099198:G:A	6	31099198	3.39802e-23
	6:31102305:A:G	6	31102305	1.55641e-13
	6:31104061:G:A	6	31104061	6.67416e-22
	6:31105413:A:G	6	31105413	5.07816e-12
	6:31106893:A:G	6	31106893	3.25131e-09
	6:31107317:C:T	6	31107317	1.56245e-13
	6:31107648:C:T	6	31107648	1.7013e-18
	6:31107723:A:AC	6	31107723	1.6991e-18
	6:31108034:C:T	6	31108034	9.1196e-23
	6:31108129:C:T	6	31108129	1.40988e-18
	6:31108306:G:A	6	31108306	1.8124e-18
	6:31108562:T:C	6	31108562	1.8124e-18
	6:31108690:A:ACCTG	6	31108690	3.91658e-12
	6:31109157:G:A	6	31109157	3.88983e-12
	6:31109222:CA:C	6	31109222	2.23349e-09
	6:31109281:T:G	6	31109281	4.57146e-09
	6:31109545:G:C	6	31109545	1.71383e-12
	6:31109632:G:GCTTT	6	31109632	3.85325e-12
	6:31109767:T:C	6	31109767	2.04226e-18
	6:31109798:T:TATC	6	31109798	2.0346e-18
	6:31109882:G:T	6	31109882	3.83437e-09
	6:31110786:T:A	6	31110786	1.95187e-18
	6:31111356:C:T	6	31111356	1.95188e-18
	6:31111400:T:C	6	31111400	3.86473e-12
	6:31111675:C:A	6	31111675	3.60293e-09
	6:31112075:G:A	6	31112075	3.67812e-09
	6:31112213:A:C	6	31112213	1.82493e-18
	6:31113239:C:G	6	31113239	1.12975e-08
	6:31113275:A:G	6	31113275	8.4516e-10
	6:31113276:G:A	6	31113276	1.87914e-09
	6:31114448:C:T	6	31114448	1.60856e-18
	6:31114515:G:A	6	31114515	1.60856e-18
	6:31114655:T:C	6	31114655	1.60856e-18
	6:31114724:A:C	6	31114724	1.60856e-18
	6:31115307:A:G	6	31115307	1.41899e-18
	6:31115655:C:T	6	31115655	1.41899e-18
	6:31116671:G:A	6	31116671	9.32864e-18
	6:31117403:T:TAG	6	31117403	1.24823e-21
	6:31122502:C:T	6	31122502	8.94112e-22
	6:31127037:C:T	6	31127037	8.68682e-22
	6:31128245:A:T	6	31128245	6.49861e-23
	6:31132303:C:T	6	31132303	1.1031e-08
	6:31133682:G:GA	6	31133682	9.97001e-09
	6:31135824:A:T	6	31135824	1.08845e-08
	6:31136001:G:A	6	31136001	1.0643e-08
	6:31138692:G:A	6	31138692	3.66921e-23
	6:31139504:C:A	6	31139504	5.31302e-14
	6:31140220:T:C	6	31140220	1.32174e-08
	6:31141612:A:T	6	31141612	7.35362e-12
	6:31141664:C:G	6	31141664	4.27647e-11
	6:31142245:C:A	6	31142245	2.90882e-14
	6:31142719:T:C	6	31142719	5.16113e-19
	6:31142903:G:A	6	31142903	5.02355e-19
	6:31143158:C:T	6	31143158	5.14733e-19
	6:31143241:G:A	6	31143241	1.39814e-11
	6:31143249:C:A	6	31143249	4.81855e-19
	6:31143639:G:A	6	31143639	3.39728e-17
	6:31143804:T:G	6	31143804	4.92546e-19
	6:31144887:A:G	6	31144887	4.85512e-19
	6:31145000:T:G	6	31145000	4.8552e-19
	6:31146110:G:A	6	31146110	1.05705e-08
	6:31146439:G:C	6	31146439	4.81186e-19
	6:31146846:G:A	6	31146846	9.29268e-16
	6:31147619:T:C	6	31147619	4.85612e-19
	6:31149015:CA:C	6	31149015	5.22444e-19
	6:31150159:C:CTG	6	31150159	3.254e-17
	6:31151402:T:C	6	31151402	3.85107e-23
	6:31151413:A:C	6	31151413	3.29509e-17
	6:31151761:C:T	6	31151761	5.51589e-22
	6:31151810:G:A	6	31151810	5.51526e-22
	6:31151871:A:G	6	31151871	9.01147e-09
	6:31163487:T:G	6	31163487	3.83851e-23
	6:31163888:C:A	6	31163888	3.50031e-23
	6:31163964:T:G	6	31163964	1.00824e-08
	6:31164696:C:T	6	31164696	1.02409e-08
	6:31164727:C:T	6	31164727	5.51624e-22
	6:31165653:G:A	6	31165653	3.82476e-23
	6:31165843:C:T	6	31165843	5.5089e-22
	6:31168397:G:A	6	31168397	4.3749e-22
	6:31169431:A:G	6	31169431	3.29172e-23
	6:31169477:G:A	6	31169477	5.33725e-22
	6:31170814:G:A	6	31170814	8.2365e-09
	6:31173213:C:A	6	31173213	1.01527e-08
	6:31173404:A:T	6	31173404	5.61835e-09
	6:31173828:C:T	6	31173828	1.01529e-08
	6:31173859:C:G	6	31173859	1.01529e-08
	6:31174688:G:A	6	31174688	1.01783e-08
	6:31177845:G:A	6	31177845	7.75711e-22
	6:31177967:C:T	6	31177967	3.96143e-23
	6:31178644:C:CA	6	31178644	9.27304e-09
	6:31180774:G:A	6	31180774	8.71588e-22
	6:31181130:G:A	6	31181130	9.68462e-22
	6:31188654:G:A	6	31188654	1.24616e-20
	6:31190284:C:T	6	31190284	4.31638e-23
	6:31190658:C:T	6	31190658	5.11813e-23
	6:31191013:G:A	6	31191013	4.39786e-23
	6:31191509:C:T	6	31191509	4.35409e-23
	6:31195097:T:C	6	31195097	1.76486e-12
	6:31195120:T:C	6	31195120	4.06375e-14
	6:31195365:G:T	6	31195365	7.07557e-13
	6:31195653:A:C	6	31195653	8.67927e-09
	6:31195796:A:G	6	31195796	7.44009e-13
	6:31195828:A:G	6	31195828	4.37026e-14
	6:31196179:A:ACTTTT	6	31196179	5.70045e-10
	6:31196259:AT:A	6	31196259	3.90146e-08
	6:31196336:T:A	6	31196336	8.59375e-13
	6:31196376:T:C	6	31196376	5.45089e-10
	6:31197514:C:G	6	31197514	3.67066e-14
	6:31197633:G:A	6	31197633	3.67066e-14
	6:31198205:G:A	6	31198205	8.59375e-13
	6:31198507:A:G	6	31198507	8.59375e-13
	6:31198987:T:C	6	31198987	4.09138e-09
	6:31199942:A:C	6	31199942	8.57666e-09
	6:31200439:G:A	6	31200439	4.5426e-23
	6:31201541:C:T	6	31201541	5.65097e-23
	6:31202033:A:G	6	31202033	5.63939e-23
	6:31203132:G:A	6	31203132	8.66788e-09
	6:31204694:C:G	6	31204694	4.0241e-13
	6:31204750:C:T	6	31204750	6.36625e-23
	6:31206375:A:C	6	31206375	8.72392e-09
	6:31207188:T:C	6	31207188	7.58093e-23
	6:31208256:C:T	6	31208256	7.93614e-23
	6:31208732:C:T	6	31208732	7.85183e-23
	6:31209541:T:A	6	31209541	7.87322e-23
	6:31209836:A:G	6	31209836	7.66363e-23
	6:31210141:G:A	6	31210141	8.61672e-23
	6:31210675:A:G	6	31210675	7.60577e-23
	6:31211045:G:C	6	31211045	7.61765e-23
	6:31213225:A:G	6	31213225	7.61765e-23
	6:31213368:A:G	6	31213368	7.61765e-23
	6:31214434:G:C	6	31214434	7.63237e-23
	6:31214716:G:T	6	31214716	5.35039e-23
	6:31214964:G:A	6	31214964	7.63237e-23
	6:31215537:C:T	6	31215537	7.61765e-23
	6:31215793:C:G	6	31215793	7.61765e-23
	6:31216104:C:T	6	31216104	7.54563e-23
	6:31216393:C:T	6	31216393	7.66904e-23
	6:31216704:C:T	6	31216704	7.66904e-23
	6:31216711:A:G	6	31216711	7.66904e-23
	6:31216926:C:T	6	31216926	7.66904e-23
	6:31217026:G:A	6	31217026	7.86321e-22
	6:31217168:C:G	6	31217168	7.66904e-23
	6:31217245:A:G	6	31217245	7.66904e-23
	6:31217486:G:A	6	31217486	7.66904e-23
	6:31218091:A:G	6	31218091	7.66904e-23
	6:31218268:G:A	6	31218268	6.14029e-24
	6:31218663:C:T	6	31218663	7.66904e-23
	6:31218815:A:G	6	31218815	7.67384e-23
	6:31218890:C:A	6	31218890	7.61907e-23
	6:31219021:T:C	6	31219021	7.66904e-23
	6:31219257:T:A	6	31219257	7.67563e-23
	6:31219576:G:T	6	31219576	3.20003e-19
	6:31219613:C:T	6	31219613	3.33134e-19
	6:31219627:C:A	6	31219627	3.20003e-19
	6:31219650:C:T	6	31219650	3.33134e-19
	6:31219777:A:C	6	31219777	3.33134e-19
	6:31220428:A:G	6	31220428	2.56428e-19
	6:31220534:G:A	6	31220534	2.56428e-19
	6:31220896:T:C	6	31220896	3.81345e-23
	6:31221034:A:G	6	31221034	2.56433e-19
	6:31221048:G:C	6	31221048	2.56433e-19
	6:31221073:T:C	6	31221073	2.66937e-19
	6:31221103:G:A	6	31221103	2.67392e-19
	6:31221122:A:G	6	31221122	3.11037e-19
	6:31221125:A:C	6	31221125	2.66937e-19
	6:31221503:G:A	6	31221503	1.45478e-17
	6:31222116:G:A	6	31222116	1.42869e-15
	6:31222266:A:G	6	31222266	1.34423e-15
	6:31224849:T:A	6	31224849	1.18529e-17
	6:31224946:G:A	6	31224946	1.18529e-17
	6:31225072:T:C	6	31225072	4.13095e-20
	6:31225196:T:TA	6	31225196	1.01861e-20
	6:31225197:C:A	6	31225197	3.78094e-16
	6:31225744:G:A	6	31225744	2.79192e-20
	6:31225771:G:A	6	31225771	7.5888e-18
	6:31226330:T:TTGA	6	31226330	8.37143e-18
	6:31226665:C:T	6	31226665	7.52823e-18
	6:31227298:A:C	6	31227298	8.15068e-18
	6:31227321:T:C	6	31227321	8.1193e-18
	6:31227505:C:T	6	31227505	8.11985e-18
	6:31227667:G:A	6	31227667	1.47532e-10
	6:31227749:G:A	6	31227749	2.48573e-20
	6:31227858:T:C	6	31227858	2.47966e-20
	6:31228048:G:A	6	31228048	7.4645e-18
	6:31228280:A:T	6	31228280	7.62726e-18
	6:31228346:G:A	6	31228346	6.49622e-18
	6:31228565:G:A	6	31228565	6.26291e-18
	6:31228716:C:T	6	31228716	6.25559e-18
	6:31228972:G:A	6	31228972	6.34245e-18
	6:31229060:C:A	6	31229060	6.59644e-18
	6:31229203:G:A	6	31229203	8.20007e-18
	6:31229415:A:G	6	31229415	8.20007e-18
	6:31229606:G:C	6	31229606	4.51122e-20
	6:31230515:C:G	6	31230515	2.3037e-20
	6:31231419:C:T	6	31231419	7.70462e-23
	6:31232447:G:A	6	31232447	3.93975e-21
	6:31232543:C:T	6	31232543	1.44827e-12
	6:31232824:G:A	6	31232824	3.1767e-11
	6:31233066:C:T	6	31233066	5.20156e-21
	6:31233906:G:A	6	31233906	4.8263e-21
	6:31234602:T:C	6	31234602	6.19588e-09
	6:31235185:A:AGTCAAGGTAACC	6	31235185	6.77713e-09
	6:31235338:A:C	6	31235338	9.82622e-21
	6:31235354:TC:T	6	31235354	7.7779e-13
	6:31235598:G:C	6	31235598	1.62394e-08
	6:31235746:G:A	6	31235746	3.18854e-08
	6:31235775:T:C	6	31235775	6.24779e-09
	6:31236601:T:TC	6	31236601	1.87256e-08
	6:31236646:A:T	6	31236646	4.2089e-14
	6:31236647:C:T	6	31236647	4.2089e-14
	6:31236679:T:C	6	31236679	2.17526e-08
	6:31236680:G:A	6	31236680	8.58932e-13
	6:31236682:A:AC	6	31236682	7.64428e-11
	6:31236685:A:G	6	31236685	7.00836e-11
	6:31236687:G:A	6	31236687	8.92233e-13
	6:31237087:C:A	6	31237087	1.9287e-21
	6:31237605:G:A	6	31237605	6.41817e-12
	6:31237776:C:T	6	31237776	6.48518e-11
	6:31238009:T:C	6	31238009	1.36596e-09
	6:31238147:C:G	6	31238147	7.71163e-11
	6:31238522:C:T	6	31238522	6.67899e-12
	6:31238931:G:A	6	31238931	8.5474e-20
	6:31239100:A:G	6	31239100	1.14157e-21
	6:31239430:C:T	6	31239430	4.88895e-08
	6:31239869:T:C	6	31239869	9.36553e-11
	6:31240491:C:A	6	31240491	1.60681e-19
	6:31240771:T:C	6	31240771	2.62844e-21
	6:31240916:TTGATATTTTTG:T	6	31240916	2.14199e-22
	6:31240932:C:A	6	31240932	2.42055e-21
[truncated: 10,399 more rows]

## Sheet: Figure 1b
	SNP	CHR	POS37	P-value	Dpirme	Rsq
	1_161160712	1	161160712	0.220675	0	0
	1_161160872	1	161160872	0.435616	0	0
	1_161161284	1	161161284	0.304518	0	0
	1_161162097	1	161162097	0.645486	0	0
	1_161162173	1	161162173	0.965104	0	0
	1_161162227	1	161162227	0.594259	0	0
	1_161162409	1	161162409	0.499672	0	0
	1_161162639	1	161162639	0.19619	0	0
	1_161163021	1	161163021	0.57502	0	0
	1_161163037	1	161163037	0.937981	0	0
	1_161163261	1	161163261	0.427675	0	0
	1_161163633	1	161163633	0.93185	0	0
	1_161164163	1	161164163	0.827906	0	0
	1_161164166	1	161164166	0.566103	0	0
	1_161165424	1	161165424	0.919172	0	0
	1_161165630	1	161165630	0.137512	0	0
	1_161166723	1	161166723	0.73628	0	0
	1_161167197	1	161167197	0.0694879	0	0
	1_161167698	1	161167698	0.481399	0	0
	1_161167756	1	161167756	0.077781	0	0
	1_161168004	1	161168004	0.120452	0	0
	1_161168189	1	161168189	0.71306	0	0
	1_161169165	1	161169165	0.782795	0	0
	1_161169521	1	161169521	0.117197	0	0
	1_161170876	1	161170876	0.114922	0	0
	1_161170977	1	161170977	0.780618	0	0
	1_161172233	1	161172233	0.0925441	0	0
	1_161172350	1	161172350	0.569669	0	0
	1_161172525	1	161172525	0.781107	0	0
	1_161172798	1	161172798	0.0261937	0	0
	1_161174646	1	161174646	0.828703	0	0
	1_161175607	1	161175607	0.182579	0	0
	1_161176387	1	161176387	0.182578	0	0
	1_161176764	1	161176764	0.595356	0	0
	1_161176806	1	161176806	0.0905334	0	0
	1_161177040	1	161177040	0.602725	0	0
	1_161177637	1	161177637	0.0857474	0	0
	1_161177746	1	161177746	0.623483	0	0
	1_161178155	1	161178155	0.516032	0	0
	1_161178512	1	161178512	0.14052	0	0
	1_161178684	1	161178684	0.099243	0	0
	1_161178893	1	161178893	0.767895	0	0
	1_161179270	1	161179270	0.577382	0	0
	1_161179298	1	161179298	0.111871	0	0
	1_161179877	1	161179877	0.180871	0	0
	1_161181491	1	161181491	0.0690421	0	0
	1_161181515	1	161181515	0.497604	0	0
	1_161182208	1	161182208	0.6962	0	0
	1_161182484	1	161182484	0.504693	0	0
	1_161182672	1	161182672	0.516169	0	0
	1_161183076	1	161183076	0.189372	0	0
	1_161183516	1	161183516	0.913053	0	0
	1_161184097	1	161184097	0.103019	0	0
	1_161184869	1	161184869	0.502429	0	0
	1_161184875	1	161184875	0.0945891	0	0
	1_161185058	1	161185058	0.132079	0	0
	1_161186097	1	161186097	0.242071	0	0
	1_161186205	1	161186205	0.230381	0	0
	1_161186217	1	161186217	0.647864	0	0
	1_161186219	1	161186219	0.0634003	0	0
	1_161186303	1	161186303	0.692063	0	0
	1_161186313	1	161186313	0.21318	0	0
	1_161187665	1	161187665	0.237297	0	0
	1_161187847	1	161187847	0.075302	0	0
	1_161188893	1	161188893	0.594994	0	0
	1_161188925	1	161188925	0.0994792	0	0
	1_161188936	1	161188936	0.976411	0	0
	1_161189344	1	161189344	0.717144	0	0
	1_161189490	1	161189490	0.455784	0	0
	1_161189713	1	161189713	0.333363	0	0
	1_161189934	1	161189934	0.472279	0	0
	1_161190250	1	161190250	0.717457	0	0
	1_161190284	1	161190284	0.335979	0	0
	1_161191228	1	161191228	0.302943	0	0
	1_161191339	1	161191339	0.435185	0	0
	1_161191455	1	161191455	0.185715	0	0
	1_161191522	1	161191522	0.299593	0	0
	1_161191555	1	161191555	0.674443	0	0
	1_161191607	1	161191607	0.135002	0	0
	1_161191681	1	161191681	0.42045	0	0
	1_161191731	1	161191731	0.679009	0	0
	1_161192316	1	161192316	0.424277	0	0
	1_161192511	1	161192511	0.658248	0	0
	1_161193407	1	161193407	0.453122	0	0
	1_161193642	1	161193642	0.81989	0	0
	1_161193683	1	161193683	0.753802	0	0
	1_161194396	1	161194396	0.501674	0	0
	1_161194400	1	161194400	0.427006	0	0
	1_161194521	1	161194521	0.539946	0	0
	1_161194641	1	161194641	0.679585	0	0
	1_161194724	1	161194724	0.767994	0	0
	1_161195148	1	161195148	0.429812	0	0
	1_161195709	1	161195709	0.876649	0	0
	1_161196166	1	161196166	0.431179	0	0
	1_161197244	1	161197244	0.596747	0	0
	1_161200102	1	161200102	0.831271	0	0
	1_161200487	1	161200487	0.612416	0	0
	1_161200585	1	161200585	0.680168	0	0
	1_161200586	1	161200586	0.811971	0	0
	1_161201350	1	161201350	0.725177	0	0
	1_161201352	1	161201352	0.725177	0	0
	1_161201574	1	161201574	0.72564	0	0
	1_161202574	1	161202574	0.845869	0	0
	1_161202605	1	161202605	0.73685	0	0
	1_161203227	1	161203227	0.498911	0	0
	1_161203242	1	161203242	0.680477	0	0
	1_161203727	1	161203727	0.457426	0	0
	1_161203749	1	161203749	0.684323	0	0
	1_161204217	1	161204217	0.901825	0	0
	1_161204426	1	161204426	0.828023	0	0
	1_161204450	1	161204450	0.197831	0	0
	1_161204538	1	161204538	0.814298	0	0
	1_161204906	1	161204906	0.827805	0	0
	1_161205179	1	161205179	0.372562	0	0
	1_161205180	1	161205180	0.454779	0	0
	1_161205311	1	161205311	0.664744	0	0
	1_161206996	1	161206996	0.735138	0	0
	1_161207144	1	161207144	0.367243	0	0
	1_161207232	1	161207232	0.418844	0	0
	1_161207233	1	161207233	0.436162	0	0
	1_161207377	1	161207377	0.467846	0	0
	1_161207519	1	161207519	0.987464	0	0
	1_161208667	1	161208667	0.540542	0	0
	1_161208920	1	161208920	0.465553	0	0
	1_161208928	1	161208928	0.797837	0	0
	1_161209163	1	161209163	0.347813	0	0
	1_161209841	1	161209841	0.378933	0	0
	1_161210408	1	161210408	0.836825	0	0
	1_161210440	1	161210440	0.636542	0	0
	1_161210576	1	161210576	0.82788	0	0
	1_161210729	1	161210729	0.662333	0	0
	1_161211035	1	161211035	0.310476	0	0
	1_161211216	1	161211216	0.466752	0	0
	1_161211597	1	161211597	0.95378	0	0
	1_161211678	1	161211678	0.8488	0	0
	1_161211899	1	161211899	0.498295	0	0
	1_161211909	1	161211909	0.642695	0	0
	1_161211941	1	161211941	0.877571	0	0
	1_161212110	1	161212110	0.0251381	0	0
	1_161212381	1	161212381	0.745112	0	0
	1_161212453	1	161212453	0.498308	0	0
	1_161212569	1	161212569	0.364521	0	0
	1_161212743	1	161212743	0.499247	0	0
	1_161213063	1	161213063	0.918483	0	0
	1_161213271	1	161213271	0.222949	0	0
	1_161213436	1	161213436	0.865435	0	0
	1_161213551	1	161213551	0.498261	0	0
	1_161213662	1	161213662	0.498672	0	0
	1_161213872	1	161213872	0.28356	0	0
	1_161214061	1	161214061	0.497698	0	0
	1_161214078	1	161214078	0.497698	0	0
	1_161214084	1	161214084	0.497698	0	0
	1_161214124	1	161214124	0.109888	0	0
	1_161214131	1	161214131	0.863518	0	0
	1_161214587	1	161214587	0.497632	0	0
	1_161214719	1	161214719	0.497616	0	0
	1_161214857	1	161214857	0.498042	0	0
	1_161215212	1	161215212	0.507954	0	0
	1_161215300	1	161215300	0.146365	0	0
	1_161215362	1	161215362	0.50789	0	0
	1_161215432	1	161215432	0.146257	0	0
	1_161215497	1	161215497	0.642655	0	0
	1_161215956	1	161215956	0.500392	0	0
	1_161216107	1	161216107	0.0866166	0	0
	1_161216153	1	161216153	0.500097	0	0
	1_161217636	1	161217636	0.104822	0	0
	1_161217657	1	161217657	0.498223	0	0
	1_161217693	1	161217693	0.317408	0	0
	1_161217984	1	161217984	0.497607	0	0
	1_161218094	1	161218094	0.497607	0	0
	1_161218442	1	161218442	0.774758	0	0
	1_161218490	1	161218490	0.296035	0	0
	1_161219205	1	161219205	0.918382	0	0
	1_161219361	1	161219361	0.42121	0	0
	1_161219384	1	161219384	0.498223	0	0
	1_161219525	1	161219525	0.500391	0	0
	1_161219555	1	161219555	0.809965	0	0
	1_161220666	1	161220666	0.289961	0	0
	1_161221133	1	161221133	0.500352	0	0
	1_161221558	1	161221558	0.792536	0	0
	1_161221577	1	161221577	0.501273	0	0
	1_161222351	1	161222351	0.505022	0	0
	1_161222397	1	161222397	0.0677855	0	0
	1_161222650	1	161222650	0.863503	0	0
	1_161222787	1	161222787	0.500407	0	0
	1_161223005	1	161223005	0.49873	0	0
	1_161223292	1	161223292	0.369658	0	0
	1_161223606	1	161223606	0.864111	0	0
	1_161223856	1	161223856	0.798768	0	0
	1_161224393	1	161224393	0.973128	0	0
	1_161224556	1	161224556	0.18476	0	0
	1_161224605	1	161224605	0.494333	0	0
	1_161225266	1	161225266	0.394061	0	0
	1_161225281	1	161225281	0.878231	0	0
	1_161226008	1	161226008	0.298654	0	0
	1_161226078	1	161226078	0.926205	0	0
	1_161226741	1	161226741	0.60972	0	0
	1_161226825	1	161226825	0.569411	0	0
	1_161227129	1	161227129	0.0191018	0	0
	1_161227618	1	161227618	0.981617	0	0
	1_161227624	1	161227624	0.983093	0	0
	1_161227814	1	161227814	0.558072	0	0
	1_161227983	1	161227983	0.594626	0	0
	1_161228406	1	161228406	0.0165186	0	0
	1_161228800	1	161228800	0.995069	0	0
	1_161228843	1	161228843	0.399959	0	0
	1_161229224	1	161229224	0.12051	0	0
	1_161229651	1	161229651	0.758359	0	0
	1_161229684	1	161229684	0.457319	0	0
	1_161230065	1	161230065	0.907724	0	0
	1_161230508	1	161230508	0.253721	0	0
	1_161231221	1	161231221	0.504753	0	0
	1_161231904	1	161231904	0.345334	0	0
	1_161231951	1	161231951	0.354912	0	0
	1_161231962	1	161231962	0.83068	0	0
	1_161232107	1	161232107	0.532449	0	0
	1_161232772	1	161232772	0.847289	0	0
	1_161233027	1	161233027	0.940505	0	0
	1_161233637	1	161233637	0.237011	0	0
	1_161234422	1	161234422	0.892488	0	0
	1_161234623	1	161234623	0.969925	0	0
	1_161234649	1	161234649	0.990968	0	0
	1_161235403	1	161235403	0.0489914	0	0
	1_161235597	1	161235597	0.471717	0	0
	1_161235880	1	161235880	0.836771	0	0
	1_161235982	1	161235982	0.921311	0	0
	1_161236082	1	161236082	0.902722	0	0
	1_161236456	1	161236456	0.991109	0	0
	1_161236636	1	161236636	0.836771	0	0
	1_161237498	1	161237498	0.883029	0	0
	1_161237509	1	161237509	0.835482	0	0
	1_161237694	1	161237694	0.179428	0	0
	1_161237971	1	161237971	0.205773	0	0
	1_161238009	1	161238009	0.659266	0	0
	1_161238059	1	161238059	0.965563	0	0
	1_161238341	1	161238341	0.978672	0	0
	1_161238489	1	161238489	0.973109	0	0
	1_161238715	1	161238715	0.554945	0	0
	1_161238856	1	161238856	0.938851	0	0
	1_161239143	1	161239143	0.137655	0	0
	1_161239471	1	161239471	0.847402	0	0
	1_161239923	1	161239923	0.807849	0	0
	1_161239979	1	161239979	0.806114	0	0
	1_161240641	1	161240641	0.956828	0	0
	1_161240901	1	161240901	0.40637	0	0
	1_161241061	1	161241061	0.486167	0	0
	1_161241599	1	161241599	0.407101	0	0
	1_161241780	1	161241780	0.507941	0	0
	1_161241976	1	161241976	0.442642	0	0
	1_161242115	1	161242115	0.409699	0	0
	1_161242209	1	161242209	0.399618	0	0
	1_161242348	1	161242348	0.0728289	0	0
	1_161244354	1	161244354	0.961154	0	0
	1_161244367	1	161244367	0.404126	0	0
	1_161244424	1	161244424	0.751603	0	0
	1_161244573	1	161244573	0.4138	0	0
	1_161244574	1	161244574	0.637818	0	0
	1_161244648	1	161244648	0.406338	0	0
	1_161244652	1	161244652	0.408318	0	0
	1_161244912	1	161244912	0.217572	0	0
	1_161245275	1	161245275	0.407489	0	0
	1_161245305	1	161245305	0.571777	0	0
	1_161245671	1	161245671	0.40727	0	0
	1_161246471	1	161246471	0.619689	0	0
	1_161246549	1	161246549	0.952632	0	0
	1_161246664	1	161246664	0.407489	0	0
	1_161246779	1	161246779	0.407489	0	0
	1_161246852	1	161246852	0.230047	0	0
	1_161247326	1	161247326	0.406696	0	0
	1_161247754	1	161247754	0.51991	0	0
	1_161247847	1	161247847	0.399662	0	0
	1_161247975	1	161247975	0.427285	0	0
	1_161248883	1	161248883	0.869773	0	0
	1_161249787	1	161249787	0.405272	0	0
	1_161249874	1	161249874	0.628223	0	0
	1_161250373	1	161250373	0.401539	0	0
	1_161250374	1	161250374	0.401562	0	0
	1_161251287	1	161251287	0.0185009	0	0
	1_161251294	1	161251294	0.405106	0	0
	1_161251371	1	161251371	0.404987	0	0
	1_161251380	1	161251380	0.404945	0	0
	1_161251460	1	161251460	0.422461	0	0
	1_161251476	1	161251476	0.492251	0	0
	1_161251509	1	161251509	0.564732	0	0
	1_161251518	1	161251518	0.56472	0	0
	1_161251529	1	161251529	0.564683	0	0
	1_161251611	1	161251611	0.279137	0	0
	1_161251618	1	161251618	0.369904	0	0
	1_161251623	1	161251623	0.463265	0	0
	1_161251905	1	161251905	0.394943	0	0
	1_161251913	1	161251913	0.409521	0	0
	1_161251932	1	161251932	0.389274	0	0
	1_161252012	1	161252012	0.885451	0	0
	1_161252242	1	161252242	0.626103	0	0
	1_161252557	1	161252557	0.405543	0	0
	1_161252798	1	161252798	0.406199	0	0
	1_161253067	1	161253067	0.405883	0	0
	1_161253657	1	161253657	0.4061	0	0
	1_161253684	1	161253684	0.544438	0	0
	1_161254280	1	161254280	0.516757	0	0
	1_161254773	1	161254773	0.274896	0	0
	1_161254996	1	161254996	0.513441	0	0
	1_161255333	1	161255333	0.483383	0	0
	1_161255816	1	161255816	0.916475	0	0
	1_161255900	1	161255900	0.277372	0	0
	1_161256275	1	161256275	0.280118	0	0
	1_161256517	1	161256517	0.63699	0	0
	1_161256812	1	161256812	0.274283	0	0
	1_161256973	1	161256973	0.281221	0	0
	1_161257359	1	161257359	0.4861	0	0
	1_161257456	1	161257456	0.760047	0	0
	1_161257683	1	161257683	0.223511	0	0
	1_161258194	1	161258194	0.804323	0	0
	1_161258765	1	161258765	0.650956	0	0
	1_161258972	1	161258972	0.36307	0	0
	1_161258998	1	161258998	0.208174	0	0
	1_161259066	1	161259066	0.365539	0	0
	1_161259207	1	161259207	0.357913	0	0
	1_161259293	1	161259293	0.288613	0	0
	1_161259353	1	161259353	0.336114	0	0
	1_161260094	1	161260094	0.326778	0	0
	1_161260215	1	161260215	0.412478	0	0
	1_161260232	1	161260232	0.409821	0	0
	1_161261041	1	161261041	0.75128	0	0
	1_161261132	1	161261132	0.761048	0	0
	1_161261760	1	161261760	0.475878	0	0
	1_161261764	1	161261764	0.585932	0	0
	1_161261779	1	161261779	0.927887	0	0
	1_161261786	1	161261786	0.412507	0	0
	1_161261870	1	161261870	0.685693	0	0
	1_161262152	1	161262152	0.665439	0	0
	1_161262428	1	161262428	0.737606	0	0
	1_161263273	1	161263273	0.902738	0	0
	1_161263303	1	161263303	0.695463	0	0
	1_161263380	1	161263380	0.583321	0	0
	1_161264832	1	161264832	0.743569	0	0
	1_161264923	1	161264923	0.589278	0	0
	1_161266243	1	161266243	0.530231	0	0
	1_161266686	1	161266686	0.0109901	0	0
	1_161266787	1	161266787	0.527591	0	0
	1_161267049	1	161267049	0.660596	0	0
	1_161267114	1	161267114	0.517667	0	0
	1_161267619	1	161267619	0.107517	0	0
	1_161267693	1	161267693	0.693598	0	0
	1_161268090	1	161268090	0.52933	0	0
	1_161269429	1	161269429	0.0111453	0	0
	1_161269702	1	161269702	0.85714	0	0
	1_161269835	1	161269835	0.63072	0	0
	1_161269897	1	161269897	0.243654	0	0
	1_161271175	1	161271175	0.560325	0	0
	1_161271213	1	161271213	0.987018	0	0
	1_161271349	1	161271349	0.561755	0	0
	1_161272386	1	161272386	0.139772	0	0
	1_161272441	1	161272441	0.0789712	0	0
	1_161272526	1	161272526	0.551284	0	0
	1_161272933	1	161272933	0.0920934	0	0
	1_161273113	1	161273113	0.0851527	0	0
	1_161273173	1	161273173	0.703596	0	0
	1_161273186	1	161273186	0.0763447	0	0
	1_161273238	1	161273238	0.629555	0	0
	1_161273291	1	161273291	0.205928	0	0
	1_161273648	1	161273648	0.0130833	0	0
	1_161273660	1	161273660	0.0570995	0	0
	1_161274311	1	161274311	0.723556	0	0
	1_161274724	1	161274724	0.165124	0	0
	1_161274755	1	161274755	0.178017	0	0
	1_161274905	1	161274905	0.166553	0	0
	1_161275943	1	161275943	0.963756	0	0
	1_161276279	1	161276279	0.427701	0	0
	1_161276376	1	161276376	0.793747	0	0
	1_161277601	1	161277601	0.748351	0	0
	1_161277747	1	161277747	0.641627	0	0
	1_161277951	1	161277951	0.269031	0	0
	1_161278207	1	161278207	0.164922	0	0
	1_161278562	1	161278562	0.705831	0	0
	1_161278677	1	161278677	0.784296	0	0
	1_161278720	1	161278720	0.738197	0	0
	1_161279230	1	161279230	0.811041	0	0
	1_161279342	1	161279342	0.371845	0	0
	1_161279882	1	161279882	0.777491	0	0
	1_161280249	1	161280249	0.729941	0	0
	1_161280384	1	161280384	0.49146	0	0
	1_161280423	1	161280423	0.285258	0	0
	1_161280463	1	161280463	0.673481	0	0
	1_161280954	1	161280954	0.837434	0	0
	1_161280980	1	161280980	0.984997	0	0
	1_161281184	1	161281184	0.784697	0	0
	1_161281368	1	161281368	0.11745	0	0
	1_161281663	1	161281663	0.127581	0	0
	1_161281866	1	161281866	0.732572	0	0
	1_161281876	1	161281876	0.752947	0	0
	1_161282246	1	161282246	0.542578	0	0
	1_161282384	1	161282384	0.901947	0	0
	1_161282662	1	161282662	0.783665	0	0
	1_161282718	1	161282718	0.727722	0	0
	1_161283400	1	161283400	0.700227	0	0
	1_161284224	1	161284224	0.868784	0	0
	1_161284297	1	161284297	0.785742	0	0
	1_161284760	1	161284760	0.389061	0	0
	1_161285292	1	161285292	0.699273	0	0
	1_161285633	1	161285633	0.390566	0	0
	1_161285859	1	161285859	0.699469	0	0
	1_161286000	1	161286000	0.991594	0	0
	1_161286344	1	161286344	0.815792	0	0
	1_161286355	1	161286355	0.699378	0	0
	1_161286417	1	161286417	0.390859	0	0
	1_161286489	1	161286489	0.699378	0	0
	1_161286587	1	161286587	0.797184	0	0
	1_161286721	1	161286721	0.699378	0	0
	1_161286802	1	161286802	0.741633	0	0
	1_161286813	1	161286813	0.701659	0	0
	1_161287113	1	161287113	0.820976	0	0
	1_161287228	1	161287228	0.699378	0	0
	1_161287415	1	161287415	0.699378	0	0
	1_161287444	1	161287444	0.720092	0	0
	1_161287480	1	161287480	0.699378	0	0
	1_161287498	1	161287498	0.699205	0	0
	1_161287685	1	161287685	0.699828	0	0
	1_161287729	1	161287729	0.692884	0	0
	1_161287930	1	161287930	0.699167	0	0
	1_161287961	1	161287961	0.978594	0	0
	1_161288081	1	161288081	0.697433	0	0
	1_161288297	1	161288297	0.715554	0	0
	1_161288652	1	161288652	0.482776	0	0
	1_161289555	1	161289555	0.697433	0	0
	1_161289719	1	161289719	0.853804	0	0
	1_161289808	1	161289808	0.700336	0	0
	1_161290236	1	161290236	0.6978	0	0
	1_161290573	1	161290573	0.593671	0	0
	1_161290686	1	161290686	0.728518	0	0
	1_161290857	1	161290857	0.690925	0	0
	1_161290903	1	161290903	0.835017	0	0
	1_161291323	1	161291323	0.697433	0	0
	1_161291412	1	161291412	0.788182	0	0
	1_161291559	1	161291559	0.962353	0	0
	1_161292063	1	161292063	0.85472	0	0
	1_161292361	1	161292361	0.42944	0	0
	1_161292544	1	161292544	0.695883	0	0
	1_161292545	1	161292545	0.522034	0	0
	1_161292570	1	161292570	0.69622	0	0
	1_161292671	1	161292671	0.697445	0	0
	1_161292684	1	161292684	0.69743	0	0
	1_161293018	1	161293018	0.675133	0	0
	1_161293023	1	161293023	0.675104	0	0
	1_161293032	1	161293032	0.680013	0	0
	1_161293193	1	161293193	0.694689	0	0
	1_161293215	1	161293215	0.694689	0	0
	1_161293308	1	161293308	0.703377	0	0
	1_161293492	1	161293492	0.917603	0	0
	1_161293496	1	161293496	0.81883	0	0
	1_161293508	1	161293508	0.69618	0	0
	1_161293646	1	161293646	0.701817	0	0
	1_161293708	1	161293708	0.698227	0	0
	1_161293804	1	161293804	0.694689	0	0
	1_161293888	1	161293888	0.720117	0	0
	1_161293979	1	161293979	0.694689	0	0
	1_161294176	1	161294176	0.694689	0	0
	1_161294465	1	161294465	0.694929	0	0
	1_161294598	1	161294598	0.694705	0	0
	1_161294937	1	161294937	0.694689	0	0
	1_161295245	1	161295245	0.695048	0	0
	1_161295450	1	161295450	0.17615	0	0
	1_161296288	1	161296288	0.882231	0	0
	1_161296295	1	161296295	0.6971	0	0
	1_161296368	1	161296368	0.966935	0	0
	1_161296411	1	161296411	0.839703	0	0
	1_161296523	1	161296523	0.732319	0	0
	1_161296806	1	161296806	0.730292	0	0
	1_161297033	1	161297033	0.390775	0	0
	1_161297234	1	161297234	0.696465	0	0
	1_161297353	1	161297353	0.688385	0	0
	1_161297354	1	161297354	0.688385	0	0
	1_161297501	1	161297501	0.959028	0	0
	1_161297554	1	161297554	0.69475	0	0
	1_161297903	1	161297903	0.649053	0	0
	1_161297993	1	161297993	0.693113	0	0
	1_161298818	1	161298818	0.984243	0	0
	1_161299043	1	161299043	0.700302	0	0
	1_161299064	1	161299064	0.979763	0	0
	1_161299313	1	161299313	0.391838	0	0
	1_161299612	1	161299612	0.886307	0	0
	1_161299881	1	161299881	0.592858	0	0
	1_161299954	1	161299954	0.645075	0	0
	1_161300202	1	161300202	0.35845	0	0
	1_161300331	1	161300331	0.400931	0	0
	1_161300650	1	161300650	0.695127	0	0
	1_161300679	1	161300679	0.844437	0	0
	1_161300786	1	161300786	0.773675	0	0
	1_161300919	1	161300919	0.390859	0	0
	1_161300993	1	161300993	0.390533	0	0
	1_161301244	1	161301244	0.694705	0	0
	1_161301490	1	161301490	0.695735	0	0
	1_161302850	1	161302850	0.738974	0	0
	1_161303091	1	161303091	0.694705	0	0
	1_161303188	1	161303188	0.878553	0	0
	1_161303298	1	161303298	0.694705	0	0
	1_161303316	1	161303316	0.694689	0	0
	1_161303510	1	161303510	0.108778	0	0
	1_161303568	1	161303568	0.713564	0	0
	1_161303870	1	161303870	0.964034	0	0
	1_161304042	1	161304042	0.390775	0	0
	1_161304066	1	161304066	0.695076	0	0
	1_161304451	1	161304451	0.651679	0	0
	1_161304507	1	161304507	0.694705	0	0
	1_161304509	1	161304509	0.695422	0	0
	1_161305314	1	161305314	0.693635	0	0
	1_161305569	1	161305569	0.693635	0	0
	1_161305625	1	161305625	0.694516	0	0
	1_161305659	1	161305659	0.389055	0	0
	1_161306030	1	161306030	0.828513	0	0
	1_161306239	1	161306239	0.691656	0	0
	1_161306536	1	161306536	0.688552	0	0
	1_161306557	1	161306557	0.693635	0	0
	1_161306740	1	161306740	0.694064	0	0
	1_161306848	1	161306848	0.86415	0	0
	1_161307165	1	161307165	0.690181	0	0
	1_161307190	1	161307190	0.690198	0	0
	1_161307319	1	161307319	0.798353	0	0
	1_161307555	1	161307555	0.389055	0	0
	1_161307723	1	161307723	0.69364	0	0
	1_161307907	1	161307907	0.662247	0	0
	1_161307933	1	161307933	0.817805	0	0
	1_161307965	1	161307965	0.923257	0	0
	1_161308077	1	161308077	0.677963	0	0
	1_161308123	1	161308123	0.67808	0	0
	1_161308157	1	161308157	0.684569	0	0
	1_161308408	1	161308408	0.966697	0	0
	1_161308524	1	161308524	0.69364	0	0
	1_161308647	1	161308647	0.108747	0	0
	1_161308706	1	161308706	0.798353	0	0
	1_161308749	1	161308749	0.69364	0	0
	1_161308792	1	161308792	0.81948	0	0
	1_161308871	1	161308871	0.86768	0	0
	1_161308929	1	161308929	0.816757	0	0
	1_161309173	1	161309173	0.693731	0	0
	1_161309192	1	161309192	0.693731	0	0
	1_161309349	1	161309349	0.581917	0	0
	1_161309935	1	161309935	0.668443	0	0
	1_161309959	1	161309959	0.892737	0	0
	1_161310071	1	161310071	0.687223	0	0
	1_161310208	1	161310208	0.067056	0	0
	1_161310519	1	161310519	0.69364	0	0
	1_161310719	1	161310719	0.904933	0	0
	1_161310769	1	161310769	0.188577	0	0
	1_161310844	1	161310844	0.367074	0	0
	1_161311587	1	161311587	0.81948	0	0
	1_161311642	1	161311642	0.69364	0	0
	1_161312007	1	161312007	0.691419	0	0
	1_161312299	1	161312299	0.838686	0	0
	1_161312656	1	161312656	0.127086	0	0
	1_161313252	1	161313252	0.69389	0	0
	1_161313652	1	161313652	0.694734	0	0
	1_161313867	1	161313867	0.692892	0	0
	1_161313893	1	161313893	0.615655	0	0
	1_161313922	1	161313922	0.678952	0	0
	1_161314034	1	161314034	0.690601	0	0
	1_161314252	1	161314252	0.894729	0	0
	1_161314422	1	161314422	0.693697	0	0
	1_161314619	1	161314619	0.244999	0	0
	1_161315301	1	161315301	0.692859	0	0
	1_161315619	1	161315619	0.693552	0	0
	1_161315787	1	161315787	0.109578	0	0
	1_161316207	1	161316207	0.350257	0	0
	1_161316257	1	161316257	0.822159	0	0
	1_161316280	1	161316280	0.820673	0	0
	1_161316415	1	161316415	0.964479	0	0
	1_161316478	1	161316478	0.771971	0	0
	1_161316535	1	161316535	0.957194	0	0
	1_161316715	1	161316715	0.80325	0	0
	1_161317065	1	161317065	0.632002	0	0
	1_161317130	1	161317130	0.405776	0	0
	1_161317297	1	161317297	0.6507	0	0
	1_161317931	1	161317931	0.917283	0	0
	1_161317954	1	161317954	0.835444	0	0
	1_161317955	1	161317955	0.855624	0	0
	1_161318590	1	161318590	0.822618	0	0
	1_161318615	1	161318615	0.823391	0	0
	1_161318672	1	161318672	0.951261	0	0
	1_161318682	1	161318682	0.744415	0	0
	1_161318687	1	161318687	0.737731	0	0
	1_161319203	1	161319203	0.579268	0	0
	1_161319711	1	161319711	0.10962	0	0
	1_161319787	1	161319787	0.739389	0	0
	1_161320381	1	161320381	0.841492	0	0
	1_161320607	1	161320607	0.959166	0	0
	1_161321567	1	161321567	0.830717	0	0
	1_161321754	1	161321754	0.823471	0	0
	1_161321895	1	161321895	0.883522	0	0
	1_161322123	1	161322123	0.823396	0	0
	1_161322518	1	161322518	0.823396	0	0
	1_161322535	1	161322535	0.350257	0	0
	1_161322580	1	161322580	0.823396	0	0
	1_161322623	1	161322623	0.823396	0	0
	1_161323094	1	161323094	0.962686	0	0
	1_161323171	1	161323171	0.823059	0	0
	1_161323280	1	161323280	0.82819	0	0
	1_161323878	1	161323878	0.823396	0	0
	1_161324665	1	161324665	0.815418	0	0
	1_161324872	1	161324872	0.837692	0	0
	1_161324888	1	161324888	0.825277	0	0
	1_161324980	1	161324980	0.624949	0	0
	1_161325436	1	161325436	0.631795	0	0
	1_161325490	1	161325490	0.823396	0	0
	1_161325717	1	161325717	0.754515	0	0
	1_161326201	1	161326201	0.704919	0	0
	1_161326274	1	161326274	0.823852	0	0
	1_161326293	1	161326293	0.883269	0	0
	1_161326313	1	161326313	0.794714	0	0
	1_161326883	1	161326883	0.822098	0	0
	1_161326929	1	161326929	0.823396	0	0
	1_161326940	1	161326940	0.823396	0	0
	1_161327305	1	161327305	0.823396	0	0
	1_161327346	1	161327346	0.818912	0	0
	1_161327350	1	161327350	0.952565	0	0
	1_161327378	1	161327378	0.824667	0	0
	1_161327458	1	161327458	0.653768	0	0
	1_161327527	1	161327527	0.823396	0	0
	1_161327870	1	161327870	0.829984	0	0
	1_161327900	1	161327900	0.823396	0	0
	1_161327993	1	161327993	0.920784	0	0
	1_161328023	1	161328023	0.823396	0	0
	1_161328140	1	161328140	0.823396	0	0
	1_161328179	1	161328179	0.826347	0	0
	1_161328351	1	161328351	0.823396	0	0
	1_161328416	1	161328416	0.823396	0	0
	1_161328423	1	161328423	0.966175	0	0
	1_161328628	1	161328628	0.823396	0	0
	1_161328947	1	161328947	0.96166	0	0
	1_161329135	1	161329135	0.833682	0	0
	1_161329206	1	161329206	0.823396	0	0
	1_161329391	1	161329391	0.883665	0	0
	1_161329401	1	161329401	0.823396	0	0
	1_161329474	1	161329474	0.823396	0	0
	1_161329681	1	161329681	0.891333	0	0
	1_161329682	1	161329682	0.821635	0	0
	1_161329818	1	161329818	0.538542	0	0
	1_161329823	1	161329823	0.767232	0	0
	1_161330241	1	161330241	0.847196	0	0
	1_161330373	1	161330373	0.82289	0	0
	1_161330419	1	161330419	0.823396	0	0
	1_161330530	1	161330530	0.828351	0	0
	1_161330708	1	161330708	0.831147	0	0
	1_161330894	1	161330894	0.823396	0	0
	1_161330927	1	161330927	0.823279	0	0
	1_161330999	1	161330999	0.823396	0	0
	1_161331013	1	161331013	0.322237	0	0
	1_161331210	1	161331210	0.823396	0	0
	1_161331505	1	161331505	0.828744	0	0
	1_161331581	1	161331581	0.825175	0	0
	1_161331657	1	161331657	0.609768	0	0
	1_161331708	1	161331708	0.940503	0	0
	1_161332091	1	161332091	0.844388	0	0
	1_161332346	1	161332346	0.885328	0	0
	1_161332495	1	161332495	0.483046	0	0
	1_161332608	1	161332608	0.822717	0	0
	1_161332908	1	161332908	0.653768	0	0
	1_161333191	1	161333191	0.826841	0	0
	1_161333558	1	161333558	0.82171	0	0
	1_161334275	1	161334275	0.815323	0	0
	1_161334626	1	161334626	0.819347	0	0
	1_161334648	1	161334648	0.956285	0	0
	1_161334658	1	161334658	0.824485	0	0
	1_161334735	1	161334735	0.819406	0	0
	1_161335281	1	161335281	0.819347	0	0
	1_161335758	1	161335758	0.819305	0	0
	1_161335902	1	161335902	0.956285	0	0
	1_161335915	1	161335915	0.63166	0	0
	1_161335955	1	161335955	0.819347	0	0
	1_161336569	1	161336569	0.941416	0	0
	1_161336571	1	161336571	0.900096	0	0
	1_161336691	1	161336691	0.819347	0	0
	1_161336802	1	161336802	0.819347	0	0
	1_161337021	1	161337021	0.817834	0	0
	1_161337038	1	161337038	0.819347	0	0
	1_161337040	1	161337040	0.653768	0	0
	1_161337457	1	161337457	0.819347	0	0
	1_161337509	1	161337509	0.819347	0	0
	1_161337604	1	161337604	0.824485	0	0
	1_161338246	1	161338246	0.824485	0	0
	1_161338460	1	161338460	0.833444	0	0
	1_161338584	1	161338584	0.819347	0	0
	1_161338912	1	161338912	0.822833	0	0
	1_161338944	1	161338944	0.821328	0	0
	1_161339001	1	161339001	0.695588	0	0
	1_161339060	1	161339060	0.824541	0	0
	1_161339245	1	161339245	0.951828	0	0
	1_161339390	1	161339390	0.819534	0	0
	1_161339434	1	161339434	0.809913	0	0
	1_161339920	1	161339920	0.824405	0	0
	1_161339968	1	161339968	0.819347	0	0
	1_161340054	1	161340054	0.841297	0	0
	1_161340099	1	161340099	0.833886	0	0
	1_161340431	1	161340431	0.653768	0	0
	1_161340534	1	161340534	0.819292	0	0
	1_161340786	1	161340786	0.985109	0	0
	1_161340895	1	161340895	0.819347	0	0
	1_161340981	1	161340981	0.824485	0	0
	1_161341180	1	161341180	0.824485	0	0
	1_161341428	1	161341428	0.819149	0	0
	1_161341563	1	161341563	0.819347	0	0
	1_161341821	1	161341821	0.819347	0	0
	1_161341944	1	161341944	0.813627	0	0
	1_161341996	1	161341996	0.819347	0	0
	1_161342417	1	161342417	0.819347	0	0
	1_161342496	1	161342496	0.819347	0	0
	1_161342565	1	161342565	0.858795	0	0
	1_161343382	1	161343382	0.826397	0	0
	1_161343505	1	161343505	0.819444	0	0
	1_161343762	1	161343762	0.822075	0	0
	1_161343957	1	161343957	0.592106	0	0
	1_161344255	1	161344255	0.819347	0	0
	1_161344545	1	161344545	0.681592	0	0
	1_161344592	1	161344592	0.988737	0	0
	1_161344595	1	161344595	0.819347	0	0
	1_161344693	1	161344693	0.973303	0	0
	1_161344741	1	161344741	0.819347	0	0
	1_161344829	1	161344829	0.10723	0	0
	1_161345230	1	161345230	0.823873	0	0
	1_161345238	1	161345238	0.823873	0	0
	1_161345367	1	161345367	0.919401	0	0
	1_161345518	1	161345518	0.821539	0	0
	1_161346255	1	161346255	0.930139	0	0
	1_161346358	1	161346358	0.821539	0	0
	1_161346723	1	161346723	0.425958	0	0
	1_161347108	1	161347108	0.488367	0	0
	1_161347248	1	161347248	0.896757	0	0
	1_161347435	1	161347435	0.829016	0	0
	1_161348230	1	161348230	0.912862	0	0
	1_161348363	1	161348363	0.819347	0	0
	1_161348428	1	161348428	0.85297	0	0
	1_161348736	1	161348736	0.960255	0	0
	1_161348766	1	161348766	0.695588	0	0
	1_161348897	1	161348897	0.879889	0	0
	1_161348992	1	161348992	0.815885	0	0
	1_161349026	1	161349026	0.826603	0	0
	1_161349129	1	161349129	0.289516	0	0
	1_161349395	1	161349395	0.95458	0	0
	1_161349404	1	161349404	0.828534	0	0
	1_161349602	1	161349602	0.563359	0	0
	1_161349997	1	161349997	0.67165	0	0
	1_161350334	1	161350334	0.845968	0	0
	1_161350392	1	161350392	0.818822	0	0
	1_161351048	1	161351048	0.837704	0	0
	1_161351110	1	161351110	0.76038	0	0
	1_161351200	1	161351200	0.810179	0	0
	1_161351479	1	161351479	0.792068	0	0
	1_161351543	1	161351543	0.822416	0	0
	1_161351615	1	161351615	0.950578	0	0
	1_161352035	1	161352035	0.977706	0	0
	1_161352574	1	161352574	0.550828	0	0
	1_161352932	1	161352932	0.98333	0	0
	1_161353685	1	161353685	0.824081	0	0
	1_161354148	1	161354148	0.818865	0	0
	1_161354380	1	161354380	0.818865	0	0
	1_161355492	1	161355492	0.816332	0	0
	1_161355571	1	161355571	0.884992	0	0
	1_161355634	1	161355634	0.876415	0	0
	1_161355728	1	161355728	0.850347	0	0
	1_161355780	1	161355780	0.817282	0	0
	1_161355991	1	161355991	0.816266	0	0
	1_161356050	1	161356050	0.816482	0	0
	1_161356765	1	161356765	0.943626	0	0
	1_161356857	1	161356857	0.947915	0	0
	1_161357078	1	161357078	0.895905	0	0
	1_161357079	1	161357079	0.838376	0	0
	1_161357092	1	161357092	0.805878	0	0
	1_161357119	1	161357119	0.816283	0	0
	1_161357471	1	161357471	0.837648	0	0
	1_161357950	1	161357950	0.810363	0	0
	1_161358039	1	161358039	0.820274	0	0
	1_161358140	1	161358140	0.816818	0	0
	1_161358643	1	161358643	0.666153	0	0
	1_161358828	1	161358828	0.878514	0	0
	1_161359042	1	161359042	0.816153	0	0
	1_161359070	1	161359070	0.821308	0	0
	1_161359262	1	161359262	0.949408	0	0
	1_161359921	1	161359921	0.946787	0	0
	1_161360006	1	161360006	0.954292	0	0
	1_161360016	1	161360016	0.817099	0	0
	1_161360057	1	161360057	0.815617	0	0
	1_161360097	1	161360097	0.951959	0	0
	1_161360134	1	161360134	0.815676	0	0
	1_161360435	1	161360435	0.876551	0	0
	1_161360452	1	161360452	0.973699	0	0
	1_161360523	1	161360523	0.945705	0	0
	1_161360730	1	161360730	0.951757	0	0
	1_161360988	1	161360988	0.886291	0	0
	1_161360994	1	161360994	0.886705	0	0
	1_161361690	1	161361690	0.384939	0	0
	1_161362362	1	161362362	0.878675	0	0
	1_161362489	1	161362489	0.883137	0	0
	1_161363749	1	161363749	0.953922	0	0
	1_161363890	1	161363890	0.8137	0	0
	1_161364051	1	161364051	0.821442	0	0
	1_161364796	1	161364796	0.00562084	0	0
	1_161365307	1	161365307	0.828208	0	0
	1_161365511	1	161365511	0.655396	0	0
	1_161366003	1	161366003	0.627076	0	0
	1_161366107	1	161366107	0.177292	0	0
	1_161366666	1	161366666	0.960594	0	0
	1_161367055	1	161367055	0.556058	0	0
	1_161367269	1	161367269	0.823761	0	0
	1_161367509	1	161367509	0.722828	0	0
	1_161367882	1	161367882	0.941147	0	0
	1_161368340	1	161368340	0.728747	0	0
	1_161368591	1	161368591	0.702832	0	0
	1_161368770	1	161368770	0.823761	0	0
	1_161368830	1	161368830	0.816568	0	0
	1_161369099	1	161369099	0.706361	0	0
	1_161369370	1	161369370	0.673825	0	0
	1_161369437	1	161369437	0.823761	0	0
	1_161369479	1	161369479	0.814467	0	0
	1_161370667	1	161370667	0.826453	0	0
	1_161370668	1	161370668	0.836946	0	0
	1_161370772	1	161370772	0.945959	0	0
	1_161370985	1	161370985	0.908356	0	0
	1_161371076	1	161371076	0.430677	0	0
	1_161371530	1	161371530	0.70615	0	0
	1_161371718	1	161371718	0.733474	0	0
	1_161371905	1	161371905	0.823355	0	0
	1_161372038	1	161372038	0.823355	0	0
	1_161372078	1	161372078	0.825002	0	0
	1_161372316	1	161372316	0.707009	0	0
	1_161372372	1	161372372	0.944271	0	0
	1_161372466	1	161372466	0.0915628	0	0
	1_161372555	1	161372555	0.968264	0	0
	1_161372854	1	161372854	0.822699	0	0
	1_161372863	1	161372863	0.830598	0	0
	1_161372944	1	161372944	0.823355	0	0
	1_161373472	1	161373472	0.887525	0	0
	1_161373511	1	161373511	0.707009	0	0
	1_161373642	1	161373642	0.823308	0	0
	1_161373949	1	161373949	0.534504	0	0
	1_161374663	1	161374663	0.706307	0	0
	1_161375174	1	161375174	0.830621	0	0
	1_161375185	1	161375185	0.0908732	0	0
	1_161375197	1	161375197	0.117141	0	0
	1_161375210	1	161375210	0.879881	0	0
	1_161375213	1	161375213	0.830621	0	0
	1_161375625	1	161375625	0.67538	0	0
	1_161375832	1	161375832	0.960093	0	0
	1_161375981	1	161375981	0.0708404	0	0
	1_161376533	1	161376533	0.429387	0	0
	1_161376557	1	161376557	0.678106	0	0
	1_161376652	1	161376652	0.707298	0	0
	1_161377215	1	161377215	0.753059	0	0
	1_161377318	1	161377318	0.990493	0	0
	1_161377594	1	161377594	0.707298	0	0
	1_161378212	1	161378212	0.678106	0	0
	1_161378502	1	161378502	0.694275	0	0
	1_161379418	1	161379418	0.959406	0	0
	1_161379492	1	161379492	0.878909	0	0
	1_161379651	1	161379651	0.8693	0	0
	1_161379652	1	161379652	0.994424	0	0
	1_161380914	1	161380914	0.050449	0	0
	1_161381172	1	161381172	0.83884	0	0
	1_161381862	1	161381862	0.234956	0	0
	1_161382556	1	161382556	0.700002	0	0
	1_161383419	1	161383419	0.22767	0	0
	1_161384355	1	161384355	0.716832	0	0
	1_161384548	1	161384548	0.803228	0	0
	1_161385275	1	161385275	0.729601	0	0
	1_161385506	1	161385506	0.734959	0	0
	1_161385588	1	161385588	0.464347	0	0
	1_161385701	1	161385701	0.159344	0	0
	1_161385746	1	161385746	0.824845	0	0
	1_161386179	1	161386179	0.700914	0	0
	1_161386246	1	161386246	0.97436	0	0
	1_161386627	1	161386627	0.694324	0	0
	1_161387579	1	161387579	0.757759	0	0
	1_161388100	1	161388100	0.395225	0	0
	1_161388104	1	161388104	0.8966	0	0
	1_161388169	1	161388169	0.941182	0	0
	1_161388960	1	161388960	0.424842	0	0
	1_161389417	1	161389417	0.14005	0	0
	1_161389860	1	161389860	0.273582	0	0
	1_161390352	1	161390352	0.266254	0	0
	1_161390513	1	161390513	0.609416	0	0
	1_161390815	1	161390815	0.532771	0	0
	1_161391422	1	161391422	0.608283	0	0
	1_161391511	1	161391511	0.145054	0	0
	1_161391583	1	161391583	0.755307	0	0
	1_161391622	1	161391622	0.512242	0	0
	1_161391675	1	161391675	0.489784	0	0
	1_161391870	1	161391870	0.443769	0	0
	1_161392064	1	161392064	0.521919	0	0
	1_161392286	1	161392286	0.841671	0	0
	1_161392331	1	161392331	0.607321	0	0
	1_161392645	1	161392645	0.690782	0	0
	1_161393116	1	161393116	0.263132	0	0
	1_161393486	1	161393486	0.335888	0	0
	1_161393769	1	161393769	0.533659	0	0
	1_161393805	1	161393805	0.79428	0	0
	1_161393853	1	161393853	0.708565	0	0
	1_161394242	1	161394242	0.772692	0	0
	1_161394409	1	161394409	0.513409	0	0
	1_161394500	1	161394500	0.476181	0	0
	1_161394539	1	161394539	0.465146	0	0
	1_161394894	1	161394894	0.0615583	0	0
	1_161395481	1	161395481	0.459466	0	0
	1_161395506	1	161395506	0.266978	0	0
	1_161395555	1	161395555	0.785706	0	0
	1_161395972	1	161395972	0.772577	0	0
	1_161396135	1	161396135	0.516567	0	0
	1_161396819	1	161396819	0.473413	0	0
	1_161397796	1	161397796	0.26714	0	0
	1_161398201	1	161398201	0.343257	0	0
	1_161398239	1	161398239	0.331609	0	0
	1_161398568	1	161398568	0.345013	0	0
	1_161398695	1	161398695	0.321887	0	0
	1_161398791	1	161398791	0.574092	0	0
	1_161398984	1	161398984	0.345043	0	0
	1_161399791	1	161399791	0.130925	0	0
	1_161399818	1	161399818	0.34567	0	0
	1_161400147	1	161400147	0.599742	0	0
	1_161400378	1	161400378	0.34567	0	0
	1_161400441	1	161400441	0.0731209	0	0
	1_161401028	1	161401028	0.472249	0	0
	1_161401666	1	161401666	0.270167	0	0
	1_161401828	1	161401828	0.266692	0	0
	1_161402113	1	161402113	0.23719	0	0
	1_161402447	1	161402447	0.270167	0	0
	1_161402524	1	161402524	0.345669	0	0
	1_161402920	1	161402920	0.692342	0	0
	1_161403149	1	161403149	0.266692	0	0
	1_161403309	1	161403309	0.266692	0	0
	1_161403520	1	161403520	0.505428	0	0
	1_161404131	1	161404131	0.11579	0	0
	1_161404254	1	161404254	0.262524	0	0
	1_161404319	1	161404319	0.266692	0	0
	1_161405053	1	161405053	0.263684	0	0
	1_161405280	1	161405280	0.271826	0	0
	1_161406056	1	161406056	0.275324	0	0
	1_161406696	1	161406696	0.351154	0	0
	1_161406777	1	161406777	0.271826	0	0
	1_161406832	1	161406832	0.684843	0	0
	1_161406998	1	161406998	0.90548	0	0
	1_161407170	1	161407170	0.271826	0	0
	1_161408612	1	161408612	0.267379	0	0
	1_161408718	1	161408718	0.526493	0	0
	1_161409187	1	161409187	0.771385	0	0
	1_161409805	1	161409805	0.0765574	0	0
	1_161410122	1	161410122	0.442703	0	0
	1_161410276	1	161410276	0.273797	0	0
	1_161410420	1	161410420	0.125894	0	0
	1_161410559	1	161410559	0.268379	0	0
	1_161413586	1	161413586	0.558156	0	0
	1_161413599	1	161413599	0.919939	0	0
	1_161413605	1	161413605	0.494685	0	0
	1_161414094	1	161414094	0.595157	0	0
	1_161414275	1	161414275	0.388456	0	0
	1_161423549	1	161423549	0.299956	0	0
	1_161423551	1	161423551	0.350618	0	0
	1_161424272	1	161424272	0.220118	0	0
	1_161427496	1	161427496	0.424995	0	0
	1_161428059	1	161428059	0.277828	0	0
	1_161428383	1	161428383	0.462704	0	0
	1_161428385	1	161428385	0.217022	0	0
	1_161429087	1	161429087	0.987922	0	0
	1_161429281	1	161429281	0.152407	0	0
	1_161429533	1	161429533	0.117129	0	0
	1_161429805	1	161429805	0.177921	0	0
	1_161442860	1	161442860	0.216542	0	0
	1_161442861	1	161442861	0.206346	0	0
	1_161442877	1	161442877	0.944506	0	0
	1_161442999	1	161442999	0.339622	0	0
	1_161443098	1	161443098	0.0444399	0	0
	1_161443460	1	161443460	0.24424	0	0
	1_161443508	1	161443508	0.316173	0	0
	1_161444136	1	161444136	0.367395	0	0
	1_161444369	1	161444369	0.939599	0	0
	1_161445514	1	161445514	0.198133	0	0
	1_161445565	1	161445565	0.236832	0	0
	1_161445609	1	161445609	0.0814795	0	0
	1_161445843	1	161445843	0.247244	0	0
	1_161446450	1	161446450	0.908041	0	0
	1_161448241	1	161448241	0.045628	0	0
	1_161448650	1	161448650	0.537345	0	0
	1_161449040	1	161449040	0.104655	0	0
	1_161449044	1	161449044	0.936904	0	0
	1_161449054	1	161449054	0.240052	0	0
	1_161450210	1	161450210	0.720432	0	0
	1_161450268	1	161450268	0.23983	0	0
	1_161450652	1	161450652	0.956087	0	0
	1_161451639	1	161451639	0.219205	0	0
	1_161451859	1	161451859	0.108056	0	0
	1_161451893	1	161451893	0.219205	0	0
	1_161452474	1	161452474	0.219447	0	0
	1_161453443	1	161453443	0.458824	0	0
	1_161453632	1	161453632	0.818327	0	0
	1_161455521	1	161455521	0.624817	0	0
	1_161456186	1	161456186	0.997931	0	0
	1_161456491	1	161456491	0.124571	0	0
	1_161457521	1	161457521	0.972006	0	0
	1_161457522	1	161457522	0.240061	0	0
	1_161457550	1	161457550	0.111539	0	0
	1_161457637	1	161457637	0.277459	0	0
	1_161457752	1	161457752	0.503829	0	0
	1_161457880	1	161457880	0.135413	0	0
	1_161458155	1	161458155	0.487453	0	0
	1_161458580	1	161458580	0.708559	0	0
	1_161459327	1	161459327	0.238407	0	0
	1_161459551	1	161459551	0.0861364	0	0
	1_161459949	1	161459949	0.71538	0	0
	1_161460211	1	161460211	0.759631	0	0
	1_161461999	1	161461999	0.882645	0	0
	1_161462691	1	161462691	0.70114	0	0
	1_161462728	1	161462728	0.811375	0	0
	1_161463019	1	161463019	0.189713	0	0
	1_161463040	1	161463040	0.652504	0	0
	1_161463308	1	161463308	0.257527	0	0
	1_161463331	1	161463331	0.103582	0	0
	1_161463498	1	161463498	0.188032	0	0
	1_161463601	1	161463601	0.568788	0	0
	1_161463814	1	161463814	0.197247	0	0
	1_161464412	1	161464412	0.188171	0	0
	1_161464493	1	161464493	0.187721	0	0
	1_161466549	1	161466549	0.58589	0	0
	1_161466765	1	161466765	0.185272	0	0
	1_161468609	1	161468609	3.8153e-05	0.741274	0.471514
	1_161469054	1	161469054	0.0607644	0	0
	1_161469398	1	161469398	0.858241	0	0
	1_161469590	1	161469590	0.875781	0	0
	1_161469612	1	161469612	0.354122	0	0
	1_161469664	1	161469664	0.808899	0	0
	1_161469671	1	161469671	0.0882943	0	0
	1_161469771	1	161469771	0.61715	0	0
	1_161470042	1	161470042	0.755309	0	0
	1_161470274	1	161470274	0.619836	0	0
	1_161470505	1	161470505	0.755828	0	0
	1_161470591	1	161470591	9.29826e-05	0.736447	0.479394
	1_161471617	1	161471617	0.31259	0	0
	1_161472158	1	161472158	0.175345	0	0
	1_161472788	1	161472788	0.360779	0	0
	1_161473125	1	161473125	0.972996	0	0
	1_161474354	1	161474354	0.72603	0	0
	1_161474825	1	161474825	0.172288	0	0
	1_161477028	1	161477028	0.91629	0	0
	1_161477532	1	161477532	0.438347	0	0
	1_161478169	1	161478169	0.383054	0	0
	1_161478235	1	161478235	0.389647	0	0
	1_161478751	1	161478751	0.115661	0	0
	1_161478790	1	161478790	0.382566	0	0
	1_161478810	1	161478810	0.327499	0	0
	1_161478859	1	161478859	0.0159434	0	0
	1_161479539	1	161479539	0.126097	0	0
	1_161479745	1	161479745	0.0205117	0	0
	1_161480220	1	161480220	9.08544e-05	0.725916	0.479483
	1_161481036	1	161481036	0.254027	0	0
	1_161481479	1	161481479	0.890806	0	0
	1_161481530	1	161481530	0.960331	0	0
	1_161481546	1	161481546	0.0497922	0	0
	1_161481561	1	161481561	0.0627483	0	0
	1_161481567	1	161481567	0.156674	0	0
	1_161481743	1	161481743	0.752595	0	0
	1_161481752	1	161481752	0.735819	0	0
	1_161481954	1	161481954	0.769764	0	0
	1_161482075	1	161482075	0.719132	0	0
	1_161482520	1	161482520	0.183081	0	0
	1_161482934	1	161482934	0.422981	0	0
	1_161483370	1	161483370	0.811538	0	0
	1_161483484	1	161483484	0.329017	0	0
	1_161483666	1	161483666	0.770555	0	0
	1_161484124	1	161484124	0.0218838	0	0
	1_161484134	1	161484134	0.187959	0	0
	1_161484175	1	161484175	0.16969	0	0
	1_161484210	1	161484210	0.908423	0	0
	1_161484324	1	161484324	0.957785	0	0
	1_161484368	1	161484368	0.692885	0	0
	1_161484557	1	161484557	0.82756	0	0
	1_161484936	1	161484936	0.250033	0	0
	1_161487373	1	161487373	0.549964	0	0
	1_161487863	1	161487863	0.182539	0	0
	1_161488017	1	161488017	0.174148	0	0
	1_161488408	1	161488408	0.850628	0	0
	1_161488525	1	161488525	0.00472122	0	0
	1_161488585	1	161488585	0.978259	0	0
	1_161488587	1	161488587	0.083434	0	0
	1_161488638	1	161488638	0.0789639	0	0
	1_161489353	1	161489353	0.0195642	0	0
	1_161490232	1	161490232	0.347071	0	0
	1_161490470	1	161490470	0.132778	0	0
	1_161490896	1	161490896	0.62008	0	0
	1_161491343	1	161491343	0.122772	0	0
	1_161491537	1	161491537	0.177688	0	0
	1_161491914	1	161491914	0.136669	0	0
	1_161492448	1	161492448	0.130442	0	0
	1_161492587	1	161492587	0.0246709	0	0
	1_161492644	1	161492644	0.508153	0	0
	1_161493207	1	161493207	0.129862	0	0
	1_161493281	1	161493281	0.807007	0	0
	1_161493305	1	161493305	0.634131	0	0
	1_161493436	1	161493436	0.156711	0	0
	1_161493545	1	161493545	0.634937	0	0
	1_161493567	1	161493567	0.124907	0	0
	1_161493580	1	161493580	0.996294	0	0
	1_161493706	1	161493706	0.183405	0	0
	1_161493723	1	161493723	0.078301	0	0
	1_161493892	1	161493892	0.129419	0	0
	1_161494046	1	161494046	0.96192	0	0
	1_161494127	1	161494127	0.377107	0	0
	1_161494303	1	161494303	0.286085	0	0
	1_161494311	1	161494311	0.620664	0	0
	1_161494322	1	161494322	0.158495	0	0
	1_161495040	1	161495040	0.174171	0	0
	1_161495117	1	161495117	0.32087	0	0
	1_161495477	1	161495477	0.428193	0	0
	1_161496134	1	161496134	0.164431	0	0
	1_161496178	1	161496178	0.115572	0	0
	1_161496499	1	161496499	0.586615	0	0
	1_161496773	1	161496773	0.689271	0	0
	1_161496900	1	161496900	0.640577	0	0
	1_161497217	1	161497217	0.184736	0	0
	1_161497377	1	161497377	0.1334	0	0
	1_161497421	1	161497421	0.066344	0	0
	1_161497446	1	161497446	0.404973	0	0
	1_161497545	1	161497545	0.158686	0	0
	1_161497546	1	161497546	0.158686	0	0
	1_161498150	1	161498150	0.150006	0	0
	1_161498302	1	161498302	0.985471	0	0
	1_161498351	1	161498351	0.826456	0	0
	1_161498371	1	161498371	0.394735	0	0
	1_161498742	1	161498742	0.14794	0	0
	1_161498752	1	161498752	0.613354	0	0
	1_161498766	1	161498766	0.399596	0	0
	1_161498850	1	161498850	0.137829	0	0
	1_161498894	1	161498894	0.178715	0	0
	1_161499028	1	161499028	0.0641019	0	0
	1_161499061	1	161499061	0.298929	0	0
	1_161499460	1	161499460	0.175422	0	0
	1_161499716	1	161499716	0.589462	0	0
	1_161499764	1	161499764	0.662191	0	0
	1_161500105	1	161500105	0.323006	0	0
	1_161500130	1	161500130	0.165759	0	0
	1_161500226	1	161500226	0.243863	0	0
	1_161500364	1	161500364	0.660328	0	0
	1_161500902	1	161500902	0.742245	0	0
	1_161501021	1	161501021	0.743615	0	0
	1_161501445	1	161501445	0.709661	0	0
	1_161501574	1	161501574	0.323267	0	0
	1_161501897	1	161501897	0.157082	0	0
	1_161501904	1	161501904	0.023928	0	0
	1_161502257	1	161502257	0.763724	0	0
	1_161502849	1	161502849	0.174642	0	0
	1_161504044	1	161504044	0.090969	0	0
	1_161504858	1	161504858	0.428408	0	0
	1_161505240	1	161505240	0.187918	0	0
	1_161505449	1	161505449	0.252862	0	0
	1_161505593	1	161505593	0.0257214	0	0
	1_161505600	1	161505600	0.0324511	0	0
	1_161505698	1	161505698	0.60308	0	0
	1_161506025	1	161506025	0.173221	0	0
	1_161506046	1	161506046	0.180491	0	0
	1_161506104	1	161506104	0.783605	0	0
	1_161506341	1	161506341	0.732285	0	0
	1_161506889	1	161506889	0.64944	0	0
	1_161507100	1	161507100	0.682344	0	0
	1_161507252	1	161507252	0.385139	0	0
	1_161507399	1	161507399	0.76176	0	0
	1_161507445	1	161507445	0.121639	0	0
	1_161507466	1	161507466	0.122362	0	0
	1_161507530	1	161507530	0.809206	0	0
	1_161507924	1	161507924	0.165747	0	0
	1_161508180	1	161508180	0.0275215	0	0
	1_161508197	1	161508197	0.0201508	0	0
	1_161508617	1	161508617	0.164486	0	0
	1_161508654	1	161508654	0.00777998	0	0
	1_161508763	1	161508763	0.164544	0	0
	1_161509155	1	161509155	0.0308902	0	0
	1_161509161	1	161509161	0.416715	0	0
	1_161509273	1	161509273	0.125761	0	0
	1_161509451	1	161509451	0.783887	0	0
	1_161510601	1	161510601	0.874847	0	0
	1_161511093	1	161511093	0.369022	0	0
	1_161511433	1	161511433	0.759418	0	0
	1_161512731	1	161512731	0.62888	0	0
	1_161513377	1	161513377	0.169762	0	0
	1_161514542	1	161514542	0.199574	0	0
	1_161515176	1	161515176	0.174364	0	0
	1_161515638	1	161515638	0.724819	0	0
	1_161515952	1	161515952	0.166768	0	0
	1_161516357	1	161516357	0.132052	0	0
	1_161517217	1	161517217	0.278335	0	0
	1_161517653	1	161517653	0.87971	0	0
	1_161517873	1	161517873	0.249347	0	0
	1_161518172	1	161518172	0.547572	0	0
	1_161518676	1	161518676	0.70574	0	0
	1_161518757	1	161518757	0.702721	0	0
	1_161518908	1	161518908	0.147281	0	0
	1_161519119	1	161519119	0.15632	0	0
	1_161519411	1	161519411	0.280055	0	0
	1_161520471	1	161520471	0.324588	0	0
	1_161520472	1	161520472	0.698531	0	0
	1_161520858	1	161520858	0.891139	0	0
	1_161520995	1	161520995	0.130865	0	0
	1_161521731	1	161521731	0.706631	0	0
	1_161521770	1	161521770	0.131726	0	0
	1_161521922	1	161521922	0.631215	0	0
	1_161522403	1	161522403	0.0585874	0	0
	1_161522542	1	161522542	0.131726	0	0
	1_161522620	1	161522620	0.249715	0	0
	1_161522860	1	161522860	0.317398	0	0
	1_161524053	1	161524053	0.795531	0	0
	1_161524324	1	161524324	0.63573	0	0
	1_161524489	1	161524489	0.0413719	0.766175	0.394607
	1_161524784	1	161524784	0.472294	0	0
	1_161525633	1	161525633	0.179259	0	0
	1_161525876	1	161525876	0.260786	0	0
	1_161526365	1	161526365	0.769822	0	0
	1_161526888	1	161526888	0.192778	0	0
	1_161526977	1	161526977	0.0192354	0	0
	1_161526979	1	161526979	0.238485	0	0
	1_161527043	1	161527043	0.995407	0	0
	1_161528064	1	161528064	0.000109979	0.826546	0.633573
	1_161528550	1	161528550	0.792776	0	0
	1_161529029	1	161529029	0.00584764	0	0
	1_161529471	1	161529471	0.425915	0	0
	1_161529653	1	161529653	0.00285891	0	0
	1_161530185	1	161530185	0.856495	0	0
	1_161530995	1	161530995	0.259955	0	0
	1_161531595	1	161531595	0.0768951	0	0
	1_161531618	1	161531618	0.0786188	0	0
	1_161531782	1	161531782	0.145784	0	0
	1_161532477	1	161532477	0.254356	0	0
	1_161533053	1	161533053	0.982715	0	0
	1_161533955	1	161533955	0.694803	0	0
	1_161534011	1	161534011	0.229328	0	0
	1_161534454	1	161534454	0.0745544	0	0
	1_161534617	1	161534617	0.573815	0	0
	1_161535125	1	161535125	0.00690056	0	0
	1_161536131	1	161536131	0.136324	0	0
	1_161536217	1	161536217	0.171805	0	0
	1_161536287	1	161536287	0.694956	0	0
	1_161536335	1	161536335	0.638005	0	0
	1_161536879	1	161536879	0.444296	0	0
	1_161537591	1	161537591	0.522078	0	0
	1_161537846	1	161537846	0.127346	0	0
	1_161538208	1	161538208	0.37136	0	0
	1_161538243	1	161538243	0.179213	0	0
	1_161538507	1	161538507	0.597539	0	0
	1_161540702	1	161540702	0.400358	0	0
	1_161542782	1	161542782	0.134228	0	0
	1_161542857	1	161542857	0.133405	0	0
	1_161542910	1	161542910	0.137636	0	0
	1_161543234	1	161543234	0.188945	0	0
	1_161544648	1	161544648	0.847968	0	0
	1_161548116	1	161548116	0.734128	0	0
	1_161549210	1	161549210	0.134162	0	0
	1_161549225	1	161549225	0.139555	0	0
	1_161553499	1	161553499	0.399588	0	0
	1_161555469	1	161555469	0.674451	0	0
	1_161557154	1	161557154	0.403384	0	0
	1_161557426	1	161557426	0.609906	0	0
	1_161557512	1	161557512	0.341705	0	0
	1_161557528	1	161557528	0.331225	0	0
	1_161558725	1	161558725	0.791443	0	0
	1_161559078	1	161559078	0.275211	0	0
	1_161559082	1	161559082	0.406899	0	0
	1_161559256	1	161559256	0.626606	0	0
	1_161559327	1	161559327	0.34553	0	0
	1_161559571	1	161559571	0.605936	0	0
	1_161559720	1	161559720	0.45718	0	0
	1_161559784	1	161559784	0.360415	0	0
	1_161559893	1	161559893	0.444877	0	0
	1_161560354	1	161560354	0.763434	0	0
	1_161560937	1	161560937	0.654552	0	0
	1_161560943	1	161560943	0.0369725	0	0
	1_161561151	1	161561151	0.543587	0	0
	1_161561156	1	161561156	0.590205	0	0
	1_161561234	1	161561234	0.0109616	0	0
	1_161561236	1	161561236	0.609108	0	0
	1_161561438	1	161561438	0.696189	0	0
	1_161561445	1	161561445	0.0964294	0	0
	1_161562138	1	161562138	0.567026	0	0
	1_161562422	1	161562422	0.992255	0	0
	1_161562489	1	161562489	0.734501	0	0
	1_161562552	1	161562552	0.0525936	0	0
	1_161563052	1	161563052	0.322224	0	0
	1_161563413	1	161563413	0.795081	0	0
	1_161563488	1	161563488	0.0678095	0	0
	1_161563696	1	161563696	0.901741	0	0
	1_161564049	1	161564049	0.304816	0	0
	1_161564153	1	161564153	0.220537	0	0
	1_161564257	1	161564257	0.250196	0	0
	1_161564370	1	161564370	0.936225	0	0
	1_161564468	1	161564468	0.936407	0	0
	1_161564606	1	161564606	0.882427	0	0
	1_161564672	1	161564672	0.0421192	0	0
	1_161564914	1	161564914	0.563668	0	0
	1_161565030	1	161565030	0.774988	0	0
	1_161565324	1	161565324	0.303954	0	0
	1_161565408	1	161565408	0.826235	0	0
	1_161565479	1	161565479	0.766875	0	0
	1_161565604	1	161565604	0.895191	0	0
	1_161565622	1	161565622	0.499112	0	0
	1_161565761	1	161565761	0.2986	0	0
	1_161565776	1	161565776	0.84464	0	0
	1_161565917	1	161565917	0.0349331	0.706732	0.232507
	1_161565958	1	161565958	0.866676	0	0
	1_161565981	1	161565981	0.83805	0	0
	1_161566197	1	161566197	0.934686	0	0
	1_161566312	1	161566312	0.0464439	0	0
	1_161566756	1	161566756	0.637063	0	0
	1_161566757	1	161566757	0.642544	0	0
	1_161566912	1	161566912	0.665079	0	0
	1_161567006	1	161567006	0.569368	0	0
	1_161567067	1	161567067	0.132281	0	0
	1_161567073	1	161567073	0.700588	0	0
	1_161567189	1	161567189	0.148495	0	0
	1_161567194	1	161567194	0.147946	0	0
	1_161567442	1	161567442	0.105086	0	0
	1_161567855	1	161567855	0.34898	0	0
	1_161567916	1	161567916	0.954157	0	0
	1_161567927	1	161567927	0.139612	0	0
	1_161567986	1	161567986	0.0632561	0	0
	1_161568399	1	161568399	0.544525	0	0
	1_161568427	1	161568427	0.933675	0	0
	1_161568862	1	161568862	0.457619	0	0
	1_161569028	1	161569028	0.294279	0	0
	1_161569030	1	161569030	0.0683891	0	0
	1_161569148	1	161569148	0.14067	0	0
	1_161569198	1	161569198	0.138156	0	0
	1_161569419	1	161569419	0.141024	0	0
	1_161569569	1	161569569	3.33857e-07	0.800009	0.538518
	1_161569829	1	161569829	0.260521	0	0
	1_161569893	1	161569893	0.968531	0	0
	1_161569951	1	161569951	0.88595	0	0
	1_161570107	1	161570107	0.146694	0	0
	1_161570203	1	161570203	0.137903	0	0
	1_161570223	1	161570223	0.854069	0	0
	1_161570357	1	161570357	0.15065	0	0
	1_161570541	1	161570541	0.702283	0	0
	1_161570663	1	161570663	0.133083	0	0
	1_161570803	1	161570803	0.138523	0	0
	1_161571136	1	161571136	0.0707705	0	0
	1_161571303	1	161571303	0.142062	0	0
	1_161571749	1	161571749	0.149434	0	0
	1_161572330	1	161572330	0.0944455	0	0
	1_161572353	1	161572353	0.492881	0	0
	1_161572599	1	161572599	0.611836	0	0
	1_161572636	1	161572636	0.131518	0	0
	1_161572679	1	161572679	0.571398	0	0
	1_161572760	1	161572760	0.235965	0	0
	1_161573186	1	161573186	0.819027	0	0
	1_161573295	1	161573295	0.0909238	0	0
	1_161573327	1	161573327	0.0736401	0	0
	1_161573460	1	161573460	0.972578	0	0
	1_161573476	1	161573476	0.653739	0	0
	1_161573507	1	161573507	0.662501	0	0
	1_161573522	1	161573522	0.0889797	0	0
	1_161573961	1	161573961	0.567218	0	0
	1_161573962	1	161573962	0.237151	0	0
	1_161574009	1	161574009	0.0927649	0	0
	1_161574286	1	161574286	1.16957e-09	0.820369	0.524755
	1_161574290	1	161574290	0.25939	0	0
	1_161574305	1	161574305	0.248864	0	0
	1_161574548	1	161574548	0.573445	0	0
	1_161574628	1	161574628	1.19256e-09	0.820121	0.524278
	1_161574654	1	161574654	0.0165569	0	0
	1_161574740	1	161574740	0.2888	0	0
	1_161574742	1	161574742	0.0165462	0	0
	1_161574746	1	161574746	0.0162392	0	0
	1_161574821	1	161574821	0.290258	0	0
	1_161574902	1	161574902	0.301347	0	0
	1_161575093	1	161575093	0.939871	0	0
	1_161575149	1	161575149	0.589603	0	0
	1_161575447	1	161575447	0.440008	0	0
	1_161575538	1	161575538	0.454787	0	0
	1_161575588	1	161575588	0.937027	0	0
	1_161575608	1	161575608	0.984983	0	0
	1_161575744	1	161575744	0.386007	0	0
	1_161575761	1	161575761	0.973493	0	0
	1_161575768	1	161575768	0.389378	0	0
	1_161575844	1	161575844	0.367682	0	0
	1_161576227	1	161576227	0.0176214	0	0
	1_161576421	1	161576421	0.0329439	0	0
	1_161577024	1	161577024	0.514259	0	0
	1_161577086	1	161577086	0.0266513	0	0
	1_161577204	1	161577204	0.0429878	0	0
	1_161577657	1	161577657	0.00495528	0	0
	1_161577669	1	161577669	0.0175776	0	0
	1_161578238	1	161578238	0.559418	0	0
	1_161578309	1	161578309	0.41677	0	0
	1_161578374	1	161578374	0.554105	0	0
	1_161578496	1	161578496	0.620802	0	0
	1_161578819	1	161578819	0.846279	0	0
	1_161579607	1	161579607	0.0104788	0	0
	1_161579687	1	161579687	0.0202028	0	0
	1_161579836	1	161579836	0.624086	0	0
	1_161580153	1	161580153	0.115114	0	0
	1_161580193	1	161580193	0.0231706	0	0
	1_161580227	1	161580227	0.0701847	0	0
	1_161580265	1	161580265	0.999515	0	0
	1_161580801	1	161580801	0.0175687	0	0
	1_161580969	1	161580969	0.802295	0	0
	1_161581009	1	161581009	0.701227	0	0
	1_161581159	1	161581159	0.014589	0	0
	1_161581234	1	161581234	0.0939546	0	0
	1_161581266	1	161581266	0.737243	0	0
	1_161581368	1	161581368	0.699354	0	0
	1_161581509	1	161581509	0.78327	0	0
	1_161581510	1	161581510	0.779273	0	0
	1_161582200	1	161582200	0.446621	0	0
	1_161582255	1	161582255	0.145775	0	0
	1_161582341	1	161582341	0.822264	0	0
	1_161582402	1	161582402	0.803071	0	0
	1_161582452	1	161582452	0.797016	0	0
	1_161582505	1	161582505	0.209976	0	0
	1_161582570	1	161582570	0.0153473	0	0
	1_161582571	1	161582571	0.0153473	0	0
	1_161583066	1	161583066	0.160057	0	0
	1_161583107	1	161583107	0.0292446	0	0
	1_161583444	1	161583444	0.343509	0	0
	1_161583568	1	161583568	0.769267	0	0
	1_161583970	1	161583970	0.0016816	0	0
	1_161584072	1	161584072	0.0232954	0	0
	1_161584075	1	161584075	0.0232954	0	0
	1_161584196	1	161584196	0.570912	0	0
	1_161584470	1	161584470	0.149017	0	0
	1_161584591	1	161584591	0.480398	0	0
	1_161584601	1	161584601	0.245985	0	0
	1_161584605	1	161584605	0.245985	0	0
	1_161584819	1	161584819	0.0254993	0	0
	1_161585245	1	161585245	0.694593	0	0
	1_161585297	1	161585297	0.033344	0	0
	1_161585406	1	161585406	0.0337507	0	0
	1_161585456	1	161585456	0.0337212	0	0
	1_161585647	1	161585647	0.0670501	0	0
	1_161585748	1	161585748	0.309828	0	0
	1_161585754	1	161585754	0.597737	0	0
	1_161585848	1	161585848	0.0306335	0	0
	1_161586027	1	161586027	0.0328019	0	0
	1_161586118	1	161586118	0.549551	0	0
	1_161586377	1	161586377	0.0303567	0	0
	1_161586439	1	161586439	0.0634932	0	0
	1_161586561	1	161586561	0.778815	0	0
	1_161586897	1	161586897	0.00268359	0	0
	1_161586981	1	161586981	0.911902	0	0
	1_161587016	1	161587016	3.6605e-08	0.839045	0.675141
	1_161587197	1	161587197	0.617334	0	0
	1_161587294	1	161587294	0.163273	0	0
	1_161587306	1	161587306	0.771824	0	0
	1_161587307	1	161587307	0.771824	0	0
	1_161587650	1	161587650	0.484545	0	0
	1_161587651	1	161587651	0.484545	0	0
	1_161587761	1	161587761	0.83138	0	0
	1_161587821	1	161587821	0.0201711	0	0
	1_161587892	1	161587892	0.868337	0	0
	1_161587961	1	161587961	0.0179298	0	0
	1_161588080	1	161588080	0.036847	0	0
	1_161588097	1	161588097	0.0322595	0	0
	1_161588132	1	161588132	0.0165379	0	0
	1_161588134	1	161588134	0.818256	0	0
	1_161588257	1	161588257	0.0239151	0	0
	1_161588313	1	161588313	0.227427	0	0
	1_161588667	1	161588667	0.0943327	0	0
	1_161588853	1	161588853	0.873757	0	0
	1_161588873	1	161588873	0.884606	0	0
	1_161589157	1	161589157	0.0832136	0	0
	1_161589281	1	161589281	0.297949	0	0
	1_161589367	1	161589367	0.0972892	0	0
	1_161589626	1	161589626	0.302764	0	0
	1_161589651	1	161589651	0.332346	0	0
	1_161589653	1	161589653	0.352197	0	0
	1_161589659	1	161589659	0.116685	0	0
	1_161589712	1	161589712	0.350503	0	0
	1_161589756	1	161589756	0.31827	0	0
	1_161589768	1	161589768	0.821191	0	0
	1_161589860	1	161589860	0.757507	0	0
	1_161589882	1	161589882	0.832647	0	0
	1_161589960	1	161589960	0.374828	0	0
	1_161589982	1	161589982	0.354414	0	0
	1_161590132	1	161590132	0.757994	0	0
	1_161590277	1	161590277	0.354489	0	0
	1_161590349	1	161590349	0.354729	0	0
	1_161590453	1	161590453	0.354408	0	0
	1_161590503	1	161590503	0.354408	0	0
	1_161590653	1	161590653	0.351557	0	0
	1_161590693	1	161590693	0.352124	0	0
	1_161590708	1	161590708	0.847259	0	0
	1_161590743	1	161590743	0.36872	0	0
	1_161590903	1	161590903	0.00867825	0	0
	1_161590923	1	161590923	0.339772	0	0
	1_161590934	1	161590934	0.335898	0	0
	1_161590980	1	161590980	0.363159	0	0
	1_161591058	1	161591058	0.0942892	0	0
	1_161591067	1	161591067	0.41408	0	0
	1_161591108	1	161591108	0.455839	0	0
	1_161591143	1	161591143	0.106522	0	0
	1_161591324	1	161591324	0.896567	0	0
	1_161591542	1	161591542	0.41571	0	0
	1_161591548	1	161591548	0.0882682	0	0
	1_161591794	1	161591794	0.590405	0	0
	1_161591979	1	161591979	0.40625	0	0
	1_161592104	1	161592104	0.397046	0	0
	1_161592197	1	161592197	0.313546	0	0
	1_161592213	1	161592213	0.939011	0	0
	1_161592226	1	161592226	0.235935	0	0
	1_161592386	1	161592386	0.303216	0	0
	1_161592397	1	161592397	0.223705	0	0
	1_161592425	1	161592425	0.0283365	0	0
	1_161592478	1	161592478	0.291352	0	0
	1_161592851	1	161592851	0.0851699	0	0
	1_161592908	1	161592908	0.0821343	0	0
	1_161592959	1	161592959	0.0363447	0	0
	1_161593122	1	161593122	0.954324	0	0
	1_161593128	1	161593128	0.0158307	0	0
	1_161593195	1	161593195	0.757959	0	0
	1_161593349	1	161593349	0.0894074	0	0
	1_161593397	1	161593397	0.0905636	0	0
	1_161593468	1	161593468	0.0892016	0	0
	1_161593551	1	161593551	0.0873941	0	0
	1_161593571	1	161593571	0.0873881	0	0
	1_161593958	1	161593958	0.106773	0	0
	1_161593962	1	161593962	0.10571	0	0
	1_161594031	1	161594031	0.0960943	0	0
	1_161594226	1	161594226	0.0825943	0	0
	1_161594246	1	161594246	0.0850658	0	0
	1_161594525	1	161594525	0.0816632	0	0
	1_161594561	1	161594561	0.0754489	0	0
	1_161594761	1	161594761	0.0761739	0	0
	1_161594822	1	161594822	8.24195e-07	0.842403	0.638574
	1_161595080	1	161595080	0.102352	0	0
	1_161595202	1	161595202	0.0791168	0	0
	1_161595608	1	161595608	0.486976	0	0
	1_161595730	1	161595730	0.213176	0	0
	1_161596235	1	161596235	0.578964	0	0
	1_161596283	1	161596283	0.0774628	0	0
	1_161596649	1	161596649	0.560073	0	0
	1_161596704	1	161596704	0.0639529	0	0
	1_161596877	1	161596877	0.257397	0	0
	1_161596997	1	161596997	0.174557	0	0
	1_161597177	1	161597177	0.720165	0	0
	1_161597206	1	161597206	0.740049	0	0
	1_161597264	1	161597264	0.757778	0	0
	1_161597343	1	161597343	0.68469	0	0
	1_161597821	1	161597821	0.256239	0	0
	1_161597987	1	161597987	0.0336796	0	0
	1_161598278	1	161598278	0.0292293	0	0
	1_161598563	1	161598563	0.178714	0	0
	1_161598592	1	161598592	0.0355889	0	0
	1_161598692	1	161598692	0.0408763	0	0
	1_161598742	1	161598742	0.274704	0	0
	1_161598823	1	161598823	0.046096	0	0
	1_161599168	1	161599168	0.0824179	0	0
	1_161599516	1	161599516	0.0444571	0	0
	1_161599529	1	161599529	0.607739	0	0
	1_161599643	1	161599643	0.0875896	0	0
	1_161599654	1	161599654	0.882235	0	0
	1_161599693	1	161599693	0.0202901	0	0
	1_161599773	1	161599773	0.470166	0	0
	1_161599779	1	161599779	0.473766	0	0
	1_161599975	1	161599975	0.0066064	0	0
	1_161600109	1	161600109	5.49248e-08	0.840569	0.687388
	1_161600287	1	161600287	0.140977	0	0
	1_161600345	1	161600345	0.0338921	0	0
	1_161600356	1	161600356	0.0584879	0	0
	1_161600521	1	161600521	0.0361896	0	0
	1_161600592	1	161600592	0.0364601	0	0
	1_161600632	1	161600632	0.0402048	0	0
	1_161600649	1	161600649	0.115413	0	0
	1_161600654	1	161600654	0.284001	0	0
	1_161600744	1	161600744	0.0341758	0	0
	1_161600781	1	161600781	0.0700856	0	0
	1_161600792	1	161600792	0.0347614	0	0
	1_161600832	1	161600832	0.0307729	0	0
	1_161600923	1	161600923	0.11305	0	0
	1_161600995	1	161600995	0.0309588	0	0
	1_161601097	1	161601097	0.962378	0	0
	1_161601118	1	161601118	0.107525	0	0
	1_161601173	1	161601173	0.0349167	0	0
	1_161601197	1	161601197	0.555019	0	0
	1_161601198	1	161601198	0.554901	0	0
	1_161601231	1	161601231	0.0311527	0	0
	1_161601350	1	161601350	0.0503094	0	0
	1_161601370	1	161601370	0.0407928	0	0
	1_161601398	1	161601398	0.0426565	0	0
	1_161601413	1	161601413	0.255761	0	0
	1_161601414	1	161601414	0.25446	0	0
	1_161601539	1	161601539	1.56017e-07	0.823778	0.674476
	1_161601656	1	161601656	0.0516693	0	0
	1_161601736	1	161601736	0.165529	0	0
	1_161601979	1	161601979	0.0250551	0	0
	1_161602030	1	161602030	0.615055	0	0
	1_161602221	1	161602221	0.752352	0	0
	1_161602226	1	161602226	0.0219331	0	0
	1_161602299	1	161602299	0.22737	0	0
	1_161602517	1	161602517	0.148468	0	0
	1_161602518	1	161602518	0.0191325	0	0
	1_161602598	1	161602598	0.0172464	0	0
	1_161602745	1	161602745	0.104117	0	0
	1_161602851	1	161602851	0.0745815	0	0
	1_161603316	1	161603316	0.0656265	0	0
	1_161603448	1	161603448	0.0521744	0	0
	1_161603598	1	161603598	0.0044974	0	0
	1_161603914	1	161603914	0.314139	0	0
	1_161603982	1	161603982	0.0388302	0	0
	1_161604064	1	161604064	0.0260197	0	0
	1_161605190	1	161605190	0.0222957	0	0
	1_161605302	1	161605302	0.0299823	0	0
	1_161605433	1	161605433	0.0921516	0	0
	1_161605454	1	161605454	0.0918605	0	0
	1_161605563	1	161605563	0.175687	0	0
	1_161605564	1	161605564	0.371641	0	0
	1_161605688	1	161605688	0.0992552	0	0
	1_161605822	1	161605822	0.0317448	0	0
	1_161605889	1	161605889	0.0367112	0	0
	1_161606064	1	161606064	0.0936841	0	0
	1_161606148	1	161606148	0.0406029	0	0
	1_161606301	1	161606301	0.125107	0	0
	1_161606589	1	161606589	0.0282458	0	0
	1_161606635	1	161606635	0.0249168	0	0
	1_161606688	1	161606688	0.0248305	0	0
	1_161606926	1	161606926	5.02732e-08	0.866119	0.706126
	1_161606971	1	161606971	0.0242743	0	0
	1_161606972	1	161606972	0.0260944	0	0
	1_161606973	1	161606973	0.0267939	0	0
	1_161607146	1	161607146	0.881398	0	0
	1_161607276	1	161607276	0.180872	0	0
	1_161607355	1	161607355	0.025829	0	0
	1_161607391	1	161607391	0.0240519	0	0
	1_161607533	1	161607533	0.0714963	0	0
	1_161607541	1	161607541	0.561081	0	0
	1_161607637	1	161607637	0.873194	0	0
	1_161607874	1	161607874	0.163783	0	0
	1_161608139	1	161608139	0.0311072	0	0
	1_161608160	1	161608160	0.000362554	0	0
	1_161608201	1	161608201	0.0450208	0	0
	1_161608214	1	161608214	0.0490401	0	0
	1_161608256	1	161608256	0.0459172	0	0
	1_161608317	1	161608317	0.0416988	0	0
	1_161608323	1	161608323	0.0337994	0	0
	1_161608819	1	161608819	0.174892	0	0
	1_161609122	1	161609122	0.166777	0	0
	1_161609225	1	161609225	0.599469	0	0
	1_161609572	1	161609572	0.247128	0	0
	1_161610372	1	161610372	0.276637	0	0
	1_161610542	1	161610542	0.382457	0	0
	1_161610734	1	161610734	0.175051	0	0
	1_161610819	1	161610819	0.116409	0	0
	1_161610920	1	161610920	0.172334	0	0
	1_161611075	1	161611075	0.14435	0	0
	1_161611165	1	161611165	0.184454	0	0
	1_161611747	1	161611747	0.0367608	0	0
	1_161612200	1	161612200	0.0763084	0	0
	1_161612229	1	161612229	0.0392535	0	0
	1_161612340	1	161612340	0.06363	0	0
	1_161612375	1	161612375	0.0373101	0	0
	1_161612376	1	161612376	0.0373101	0	0
	1_161612378	1	161612378	0.0371061	0	0
	1_161612410	1	161612410	0.0339638	0	0
	1_161612476	1	161612476	0.0313211	0	0
	1_161612578	1	161612578	0.0420357	0	0
	1_161612666	1	161612666	0.0276846	0	0
	1_161612839	1	161612839	0.153517	0	0
	1_161612990	1	161612990	0.0829506	0	0
	1_161613128	1	161613128	0.444831	0	0
	1_161613555	1	161613555	0.694224	0	0
	1_161613642	1	161613642	0.332019	0	0
	1_161613740	1	161613740	0.557197	0	0
	1_161613823	1	161613823	0.488117	0	0
	1_161613962	1	161613962	0.132915	0	0
	1_161614127	1	161614127	0.234613	0	0
	1_161614382	1	161614382	0.780642	0	0
	1_161614401	1	161614401	0.00966466	0	0
	1_161614490	1	161614490	0.039387	0	0
	1_161614597	1	161614597	0.18452	0	0
	1_161614955	1	161614955	0.324517	0	0
	1_161615061	1	161615061	0.0782959	0	0
	1_161615070	1	161615070	0.317957	0	0
	1_161615370	1	161615370	0.318815	0	0
	1_161615455	1	161615455	0.254144	0	0
	1_161615546	1	161615546	0.287319	0	0
	1_161615706	1	161615706	0.0408226	0	0
	1_161615876	1	161615876	0.667461	0	0
	1_161615998	1	161615998	0.168809	0	0
	1_161616265	1	161616265	0.573625	0	0
	1_161616271	1	161616271	0.393028	0	0
	1_161616335	1	161616335	0.087666	0	0
	1_161616504	1	161616504	0.870782	0	0
	1_161616505	1	161616505	0.975375	0	0
	1_161616736	1	161616736	0.618735	0	0
	1_161616737	1	161616737	0.234813	0	0
	1_161616926	1	161616926	0.15509	0	0
	1_161616954	1	161616954	0.0135425	0	0
	1_161617341	1	161617341	0.0193147	0	0
	1_161617366	1	161617366	0.732198	0	0
	1_161617497	1	161617497	0.0738111	0	0
	1_161617516	1	161617516	5.24901e-08	0.864272	0.704471
	1_161617536	1	161617536	0.770923	0	0
	1_161617673	1	161617673	0.381397	0	0
	1_161617820	1	161617820	1.12274e-06	0.820024	0.598615
	1_161618151	1	161618151	0.130555	0	0
	1_161618514	1	161618514	0.0879831	0	0
	1_161618545	1	161618545	0.124371	0	0
	1_161618715	1	161618715	0.0983815	0	0
	1_161618742	1	161618742	0.0980622	0	0
	1_161618787	1	161618787	0.749673	0	0
	1_161618810	1	161618810	0.0892771	0	0
	1_161619039	1	161619039	0.982221	0	0
	1_161619041	1	161619041	0.999087	0	0
	1_161619250	1	161619250	0.480738	0	0
	1_161619340	1	161619340	0.744214	0	0
	1_161619455	1	161619455	0.215455	0	0
	1_161619640	1	161619640	0.417047	0	0
	1_161619727	1	161619727	0.61603	0	0
	1_161619874	1	161619874	0.000126604	0.817495	0.399316
	1_161619902	1	161619902	0.961173	0	0
	1_161619940	1	161619940	0.701462	0	0
	1_161620028	1	161620028	0.000860175	0	0
	1_161620241	1	161620241	0.654718	0	0
	1_161620244	1	161620244	0.362473	0	0
	1_161620249	1	161620249	0.565718	0	0
	1_161620254	1	161620254	0.512772	0	0
	1_161620265	1	161620265	0.914592	0	0
	1_161620517	1	161620517	0.410251	0	0
	1_161620630	1	161620630	3.41825e-09	0.842104	0.637411
	1_161621451	1	161621451	0.342498	0	0
	1_161622121	1	161622121	0.00191121	0	0
	1_161622228	1	161622228	0.434932	0	0
	1_161622230	1	161622230	0.598425	0	0
	1_161622304	1	161622304	0.409709	0	0
	1_161622757	1	161622757	0.00836825	0	0
	1_161622835	1	161622835	0.0441634	0	0
	1_161622861	1	161622861	0.0466778	0	0
	1_161623025	1	161623025	0.777441	0	0
	1_161623338	1	161623338	0.174985	0	0
	1_161623341	1	161623341	0.174985	0	0
	1_161623733	1	161623733	0.549545	0	0
	1_161623736	1	161623736	0.549545	0	0
	1_161623965	1	161623965	0.499811	0	0
	1_161623977	1	161623977	0.011545	0.609458	0.202227
	1_161624041	1	161624041	0.0220583	0	0
	1_161624045	1	161624045	0.950125	0	0
	1_161624148	1	161624148	0.452268	0	0
	1_161624154	1	161624154	0.00412372	0	0
	1_161625091	1	161625091	0.00620684	0	0
	1_161625633	1	161625633	0.00373185	0	0
	1_161625794	1	161625794	0.00132012	0	0
	1_161625798	1	161625798	0.00110485	0	0
	1_161625832	1	161625832	0.00135051	0	0
	1_161625877	1	161625877	0.000387246	0	0
	1_161625933	1	161625933	0.318555	0	0
	1_161626082	1	161626082	0.00501481	0	0
	1_161626116	1	161626116	0.0030213	0	0
	1_161628708	1	161628708	0.674792	0	0
	1_161630979	1	161630979	0.799727	0	0
	1_161631049	1	161631049	0.202624	0	0
	1_161631165	1	161631165	0.228375	0	0
	1_161631809	1	161631809	0.496959	0	0
	1_161633527	1	161633527	0.101125	0	0
	1_161633774	1	161633774	0.90658	0	0
	1_161635017	1	161635017	0.0248587	0	0
	1_161635076	1	161635076	0.971243	0	0
	1_161635169	1	161635169	0.0558212	0	0
	1_161638410	1	161638410	0.450393	0	0
	1_161639229	1	161639229	0.631031	0	0
	1_161639364	1	161639364	0.878055	0	0
	1_161639450	1	161639450	0.526267	0	0
	1_161639464	1	161639464	0.170747	0	0
	1_161639559	1	161639559	0.544972	0	0
	1_161639600	1	161639600	0.637406	0	0
	1_161640787	1	161640787	0.781565	0	0
	1_161640895	1	161640895	0.891341	0	0
	1_161640977	1	161640977	0.299321	0	0
	1_161641264	1	161641264	0.0343191	0	0
	1_161641291	1	161641291	0.416038	0	0
	1_161641384	1	161641384	0.754697	0	0
	1_161641648	1	161641648	0.122052	0	0
	1_161641724	1	161641724	0.51101	0	0
	1_161641763	1	161641763	0.234957	0	0
	1_161641893	1	161641893	0.330335	0	0
	1_161642207	1	161642207	0.0650539	0	0
	1_161642774	1	161642774	0.165438	0	0
	1_161642982	1	161642982	0.000693461	0	0
	1_161642985	1	161642985	0.139988	0	0
	1_161642987	1	161642987	0.420791	0	0
	1_161643026	1	161643026	0.949674	0	0
	1_161643044	1	161643044	0.233212	0	0
	1_161643237	1	161643237	0.484856	0	0
	1_161643304	1	161643304	0.55138	0	0
	1_161643327	1	161643327	0.625565	0	0
	1_161643527	1	161643527	0.686982	0	0
	1_161643529	1	161643529	0.631123	0	0
	1_161643533	1	161643533	0.644525	0	0
	1_161643546	1	161643546	0.658841	0	0
	1_161643663	1	161643663	0.528138	0	0
	1_161643798	1	161643798	0.286825	0	0
	1_161643880	1	161643880	0.150014	0	0
	1_161643889	1	161643889	0.0619961	0	0
	1_161643984	1	161643984	0.83408	0	0
	1_161644258	1	161644258	0.0940463	0	0
	1_161644387	1	161644387	0.058486	0	0
	1_161644663	1	161644663	0.793002	0	0
	1_161644811	1	161644811	0.756918	0	0
	1_161644871	1	161644871	0.754187	0	0
	1_161644955	1	161644955	0.814399	0	0
	1_161644976	1	161644976	0.460626	0	0
	1_161645187	1	161645187	0.294171	0	0
	1_161645259	1	161645259	0.031147	0	0
	1_161645409	1	161645409	0.0311471	0	0
	1_161645471	1	161645471	0.031147	0	0
	1_161645877	1	161645877	0.346438	0	0
	1_161645894	1	161645894	0.254834	0	0
	1_161645895	1	161645895	0.25476	0	0
	1_161646112	1	161646112	0.303767	0	0
	1_161646116	1	161646116	0.304286	0	0
	1_161646120	1	161646120	0.304759	0	0
	1_161646121	1	161646121	0.763809	0	0
	1_161646185	1	161646185	0.0834411	0	0
	1_161646220	1	161646220	0.161488	0	0
	1_161646500	1	161646500	0.661514	0	0
	1_161646807	1	161646807	0.256113	0	0
	1_161646824	1	161646824	0.758946	0	0
	1_161647533	1	161647533	0.0699217	0	0
	1_161647609	1	161647609	0.396934	0	0
	1_161648022	1	161648022	0.82049	0	0
	1_161649224	1	161649224	0.129628	0	0
	1_161649235	1	161649235	0.718949	0	0
	1_161649724	1	161649724	0.0755838	0	0
	1_161649750	1	161649750	0.0283215	0	0
	1_161650219	1	161650219	0.146361	0	0
	1_161650508	1	161650508	0.933946	0	0
	1_161650556	1	161650556	0.840648	0	0
	1_161651064	1	161651064	0.0840278	0	0
	1_161651983	1	161651983	0.283392	0	0
	1_161652361	1	161652361	0.100025	0	0
	1_161652448	1	161652448	0.538697	0	0
	1_161652695	1	161652695	0.551351	0	0
	1_161652717	1	161652717	0.295078	0	0
	1_161653360	1	161653360	0.67231	0	0
	1_161653484	1	161653484	0.482044	0	0
	1_161653703	1	161653703	0.997333	0	0
	1_161653708	1	161653708	0.553554	0	0
	1_161654571	1	161654571	0.375154	0	0
	1_161654843	1	161654843	0.089991	0	0
	1_161654948	1	161654948	0.940961	0	0
	1_161655342	1	161655342	0.306676	0	0
	1_161655516	1	161655516	0.078779	0	0
	1_161655977	1	161655977	0.862497	0	0
	1_161656449	1	161656449	0.294613	0	0
	1_161656569	1	161656569	0.975879	0	0
	1_161656631	1	161656631	0.834059	0	0
	1_161656937	1	161656937	0.553554	0	0
	1_161657227	1	161657227	0.078779	0	0
	1_161657896	1	161657896	0.0930759	0	0
	1_161658490	1	161658490	2.04047e-10	1	0.993352
	1_161658658	1	161658658	0.937571	0	0
	1_161658780	1	161658780	4.93536e-11	1	1
	1_161659088	1	161659088	0.0931842	0	0
	1_161659166	1	161659166	0.846378	0	0
	1_161659570	1	161659570	0.579501	0	0
	1_161659623	1	161659623	0.0810471	0	0
	1_161659845	1	161659845	0.414894	0	0
	1_161660206	1	161660206	0.0930759	0	0
	1_161660513	1	161660513	0.392867	0	0
	1_161660569	1	161660569	0.396934	0	0
	1_161660696	1	161660696	4.9279e-11	1	1
	1_161661053	1	161661053	0.0914015	0	0
	1_161661196	1	161661196	0.854568	0	0
	1_161661489	1	161661489	0.408127	0	0
	1_161662001	1	161662001	0.0964769	0	0
	1_161662199	1	161662199	0.555792	0	0
	1_161662312	1	161662312	0.478414	0	0
	1_161662484	1	161662484	0.0984125	0	0
	1_161662552	1	161662552	0.684749	0	0
	1_161663332	1	161663332	0.034352	0	0
	1_161663343	1	161663343	0.556323	0	0
	1_161663823	1	161663823	0.408451	0	0
	1_161663922	1	161663922	0.556323	0	0
	1_161663955	1	161663955	0.707206	0	0
	1_161664060	1	161664060	0.112728	0	0
	1_161664354	1	161664354	0.316817	0	0
	1_161664534	1	161664534	0.371829	0	0
	1_161664583	1	161664583	0.853756	0	0
	1_161664765	1	161664765	0.41129	0	0
	1_161665117	1	161665117	0.0684095	0	0
	1_161665165	1	161665165	0.276478	0	0
	1_161665414	1	161665414	0.840613	0	0
	1_161665755	1	161665755	0.935927	0	0
	1_161666031	1	161666031	0.389838	0	0
	1_161667290	1	161667290	0.93162	0	0
	1_161667463	1	161667463	0.346038	0	0
	1_161667658	1	161667658	0.877654	0	0
	1_161667722	1	161667722	0.0711154	0	0
	1_161667890	1	161667890	0.424117	0	0
	1_161667896	1	161667896	0.425229	0	0
	1_161667898	1	161667898	0.425229	0	0
	1_161667908	1	161667908	0.425229	0	0
	1_161667946	1	161667946	0.589648	0	0
	1_161667950	1	161667950	0.583382	0	0
	1_161668068	1	161668068	0.637273	0	0
	1_161668091	1	161668091	0.396012	0	0
	1_161668139	1	161668139	0.0735064	0	0
	1_161668464	1	161668464	0.87884	0	0
	1_161668495	1	161668495	0.540321	0	0
	1_161668761	1	161668761	0.925166	0	0
	1_161668795	1	161668795	0.265706	0	0
	1_161668941	1	161668941	0.998734	0	0
	1_161669043	1	161669043	0.062461	0	0
	1_161669427	1	161669427	0.947545	0	0
	1_161670047	1	161670047	0.822014	0	0
	1_161670203	1	161670203	0.715471	0	0
	1_161670633	1	161670633	0.100585	0	0
	1_161670808	1	161670808	0.0657366	0	0
	1_161671542	1	161671542	0.214815	0	0
	1_161671774	1	161671774	0.0726588	0	0
	1_161671995	1	161671995	0.414534	0	0
	1_161672052	1	161672052	0.875918	0	0
	1_161672230	1	161672230	0.0952308	0	0
	1_161672451	1	161672451	0.839554	0	0
	1_161672474	1	161672474	8.7441e-11	0.998587	0.995418
	1_161672503	1	161672503	0.0798077	0	0
	1_161673508	1	161673508	0.495714	0	0
	1_161673682	1	161673682	0.515149	0	0
	1_161673932	1	161673932	0.905746	0	0
	1_161674216	1	161674216	0.419046	0	0
	1_161674469	1	161674469	0.828412	0	0
	1_161674486	1	161674486	0.398681	0	0
	1_161674587	1	161674587	0.000104124	0	0
	1_161674632	1	161674632	2.77555e-08	0.998882	0.386769
	1_161675155	1	161675155	0.788241	0	0
	1_161675367	1	161675367	0.801913	0	0
	1_161675580	1	161675580	0.296079	0	0
	1_161675820	1	161675820	0.205168	0	0
	1_161675860	1	161675860	0.169322	0	0
	1_161675890	1	161675890	0.232102	0	0
	1_161676085	1	161676085	0.771222	0	0
	1_161676394	1	161676394	0.777197	0	0
	1_161676557	1	161676557	0.906425	0	0
	1_161676904	1	161676904	0.9792	0	0
	1_161676970	1	161676970	0.980469	0	0
	1_161677105	1	161677105	0.204876	0	0
	1_161677350	1	161677350	0.976687	0	0
	1_161677389	1	161677389	0.946878	0	0
	1_161677735	1	161677735	0.293581	0	0
	1_161677784	1	161677784	0.951133	0	0
	1_161677807	1	161677807	0.700262	0	0
	1_161678182	1	161678182	0.544245	0	0
	1_161678254	1	161678254	0.223299	0	0
	1_161678311	1	161678311	0.21508	0	0
	1_161678377	1	161678377	0.214971	0	0
	1_161678422	1	161678422	0.215367	0	0
	1_161679269	1	161679269	0.939267	0	0
	1_161679450	1	161679450	0.225841	0	0
	1_161679644	1	161679644	0.940636	0	0
	1_161679899	1	161679899	0.664894	0	0
	1_161680012	1	161680012	0.555359	0	0
	1_161680258	1	161680258	0.973372	0	0
	1_161680432	1	161680432	0.495921	0	0
	1_161680518	1	161680518	0.551957	0	0
	1_161680786	1	161680786	0.551957	0	0
	1_161680791	1	161680791	0.551957	0	0
	1_161680868	1	161680868	0.377133	0	0
	1_161681552	1	161681552	0.325566	0	0
	1_161681661	1	161681661	0.720065	0	0
	1_161681780	1	161681780	0.674947	0	0
	1_161681848	1	161681848	0.607501	0	0
	1_161682441	1	161682441	0.708415	0	0
	1_161683136	1	161683136	0.416577	0	0
	1_161683610	1	161683610	0.810357	0	0
	1_161684319	1	161684319	0.843298	0	0
	1_161684569	1	161684569	0.906473	0	0
	1_161684621	1	161684621	0.933886	0	0
	1_161684800	1	161684800	0.749299	0	0
	1_161684805	1	161684805	0.588543	0	0
	1_161684890	1	161684890	0.974713	0	0
	1_161684981	1	161684981	0.974664	0	0
	1_161685131	1	161685131	0.64284	0	0
	1_161685138	1	161685138	0.622024	0	0
	1_161685170	1	161685170	0.877608	0	0
	1_161685472	1	161685472	0.626492	0	0
	1_161685591	1	161685591	0.893446	0	0
	1_161685725	1	161685725	0.879995	0	0
	1_161685779	1	161685779	0.850568	0	0
	1_161685800	1	161685800	0.878918	0	0
	1_161685899	1	161685899	0.282143	0	0
	1_161686418	1	161686418	0.624877	0	0
	1_161686481	1	161686481	0.624712	0	0
	1_161686488	1	161686488	0.717637	0	0
	1_161686489	1	161686489	0.717637	0	0
	1_161686490	1	161686490	0.649252	0	0
	1_161686493	1	161686493	0.717637	0	0
	1_161686674	1	161686674	0.493385	0	0
	1_161686726	1	161686726	0.411847	0	0
	1_161686825	1	161686825	0.62788	0	0
	1_161686885	1	161686885	0.622887	0	0
	1_161687125	1	161687125	0.258549	0	0
	1_161687220	1	161687220	0.567826	0	0
	1_161687261	1	161687261	0.633912	0	0
	1_161688168	1	161688168	0.894111	0	0
	1_161688252	1	161688252	0.688335	0	0
	1_161688431	1	161688431	0.968877	0	0
	1_161688605	1	161688605	0.287976	0	0
	1_161688659	1	161688659	0.261577	0	0
	1_161688739	1	161688739	0.411847	0	0
	1_161688756	1	161688756	0.62298	0	0
	1_161688860	1	161688860	0.261577	0	0
	1_161688936	1	161688936	0.634181	0	0
[truncated: 1,690 more rows]

## Sheet: Figure 1c
	SNP	CHR	POS37	P-value	Dpirme	Rsq
	6_137697620	6	137697620	0.0362979	0	0
	6_137698614	6	137698614	0.701666	0	0
	6_137698723	6	137698723	0.585766	0	0
	6_137699088	6	137699088	0.826239	0	0
	6_137699304	6	137699304	0.86526	0	0
	6_137699531	6	137699531	0.77739	0	0
	6_137699709	6	137699709	0.366911	0	0
	6_137701907	6	137701907	0.831414	0	0
	6_137702063	6	137702063	0.50247	0	0
	6_137702198	6	137702198	0.411262	0	0
	6_137703007	6	137703007	0.295977	0	0
	6_137703303	6	137703303	0.0404683	0	0
	6_137703331	6	137703331	0.82034	0	0
	6_137703592	6	137703592	0.830394	0	0
	6_137704118	6	137704118	0.517205	0	0
	6_137704167	6	137704167	0.749828	0	0
	6_137704305	6	137704305	0.0784617	0	0
	6_137704501	6	137704501	0.830056	0	0
	6_137704822	6	137704822	0.481705	0	0
	6_137704948	6	137704948	0.501445	0	0
	6_137705060	6	137705060	0.318529	0	0
	6_137705265	6	137705265	0.0401795	0	0
	6_137705409	6	137705409	0.199445	0	0
	6_137705411	6	137705411	0.199548	0	0
	6_137705475	6	137705475	0.0434858	0	0
	6_137705749	6	137705749	0.771571	0	0
	6_137706758	6	137706758	0.759074	0	0
	6_137707508	6	137707508	0.548384	0	0
	6_137707763	6	137707763	0.363694	0	0
	6_137707983	6	137707983	0.0505747	0	0
	6_137708791	6	137708791	0.734445	0	0
	6_137708976	6	137708976	0.433328	0	0
	6_137709191	6	137709191	0.433504	0	0
	6_137709655	6	137709655	0.433504	0	0
	6_137710180	6	137710180	0.685368	0	0
	6_137710376	6	137710376	0.132751	0	0
	6_137710394	6	137710394	0.434682	0	0
	6_137710766	6	137710766	0.179484	0	0
	6_137710876	6	137710876	0.0506079	0	0
	6_137710891	6	137710891	0.605559	0	0
	6_137711071	6	137711071	0.179297	0	0
	6_137711143	6	137711143	0.431523	0	0
	6_137711215	6	137711215	0.433607	0	0
	6_137711406	6	137711406	0.94768	0	0
	6_137711725	6	137711725	0.433607	0	0
	6_137711813	6	137711813	0.43338	0	0
	6_137712081	6	137712081	0.605559	0	0
	6_137712235	6	137712235	0.434681	0	0
	6_137712424	6	137712424	0.00503259	0	0
	6_137712485	6	137712485	0.754726	0	0
	6_137712554	6	137712554	0.608982	0	0
	6_137712892	6	137712892	0.609964	0	0
	6_137713689	6	137713689	0.433607	0	0
	6_137714233	6	137714233	0.049983	0	0
	6_137714458	6	137714458	0.433661	0	0
	6_137714855	6	137714855	0.736591	0	0
	6_137714951	6	137714951	0.610263	0	0
	6_137715065	6	137715065	0.433755	0	0
	6_137715866	6	137715866	0.179212	0	0
	6_137715871	6	137715871	0.433607	0	0
	6_137716372	6	137716372	0.433607	0	0
	6_137716677	6	137716677	0.610207	0	0
	6_137716746	6	137716746	0.610158	0	0
	6_137716787	6	137716787	0.26277	0	0
	6_137717015	6	137717015	0.760809	0	0
	6_137717336	6	137717336	0.433607	0	0
	6_137717350	6	137717350	0.288012	0	0
	6_137717393	6	137717393	0.792402	0	0
	6_137717437	6	137717437	0.438032	0	0
	6_137717468	6	137717468	0.0506079	0	0
	6_137717789	6	137717789	0.260396	0	0
	6_137718393	6	137718393	0.43132	0	0
	6_137718533	6	137718533	0.433607	0	0
	6_137718594	6	137718594	0.434089	0	0
	6_137718793	6	137718793	0.651048	0	0
	6_137718877	6	137718877	0.111245	0	0
	6_137719315	6	137719315	0.0778886	0	0
	6_137719554	6	137719554	0.612288	0	0
	6_137719667	6	137719667	0.428197	0	0
	6_137719885	6	137719885	0.325852	0	0
	6_137720271	6	137720271	0.549382	0	0
	6_137720564	6	137720564	0.961739	0	0
	6_137721077	6	137721077	0.168614	0	0
	6_137721222	6	137721222	0.77137	0	0
	6_137722625	6	137722625	0.112879	0	0
	6_137722642	6	137722642	0.473186	0	0
	6_137723030	6	137723030	0.335216	0	0
	6_137723074	6	137723074	0.486055	0	0
	6_137723086	6	137723086	0.119506	0	0
	6_137723110	6	137723110	0.169175	0	0
	6_137723291	6	137723291	0.193158	0	0
	6_137723544	6	137723544	0.119606	0	0
	6_137724238	6	137724238	0.485438	0	0
	6_137724299	6	137724299	0.638818	0	0
	6_137724934	6	137724934	0.0503355	0	0
	6_137725098	6	137725098	0.0490558	0	0
	6_137725519	6	137725519	0.168143	0	0
	6_137725525	6	137725525	0.102291	0	0
	6_137725579	6	137725579	0.0503355	0	0
	6_137726614	6	137726614	0.232314	0	0
	6_137727150	6	137727150	0.850829	0	0
	6_137727449	6	137727449	0.587825	0	0
	6_137727660	6	137727660	0.0503522	0	0
	6_137727701	6	137727701	0.132198	0	0
	6_137727745	6	137727745	0.583293	0	0
	6_137727952	6	137727952	0.0301223	0	0
	6_137728143	6	137728143	0.300298	0	0
	6_137728360	6	137728360	0.655893	0	0
	6_137728386	6	137728386	0.562469	0	0
	6_137728606	6	137728606	0.0459552	0	0
	6_137728792	6	137728792	0.155031	0	0
	6_137729816	6	137729816	0.472503	0	0
	6_137729920	6	137729920	0.854475	0	0
	6_137730007	6	137730007	0.0514362	0	0
	6_137731081	6	137731081	0.654811	0	0
	6_137731441	6	137731441	0.129409	0	0
	6_137731618	6	137731618	0.961109	0	0
	6_137731632	6	137731632	0.137284	0	0
	6_137732135	6	137732135	0.244109	0	0
	6_137732712	6	137732712	0.246026	0	0
	6_137732963	6	137732963	0.390913	0	0
	6_137733342	6	137733342	0.132155	0	0
	6_137733557	6	137733557	0.246014	0	0
	6_137734273	6	137734273	0.0526626	0	0
	6_137734670	6	137734670	0.561453	0	0
	6_137734750	6	137734750	0.723219	0	0
	6_137735758	6	137735758	0.644664	0	0
	6_137735908	6	137735908	0.656089	0	0
	6_137736212	6	137736212	0.102073	0	0
	6_137736998	6	137736998	0.0963441	0	0
	6_137737083	6	137737083	0.0263069	0	0
	6_137737702	6	137737702	0.227889	0	0
	6_137738109	6	137738109	0.336409	0	0
	6_137738435	6	137738435	0.194761	0	0
	6_137738515	6	137738515	0.079824	0	0
	6_137738603	6	137738603	0.673261	0	0
	6_137738859	6	137738859	0.0621566	0	0
	6_137739024	6	137739024	0.536914	0	0
	6_137739360	6	137739360	0.508873	0	0
	6_137739423	6	137739423	0.501596	0	0
	6_137739872	6	137739872	0.502228	0	0
	6_137740462	6	137740462	0.521023	0	0
	6_137740603	6	137740603	0.100668	0	0
	6_137741076	6	137741076	0.0686666	0	0
	6_137741697	6	137741697	0.0924497	0	0
	6_137741748	6	137741748	0.978317	0	0
	6_137741851	6	137741851	0.0285519	0	0
	6_137741892	6	137741892	0.0148027	0	0
	6_137741893	6	137741893	0.0738923	0	0
	6_137741990	6	137741990	0.0891511	0	0
	6_137742167	6	137742167	0.00334485	0	0
	6_137742188	6	137742188	0.0281048	0	0
	6_137742591	6	137742591	0.0326401	0	0
	6_137742792	6	137742792	0.069977	0	0
	6_137742990	6	137742990	0.92676	0	0
	6_137743040	6	137743040	0.0693927	0	0
	6_137743143	6	137743143	0.0270018	0	0
	6_137743210	6	137743210	0.026974	0	0
	6_137743314	6	137743314	0.835811	0	0
	6_137743424	6	137743424	0.0270018	0	0
	6_137743993	6	137743993	0.0355565	0	0
	6_137744235	6	137744235	0.0700321	0	0
	6_137744260	6	137744260	0.0945332	0	0
	6_137744438	6	137744438	0.839366	0	0
	6_137744747	6	137744747	0.0761028	0	0
	6_137744896	6	137744896	0.80275	0	0
	6_137745086	6	137745086	0.803136	0	0
	6_137745237	6	137745237	0.355022	0	0
	6_137745449	6	137745449	0.602325	0	0
	6_137745737	6	137745737	0.200785	0	0
	6_137745788	6	137745788	0.337558	0	0
	6_137745877	6	137745877	0.865902	0	0
	6_137746446	6	137746446	0.657581	0	0
	6_137746585	6	137746585	0.0330639	0	0
	6_137747014	6	137747014	0.958192	0	0
	6_137747027	6	137747027	0.0761781	0	0
	6_137747267	6	137747267	0.76549	0	0
	6_137747349	6	137747349	0.200521	0	0
	6_137747699	6	137747699	0.0138132	0	0
	6_137747828	6	137747828	0.436549	0	0
	6_137748463	6	137748463	0.0238912	0	0
	6_137748496	6	137748496	0.0653533	0	0
	6_137748540	6	137748540	0.815359	0	0
	6_137748632	6	137748632	0.0105525	0	0
	6_137748764	6	137748764	0.0128977	0	0
	6_137748849	6	137748849	0.00366347	0	0
	6_137749301	6	137749301	0.0410962	0	0
	6_137749619	6	137749619	0.481195	0	0
	6_137749716	6	137749716	0.502354	0	0
	6_137749755	6	137749755	0.479617	0	0
	6_137749832	6	137749832	0.0949749	0	0
	6_137749881	6	137749881	0.0954056	0	0
	6_137749888	6	137749888	0.00312298	0	0
	6_137749937	6	137749937	0.0947807	0	0
	6_137750058	6	137750058	0.802435	0	0
	6_137750162	6	137750162	0.00309016	0	0
	6_137750251	6	137750251	0.0519424	0	0
	6_137750265	6	137750265	0.346998	0	0
	6_137750413	6	137750413	0.00312074	0	0
	6_137750486	6	137750486	0.0172186	0	0
	6_137750523	6	137750523	0.00373159	0	0
	6_137750543	6	137750543	0.0032041	0	0
	6_137750715	6	137750715	0.00311833	0	0
	6_137751083	6	137751083	0.0951076	0	0
	6_137751228	6	137751228	0.00312074	0	0
	6_137751237	6	137751237	0.0512069	0	0
	6_137751366	6	137751366	0.0950533	0	0
	6_137751477	6	137751477	0.479617	0	0
	6_137751956	6	137751956	0.0166173	0	0
	6_137752479	6	137752479	0.0521222	0	0
	6_137752635	6	137752635	0.0164292	0	0
	6_137752857	6	137752857	0.0166173	0	0
	6_137753123	6	137753123	0.261815	0	0
	6_137753197	6	137753197	0.22948	0	0
	6_137753635	6	137753635	0.0520027	0	0
	6_137753691	6	137753691	0.0113349	0	0
	6_137753775	6	137753775	0.0164036	0	0
	6_137753946	6	137753946	0.546499	0	0
	6_137755169	6	137755169	0.0150289	0	0
	6_137755395	6	137755395	0.446417	0	0
	6_137755610	6	137755610	0.124796	0	0
	6_137755764	6	137755764	0.544175	0	0
	6_137756528	6	137756528	0.544207	0	0
	6_137756994	6	137756994	0.572278	0	0
	6_137757144	6	137757144	0.0155105	0	0
	6_137757337	6	137757337	0.452607	0	0
	6_137757340	6	137757340	0.0164036	0	0
	6_137757468	6	137757468	0.585748	0	0
	6_137757514	6	137757514	0.531729	0	0
	6_137757594	6	137757594	0.10838	0	0
	6_137758169	6	137758169	0.10838	0	0
	6_137758369	6	137758369	0.804173	0	0
	6_137758414	6	137758414	0.0481111	0	0
	6_137758695	6	137758695	0.0164202	0	0
	6_137758717	6	137758717	0.553258	0	0
	6_137759051	6	137759051	0.80504	0	0
	6_137759063	6	137759063	0.10724	0	0
	6_137759854	6	137759854	0.0431148	0	0
	6_137759904	6	137759904	0.10838	0	0
	6_137759907	6	137759907	0.588283	0	0
	6_137759930	6	137759930	0.918215	0	0
	6_137759954	6	137759954	0.0609964	0	0
	6_137760139	6	137760139	0.10838	0	0
	6_137760206	6	137760206	0.860019	0	0
	6_137760308	6	137760308	0.052224	0	0
	6_137760399	6	137760399	0.016326	0	0
	6_137760467	6	137760467	0.553258	0	0
	6_137760512	6	137760512	0.888853	0	0
	6_137760707	6	137760707	0.0368978	0	0
	6_137760776	6	137760776	0.809065	0	0
	6_137761499	6	137761499	0.539896	0	0
	6_137761954	6	137761954	0.601459	0	0
	6_137762434	6	137762434	0.0331588	0	0
	6_137762522	6	137762522	0.0331588	0	0
	6_137762555	6	137762555	0.0160165	0	0
	6_137762988	6	137762988	0.0378473	0	0
	6_137763080	6	137763080	0.791528	0	0
	6_137763114	6	137763114	0.0159923	0	0
	6_137763241	6	137763241	0.033168	0	0
	6_137763298	6	137763298	0.52637	0	0
	6_137763299	6	137763299	0.564769	0	0
	6_137763443	6	137763443	0.896777	0	0
	6_137763604	6	137763604	0.567925	0	0
	6_137763605	6	137763605	0.567925	0	0
	6_137763925	6	137763925	0.523384	0	0
	6_137764395	6	137764395	0.788564	0	0
	6_137764505	6	137764505	0.526514	0	0
	6_137764538	6	137764538	0.0160078	0	0
	6_137764937	6	137764937	0.494381	0	0
	6_137764938	6	137764938	0.525886	0	0
	6_137764975	6	137764975	0.0159938	0	0
	6_137765169	6	137765169	0.67879	0	0
	6_137765213	6	137765213	0.056055	0	0
	6_137765376	6	137765376	0.525683	0	0
	6_137765420	6	137765420	0.526922	0	0
	6_137766053	6	137766053	0.0502663	0	0
	6_137766144	6	137766144	0.0157066	0	0
	6_137766700	6	137766700	0.525683	0	0
	6_137766780	6	137766780	0.0241633	0	0
	6_137766977	6	137766977	0.0331588	0	0
	6_137767125	6	137767125	0.0331588	0	0
	6_137767149	6	137767149	0.0159059	0	0
	6_137767557	6	137767557	0.231378	0	0
	6_137767988	6	137767988	0.231216	0	0
	6_137768325	6	137768325	0.887943	0	0
	6_137768385	6	137768385	0.325126	0	0
	6_137768450	6	137768450	0.0159252	0	0
	6_137768535	6	137768535	0.0502522	0	0
	6_137768539	6	137768539	0.526001	0	0
	6_137768879	6	137768879	0.526499	0	0
	6_137769047	6	137769047	0.0162469	0	0
	6_137769297	6	137769297	0.0159059	0	0
	6_137769403	6	137769403	0.0159059	0	0
	6_137769432	6	137769432	0.0159923	0	0
	6_137769747	6	137769747	0.0159059	0	0
	6_137770143	6	137770143	0.784603	0	0
	6_137770339	6	137770339	0.499697	0	0
	6_137770435	6	137770435	0.00211672	0	0
	6_137770543	6	137770543	0.0159059	0	0
	6_137770725	6	137770725	0.760877	0	0
	6_137771120	6	137771120	0.493234	0	0
	6_137771413	6	137771413	0.0162469	0	0
	6_137771759	6	137771759	0.0420727	0	0
	6_137772089	6	137772089	0.0437149	0	0
	6_137772454	6	137772454	0.222027	0	0
	6_137772502	6	137772502	0.0160078	0	0
	6_137772508	6	137772508	0.0560272	0	0
	6_137772914	6	137772914	0.0556741	0	0
	6_137773297	6	137773297	0.0463582	0	0
	6_137773450	6	137773450	0.015941	0	0
	6_137773557	6	137773557	0.0469254	0	0
	6_137773645	6	137773645	0.937769	0	0
	6_137774237	6	137774237	0.015871	0	0
	6_137774284	6	137774284	0.498133	0	0
	6_137774337	6	137774337	0.494111	0	0
	6_137774574	6	137774574	0.474072	0	0
	6_137774625	6	137774625	0.498294	0	0
	6_137774670	6	137774670	0.0140223	0	0
	6_137774749	6	137774749	0.890307	0	0
	6_137774916	6	137774916	0.0302811	0	0
	6_137775204	6	137775204	0.79459	0	0
	6_137775610	6	137775610	0.0320658	0	0
	6_137775709	6	137775709	0.0159575	0	0
	6_137775891	6	137775891	0.0568068	0	0
	6_137776007	6	137776007	0.0839505	0	0
	6_137776035	6	137776035	0.0235331	0	0
	6_137776048	6	137776048	0.300408	0	0
	6_137776471	6	137776471	0.0301672	0	0
	6_137776988	6	137776988	0.0296255	0	0
	6_137777235	6	137777235	0.0302811	0	0
	6_137777253	6	137777253	0.498557	0	0
	6_137777267	6	137777267	0.0301996	0	0
	6_137777477	6	137777477	0.0159575	0	0
	6_137777610	6	137777610	0.0302811	0	0
	6_137777840	6	137777840	0.546172	0	0
	6_137778169	6	137778169	0.0302803	0	0
	6_137778265	6	137778265	0.596071	0	0
	6_137778699	6	137778699	0.0159575	0	0
	6_137778801	6	137778801	0.0305091	0	0
	6_137778806	6	137778806	0.0304236	0	0
	6_137778808	6	137778808	0.0458778	0	0
	6_137778904	6	137778904	0.315601	0	0
	6_137778971	6	137778971	0.61817	0	0
	6_137778979	6	137778979	0.0169886	0	0
	6_137779680	6	137779680	0.0303302	0	0
	6_137779696	6	137779696	0.105747	0	0
	6_137779720	6	137779720	0.0341289	0	0
	6_137779774	6	137779774	0.163701	0	0
	6_137779855	6	137779855	0.055753	0	0
	6_137780054	6	137780054	0.0301717	0	0
	6_137780243	6	137780243	0.0286924	0	0
	6_137780620	6	137780620	0.0290319	0	0
	6_137780825	6	137780825	0.0290278	0	0
	6_137781124	6	137781124	0.045849	0	0
	6_137781211	6	137781211	0.0574914	0	0
	6_137781849	6	137781849	0.899505	0	0
	6_137781898	6	137781898	0.0285534	0	0
	6_137781978	6	137781978	0.0572678	0	0
	6_137782186	6	137782186	0.402537	0	0
	6_137782395	6	137782395	0.0275496	0	0
	6_137782655	6	137782655	0.326799	0	0
	6_137782767	6	137782767	0.456917	0	0
	6_137782965	6	137782965	0.456917	0	0
	6_137783030	6	137783030	0.0447324	0	0
	6_137783296	6	137783296	0.898801	0	0
	6_137783429	6	137783429	0.559472	0	0
	6_137783583	6	137783583	0.027345	0	0
	6_137783872	6	137783872	0.455234	0	0
	6_137784144	6	137784144	0.0576346	0	0
	6_137784237	6	137784237	0.0175195	0	0
	6_137784510	6	137784510	0.791906	0	0
	6_137784917	6	137784917	0.0488759	0	0
	6_137785013	6	137785013	0.0278533	0	0
	6_137785042	6	137785042	0.0177716	0	0
	6_137785212	6	137785212	0.0280726	0	0
	6_137785234	6	137785234	0.79188	0	0
	6_137785355	6	137785355	0.292491	0	0
	6_137785534	6	137785534	0.0576468	0	0
	6_137785642	6	137785642	0.333818	0	0
	6_137786289	6	137786289	0.0279143	0	0
	6_137786769	6	137786769	0.330246	0	0
	6_137786830	6	137786830	0.0727931	0	0
	6_137786842	6	137786842	0.0488273	0	0
	6_137786844	6	137786844	0.0488273	0	0
	6_137786845	6	137786845	0.0488503	0	0
	6_137786876	6	137786876	0.0177965	0	0
	6_137786979	6	137786979	0.059499	0	0
	6_137787068	6	137787068	0.0277433	0	0
	6_137787193	6	137787193	0.886481	0	0
	6_137787392	6	137787392	0.0165232	0	0
	6_137787558	6	137787558	0.0277671	0	0
	6_137787843	6	137787843	0.0282889	0	0
	6_137787963	6	137787963	0.442346	0	0
	6_137788301	6	137788301	0.0517657	0	0
	6_137788541	6	137788541	0.386003	0	0
	6_137788549	6	137788549	0.028144	0	0
	6_137788633	6	137788633	0.0577739	0	0
	6_137788745	6	137788745	0.352397	0	0
	6_137788754	6	137788754	0.526716	0	0
	6_137789006	6	137789006	0.526135	0	0
	6_137789289	6	137789289	0.0645402	0	0
	6_137789391	6	137789391	0.0577405	0	0
	6_137789540	6	137789540	0.572178	0	0
	6_137789683	6	137789683	0.0442269	0	0
	6_137789920	6	137789920	0.461169	0	0
	6_137790005	6	137790005	0.0282556	0	0
	6_137790423	6	137790423	0.0279973	0	0
	6_137790492	6	137790492	0.0572713	0	0
	6_137790692	6	137790692	0.0574641	0	0
	6_137790720	6	137790720	0.0455127	0	0
	6_137790829	6	137790829	0.0165542	0	0
	6_137790900	6	137790900	0.0282556	0	0
	6_137790907	6	137790907	0.0175517	0	0
	6_137791026	6	137791026	0.0282556	0	0
	6_137791552	6	137791552	0.8746	0	0
	6_137791565	6	137791565	0.0430584	0	0
	6_137791683	6	137791683	0.0165518	0	0
	6_137791790	6	137791790	0.526135	0	0
	6_137791835	6	137791835	0.749726	0	0
	6_137791968	6	137791968	0.826891	0	0
	6_137792099	6	137792099	0.384966	0	0
	6_137792213	6	137792213	0.224848	0	0
	6_137792380	6	137792380	0.0183112	0	0
	6_137792514	6	137792514	0.0193708	0	0
	6_137792720	6	137792720	0.0484418	0	0
	6_137792748	6	137792748	0.0455118	0	0
	6_137792993	6	137792993	0.695694	0	0
	6_137793063	6	137793063	0.247024	0	0
	6_137793363	6	137793363	0.222894	0	0
	6_137793391	6	137793391	0.0403789	0	0
	6_137793446	6	137793446	0.0607726	0	0
	6_137793684	6	137793684	0.0194788	0	0
	6_137795409	6	137795409	0.0636763	0	0
	6_137795509	6	137795509	0.040336	0	0
	6_137795897	6	137795897	0.825659	0	0
	6_137796025	6	137796025	0.187664	0	0
	6_137796219	6	137796219	0.2614	0	0
	6_137796276	6	137796276	0.0323761	0	0
	6_137796462	6	137796462	0.0445193	0	0
	6_137796740	6	137796740	0.481439	0	0
	6_137797139	6	137797139	0.0197359	0	0
	6_137797179	6	137797179	0.021413	0	0
	6_137797403	6	137797403	0.791177	0	0
	6_137797889	6	137797889	0.0759677	0	0
	6_137797918	6	137797918	0.386935	0	0
	6_137798044	6	137798044	0.0620998	0	0
	6_137798739	6	137798739	0.186751	0	0
	6_137798792	6	137798792	0.186929	0	0
	6_137799095	6	137799095	0.0588699	0	0
	6_137799745	6	137799745	0.0441436	0	0
	6_137800123	6	137800123	0.0208732	0	0
	6_137800208	6	137800208	0.649771	0	0
	6_137800300	6	137800300	0.21919	0	0
	6_137800468	6	137800468	0.219396	0	0
	6_137800546	6	137800546	0.0205923	0	0
	6_137800894	6	137800894	0.727455	0	0
	6_137801137	6	137801137	0.0164393	0	0
	6_137801164	6	137801164	0.659396	0	0
	6_137801211	6	137801211	0.213076	0	0
	6_137801385	6	137801385	0.786589	0	0
	6_137801495	6	137801495	0.414393	0	0
	6_137801687	6	137801687	0.462889	0	0
	6_137801725	6	137801725	0.453095	0	0
	6_137801778	6	137801778	0.371827	0	0
	6_137801943	6	137801943	0.786054	0	0
	6_137802075	6	137802075	0.809531	0	0
	6_137802279	6	137802279	0.0207474	0	0
	6_137802340	6	137802340	0.0468111	0	0
	6_137802487	6	137802487	0.0208732	0	0
	6_137802837	6	137802837	0.0214641	0	0
	6_137802877	6	137802877	0.0461167	0	0
	6_137802937	6	137802937	0.24874	0	0
	6_137803025	6	137803025	0.0468274	0	0
	6_137804081	6	137804081	0.443537	0	0
	6_137804099	6	137804099	0.786589	0	0
	6_137804686	6	137804686	0.404863	0	0
	6_137805229	6	137805229	0.710566	0	0
	6_137805245	6	137805245	0.027063	0	0
	6_137805414	6	137805414	0.417204	0	0
	6_137805879	6	137805879	0.360344	0	0
	6_137805951	6	137805951	0.354456	0	0
	6_137806395	6	137806395	0.786194	0	0
	6_137806522	6	137806522	0.73158	0	0
	6_137806582	6	137806582	0.446173	0	0
	6_137807090	6	137807090	0.786222	0	0
	6_137807190	6	137807190	0.839112	0	0
	6_137807551	6	137807551	0.0377472	0	0
	6_137807574	6	137807574	0.00888854	0	0
	6_137807819	6	137807819	0.817485	0	0
	6_137808437	6	137808437	0.188029	0	0
	6_137808507	6	137808507	0.679735	0	0
	6_137808536	6	137808536	0.403951	0	0
	6_137808787	6	137808787	0.423499	0	0
	6_137809285	6	137809285	0.325399	0	0
	6_137809402	6	137809402	0.538794	0	0
	6_137809650	6	137809650	0.0144139	0	0
	6_137809742	6	137809742	0.760319	0	0
	6_137810144	6	137810144	0.914983	0	0
	6_137810401	6	137810401	0.0676713	0	0
	6_137810644	6	137810644	0.770315	0	0
	6_137811295	6	137811295	0.779611	0	0
	6_137811759	6	137811759	0.163473	0	0
	6_137812161	6	137812161	0.91706	0	0
	6_137813095	6	137813095	0.804765	0	0
	6_137813969	6	137813969	0.236749	0	0
	6_137814509	6	137814509	0.099215	0	0
	6_137814692	6	137814692	0.0501394	0	0
	6_137815375	6	137815375	0.388415	0	0
	6_137815792	6	137815792	0.129526	0	0
	6_137815872	6	137815872	0.291169	0	0
	6_137815948	6	137815948	0.286144	0	0
	6_137816766	6	137816766	0.625172	0	0
	6_137817033	6	137817033	0.151505	0	0
	6_137817237	6	137817237	0.204695	0	0
	6_137817324	6	137817324	0.0510895	0	0
	6_137818041	6	137818041	0.694084	0	0
	6_137818611	6	137818611	0.959779	0	0
	6_137818747	6	137818747	0.205342	0	0
	6_137818905	6	137818905	0.715961	0	0
	6_137819575	6	137819575	0.113367	0	0
	6_137820212	6	137820212	0.989306	0	0
	6_137820341	6	137820341	0.84939	0	0
	6_137820466	6	137820466	0.154512	0	0
	6_137820737	6	137820737	0.818754	0	0
	6_137820879	6	137820879	0.498317	0	0
	6_137821344	6	137821344	0.49588	0	0
	6_137821567	6	137821567	0.848135	0	0
	6_137821975	6	137821975	0.848135	0	0
	6_137822155	6	137822155	0.0197035	0	0
	6_137822180	6	137822180	0.847563	0	0
	6_137822196	6	137822196	0.848135	0	0
	6_137822718	6	137822718	0.267971	0	0
	6_137823134	6	137823134	0.848135	0	0
	6_137823205	6	137823205	0.186453	0	0
	6_137823233	6	137823233	0.159208	0	0
	6_137823461	6	137823461	0.186453	0	0
	6_137823665	6	137823665	0.332869	0	0
	6_137823866	6	137823866	0.605912	0	0
	6_137823892	6	137823892	0.848135	0	0
	6_137824125	6	137824125	0.848135	0	0
	6_137824201	6	137824201	0.255902	0	0
	6_137824239	6	137824239	0.333063	0	0
	6_137824687	6	137824687	0.822564	0	0
	6_137824828	6	137824828	0.118234	0	0
	6_137824947	6	137824947	0.471428	0	0
	6_137825128	6	137825128	0.181803	0	0
	6_137825493	6	137825493	0.322678	0	0
	6_137825538	6	137825538	0.912775	0	0
	6_137825631	6	137825631	0.927204	0	0
	6_137825845	6	137825845	0.927091	0	0
	6_137826422	6	137826422	0.144282	0	0
	6_137826706	6	137826706	0.310382	0	0
	6_137826741	6	137826741	0.847532	0	0
	6_137827204	6	137827204	0.89656	0	0
	6_137827238	6	137827238	0.478386	0	0
	6_137827587	6	137827587	0.312904	0	0
	6_137827695	6	137827695	0.840034	0	0
	6_137827876	6	137827876	0.0424953	0	0
	6_137828160	6	137828160	0.847532	0	0
	6_137828235	6	137828235	0.938803	0	0
	6_137828516	6	137828516	0.169923	0	0
	6_137828675	6	137828675	0.561989	0	0
	6_137828681	6	137828681	0.136962	0	0
	6_137828867	6	137828867	0.85296	0	0
	6_137829832	6	137829832	0.150695	0	0
	6_137829853	6	137829853	0.688806	0	0
	6_137829980	6	137829980	0.479121	0	0
	6_137830268	6	137830268	0.584915	0	0
	6_137830393	6	137830393	0.280819	0	0
	6_137830596	6	137830596	0.483389	0	0
	6_137831470	6	137831470	0.847411	0	0
	6_137831972	6	137831972	0.968857	0	0
	6_137832022	6	137832022	0.383902	0	0
	6_137832153	6	137832153	0.524969	0	0
	6_137832310	6	137832310	0.189927	0	0
	6_137832326	6	137832326	0.127941	0	0
	6_137832687	6	137832687	0.491138	0	0
	6_137832690	6	137832690	0.292773	0	0
	6_137832768	6	137832768	0.760108	0	0
	6_137832778	6	137832778	0.279425	0	0
	6_137832811	6	137832811	0.755021	0	0
	6_137832921	6	137832921	0.726124	0	0
	6_137832990	6	137832990	0.279498	0	0
	6_137833298	6	137833298	0.727717	0	0
	6_137833729	6	137833729	0.252829	0	0
	6_137833893	6	137833893	0.0549321	0	0
	6_137833904	6	137833904	0.186735	0	0
	6_137834056	6	137834056	0.506892	0	0
	6_137834352	6	137834352	0.116569	0	0
	6_137835113	6	137835113	0.387795	0	0
	6_137835718	6	137835718	0.277295	0	0
	6_137835985	6	137835985	0.277525	0	0
	6_137835995	6	137835995	0.400233	0	0
	6_137836116	6	137836116	0.443452	0	0
	6_137837748	6	137837748	0.281494	0	0
	6_137839178	6	137839178	0.334424	0	0
	6_137839215	6	137839215	0.438641	0	0
	6_137839269	6	137839269	0.116786	0	0
	6_137839355	6	137839355	0.0262184	0	0
	6_137839364	6	137839364	0.138714	0	0
	6_137839419	6	137839419	0.424445	0	0
	6_137840402	6	137840402	0.980675	0	0
	6_137840573	6	137840573	0.276342	0	0
	6_137840781	6	137840781	0.453297	0	0
	6_137840911	6	137840911	0.276686	0	0
	6_137841068	6	137841068	0.460517	0	0
	6_137841653	6	137841653	0.28317	0	0
	6_137841657	6	137841657	0.512646	0	0
	6_137841809	6	137841809	0.193703	0	0
	6_137842399	6	137842399	0.274464	0	0
	6_137842797	6	137842797	0.460812	0	0
	6_137843002	6	137843002	0.387254	0	0
	6_137843062	6	137843062	0.797636	0	0
	6_137844055	6	137844055	0.19911	0	0
	6_137844056	6	137844056	0.540013	0	0
	6_137844439	6	137844439	0.187518	0	0
	6_137845156	6	137845156	0.597568	0	0
	6_137845192	6	137845192	0.846449	0	0
	6_137845281	6	137845281	0.229033	0	0
	6_137845342	6	137845342	0.643896	0	0
	6_137845362	6	137845362	0.197811	0	0
	6_137845676	6	137845676	0.664499	0	0
	6_137845893	6	137845893	0.334183	0	0
	6_137845909	6	137845909	0.962394	0	0
	6_137846079	6	137846079	0.249775	0	0
	6_137846236	6	137846236	0.238009	0	0
	6_137846238	6	137846238	0.174674	0	0
	6_137846257	6	137846257	0.174817	0	0
	6_137846436	6	137846436	0.248547	0	0
	6_137846731	6	137846731	0.805189	0	0
	6_137846871	6	137846871	0.636175	0	0
	6_137846908	6	137846908	0.55816	0	0
	6_137847023	6	137847023	0.331917	0	0
	6_137847024	6	137847024	0.230685	0	0
	6_137847338	6	137847338	0.237464	0	0
	6_137847346	6	137847346	0.639924	0	0
	6_137847411	6	137847411	0.174957	0	0
	6_137847833	6	137847833	0.626706	0	0
	6_137847864	6	137847864	0.787775	0	0
	6_137848098	6	137848098	0.325962	0	0
	6_137848191	6	137848191	0.323895	0	0
	6_137848642	6	137848642	0.924593	0	0
	6_137848764	6	137848764	0.131156	0	0
	6_137848850	6	137848850	0.614757	0	0
	6_137848951	6	137848951	0.237537	0	0
	6_137849428	6	137849428	0.639526	0	0
	6_137849443	6	137849443	0.791679	0	0
	6_137849527	6	137849527	0.307566	0	0
	6_137849535	6	137849535	0.191715	0	0
	6_137849565	6	137849565	0.621853	0	0
	6_137849626	6	137849626	0.119726	0	0
	6_137849641	6	137849641	0.625937	0	0
	6_137849653	6	137849653	0.237537	0	0
	6_137850057	6	137850057	0.801583	0	0
	6_137850196	6	137850196	0.790042	0	0
	6_137850389	6	137850389	0.639526	0	0
	6_137850502	6	137850502	0.218596	0	0
	6_137850659	6	137850659	0.34294	0	0
	6_137851233	6	137851233	0.639526	0	0
	6_137851925	6	137851925	0.76585	0	0
	6_137852019	6	137852019	0.845401	0	0
	6_137852181	6	137852181	0.608686	0	0
	6_137852374	6	137852374	0.607448	0	0
	6_137852512	6	137852512	0.902048	0	0
	6_137852652	6	137852652	0.162855	0	0
	6_137852989	6	137852989	0.187661	0	0
	6_137853331	6	137853331	0.0366875	0	0
	6_137853460	6	137853460	0.232799	0	0
	6_137853658	6	137853658	0.633859	0	0
	6_137853855	6	137853855	0.207993	0	0
	6_137853884	6	137853884	0.594985	0	0
	6_137853896	6	137853896	0.0345291	0	0
	6_137853927	6	137853927	0.15726	0	0
	6_137854060	6	137854060	0.207468	0	0
	6_137854094	6	137854094	0.604308	0	0
	6_137854163	6	137854163	0.617541	0	0
	6_137854595	6	137854595	0.573344	0	0
	6_137854647	6	137854647	0.289408	0	0
	6_137855017	6	137855017	0.158204	0	0
	6_137855053	6	137855053	0.206055	0	0
	6_137855181	6	137855181	0.161522	0	0
	6_137855184	6	137855184	0.161522	0	0
	6_137855331	6	137855331	0.872277	0	0
	6_137855509	6	137855509	0.683321	0	0
	6_137855688	6	137855688	0.162996	0	0
	6_137855795	6	137855795	0.156619	0	0
	6_137855809	6	137855809	0.156035	0	0
	6_137855815	6	137855815	0.160928	0	0
	6_137856127	6	137856127	0.162331	0	0
	6_137856252	6	137856252	0.538675	0	0
	6_137856599	6	137856599	0.993919	0	0
	6_137856730	6	137856730	0.154749	0	0
	6_137856790	6	137856790	0.154797	0	0
	6_137856940	6	137856940	0.170527	0	0
	6_137856957	6	137856957	0.483553	0	0
	6_137857015	6	137857015	0.748211	0	0
	6_137857048	6	137857048	0.534731	0	0
	6_137857074	6	137857074	0.923248	0	0
	6_137857144	6	137857144	0.384278	0	0
	6_137857367	6	137857367	0.536979	0	0
	6_137857495	6	137857495	0.486132	0	0
	6_137857686	6	137857686	0.158478	0	0
	6_137857724	6	137857724	0.160952	0	0
	6_137857757	6	137857757	0.16087	0	0
	6_137857834	6	137857834	0.380224	0	0
	6_137857927	6	137857927	0.17023	0	0
	6_137858144	6	137858144	0.154749	0	0
	6_137858379	6	137858379	0.784846	0	0
	6_137858529	6	137858529	0.397184	0	0
	6_137858719	6	137858719	0.154749	0	0
	6_137859142	6	137859142	0.223724	0	0
	6_137859775	6	137859775	0.256605	0	0
	6_137859903	6	137859903	0.1525	0	0
	6_137859908	6	137859908	0.715344	0	0
	6_137860141	6	137860141	0.904657	0	0
	6_137860333	6	137860333	0.0389472	0	0
	6_137860509	6	137860509	0.381875	0	0
	6_137860897	6	137860897	0.904556	0	0
	6_137861167	6	137861167	0.161626	0	0
	6_137861754	6	137861754	0.440326	0	0
	6_137861948	6	137861948	0.205792	0	0
	6_137862028	6	137862028	0.211259	0	0
	6_137862140	6	137862140	0.161626	0	0
	6_137862536	6	137862536	0.715357	0	0
	6_137862559	6	137862559	0.161567	0	0
	6_137862951	6	137862951	0.320352	0	0
	6_137863516	6	137863516	0.157019	0	0
	6_137863543	6	137863543	0.282596	0	0
	6_137863616	6	137863616	0.525422	0	0
	6_137863753	6	137863753	0.733132	0	0
	6_137863930	6	137863930	0.507332	0	0
	6_137864407	6	137864407	0.211259	0	0
	6_137864625	6	137864625	0.0570242	0	0
	6_137864667	6	137864667	0.166513	0	0
	6_137864785	6	137864785	0.154926	0	0
	6_137864877	6	137864877	0.154926	0	0
	6_137865100	6	137865100	0.155786	0	0
	6_137865140	6	137865140	0.369902	0	0
	6_137865147	6	137865147	0.369136	0	0
	6_137865466	6	137865466	0.733339	0	0
	6_137865631	6	137865631	0.122502	0	0
	6_137865736	6	137865736	0.211038	0	0
	6_137865739	6	137865739	0.753401	0	0
	6_137866500	6	137866500	0.617995	0	0
	6_137866855	6	137866855	0.846876	0	0
	6_137867448	6	137867448	0.104607	0	0
	6_137867470	6	137867470	0.840607	0	0
	6_137867611	6	137867611	0.0812416	0	0
	6_137868897	6	137868897	0.838501	0	0
	6_137869080	6	137869080	0.749075	0	0
	6_137869665	6	137869665	0.621252	0	0
	6_137870023	6	137870023	0.175872	0	0
	6_137870387	6	137870387	0.160126	0	0
	6_137870673	6	137870673	0.561002	0	0
	6_137870961	6	137870961	0.714757	0	0
	6_137871175	6	137871175	0.889155	0	0
	6_137871515	6	137871515	0.558104	0	0
	6_137871592	6	137871592	0.734585	0	0
	6_137872636	6	137872636	0.865425	0	0
	6_137872767	6	137872767	0.865826	0	0
	6_137872894	6	137872894	0.0941967	0	0
	6_137872918	6	137872918	0.121614	0	0
	6_137873084	6	137873084	0.213829	0	0
	6_137873101	6	137873101	0.110742	0	0
	6_137873221	6	137873221	0.585873	0	0
	6_137873321	6	137873321	0.574312	0	0
	6_137873569	6	137873569	0.63956	0	0
	6_137873667	6	137873667	0.883866	0	0
	6_137873690	6	137873690	0.284798	0	0
	6_137873724	6	137873724	0.71324	0	0
	6_137874408	6	137874408	0.87677	0	0
	6_137874468	6	137874468	0.599624	0	0
	6_137874827	6	137874827	0.955416	0	0
	6_137875093	6	137875093	0.560586	0	0
	6_137875361	6	137875361	0.452907	0	0
	6_137875459	6	137875459	0.968873	0	0
	6_137876185	6	137876185	0.971646	0	0
	6_137876230	6	137876230	0.0978038	0	0
	6_137876804	6	137876804	0.967459	0	0
	6_137876882	6	137876882	0.456765	0	0
	6_137876921	6	137876921	0.96868	0	0
	6_137877042	6	137877042	0.968873	0	0
	6_137877078	6	137877078	0.481685	0	0
	6_137877300	6	137877300	0.968873	0	0
	6_137877331	6	137877331	0.771802	0	0
	6_137877421	6	137877421	0.906186	0	0
	6_137877450	6	137877450	0.478635	0	0
	6_137877507	6	137877507	0.492355	0	0
	6_137877624	6	137877624	0.47687	0	0
	6_137877696	6	137877696	0.094462	0	0
	6_137878164	6	137878164	0.729162	0	0
	6_137878292	6	137878292	0.899963	0	0
	6_137878390	6	137878390	0.169186	0	0
	6_137878440	6	137878440	0.870945	0	0
	6_137878457	6	137878457	0.553368	0	0
	6_137878478	6	137878478	0.47687	0	0
	6_137878561	6	137878561	0.422217	0	0
	6_137878578	6	137878578	0.871988	0	0
	6_137878667	6	137878667	0.0952297	0	0
	6_137878673	6	137878673	0.456948	0	0
	6_137878867	6	137878867	0.440566	0	0
	6_137879057	6	137879057	0.771466	0	0
	6_137879300	6	137879300	0.535181	0	0
	6_137879323	6	137879323	0.422962	0	0
	6_137879593	6	137879593	0.358219	0	0
	6_137879719	6	137879719	0.0955112	0	0
	6_137879803	6	137879803	0.457177	0	0
	6_137879830	6	137879830	0.969745	0	0
	6_137880663	6	137880663	0.537742	0	0
	6_137880850	6	137880850	0.669021	0	0
	6_137881068	6	137881068	0.757783	0	0
	6_137881135	6	137881135	0.957128	0	0
	6_137881468	6	137881468	0.216334	0	0
	6_137881500	6	137881500	0.196092	0	0
	6_137881617	6	137881617	0.442361	0	0
	6_137881708	6	137881708	0.175208	0	0
	6_137881757	6	137881757	0.348547	0	0
	6_137881785	6	137881785	0.556325	0	0
	6_137881915	6	137881915	0.686641	0	0
	6_137882045	6	137882045	0.217024	0	0
	6_137882316	6	137882316	0.534354	0	0
	6_137882317	6	137882317	0.672928	0	0
	6_137882477	6	137882477	0.565544	0	0
	6_137882485	6	137882485	0.546982	0	0
	6_137882632	6	137882632	0.76928	0	0
	6_137882681	6	137882681	0.464573	0	0
	6_137882779	6	137882779	0.429385	0	0
	6_137882875	6	137882875	0.550362	0	0
	6_137883270	6	137883270	0.969452	0	0
	6_137883447	6	137883447	0.742203	0	0
	6_137883464	6	137883464	0.5767	0	0
	6_137883980	6	137883980	0.980052	0	0
	6_137884196	6	137884196	0.463667	0	0
	6_137884944	6	137884944	0.347936	0	0
	6_137885035	6	137885035	0.767069	0	0
	6_137885526	6	137885526	0.429385	0	0
	6_137885587	6	137885587	0.17425	0	0
	6_137886077	6	137886077	0.479025	0	0
	6_137886121	6	137886121	0.29372	0	0
	6_137886358	6	137886358	0.428991	0	0
	6_137886613	6	137886613	0.769576	0	0
	6_137886743	6	137886743	0.878442	0	0
	6_137887023	6	137887023	0.858647	0	0
	6_137887258	6	137887258	0.34937	0	0
	6_137887274	6	137887274	0.463472	0	0
	6_137887822	6	137887822	0.428313	0	0
	6_137887874	6	137887874	0.455524	0	0
	6_137887880	6	137887880	0.979513	0	0
	6_137887934	6	137887934	0.859079	0	0
	6_137888056	6	137888056	0.462351	0	0
	6_137888086	6	137888086	0.768004	0	0
	6_137888501	6	137888501	0.979401	0	0
	6_137888536	6	137888536	0.792511	0	0
	6_137888608	6	137888608	0.48088	0	0
	6_137888655	6	137888655	0.428313	0	0
	6_137888787	6	137888787	0.977118	0	0
	6_137888891	6	137888891	0.533032	0	0
	6_137889154	6	137889154	0.0955125	0	0
	6_137889270	6	137889270	0.480973	0	0
	6_137889729	6	137889729	0.535742	0	0
	6_137889913	6	137889913	0.503971	0	0
	6_137889970	6	137889970	0.545622	0	0
	6_137890164	6	137890164	0.423601	0	0
	6_137890165	6	137890165	0.683959	0	0
	6_137890387	6	137890387	0.0955112	0	0
	6_137890574	6	137890574	0.33282	0	0
	6_137890653	6	137890653	0.332997	0	0
	6_137890815	6	137890815	0.0955112	0	0
	6_137891279	6	137891279	0.662077	0	0
	6_137891497	6	137891497	0.465758	0	0
	6_137891883	6	137891883	0.0955112	0	0
	6_137892161	6	137892161	0.0244102	0	0
	6_137892304	6	137892304	0.31564	0	0
	6_137892320	6	137892320	0.626876	0	0
	6_137892535	6	137892535	0.867138	0	0
	6_137892694	6	137892694	0.548509	0	0
	6_137892750	6	137892750	0.179996	0	0
	6_137892932	6	137892932	0.1232	0	0
	6_137893039	6	137893039	0.0945225	0	0
	6_137893069	6	137893069	0.360304	0	0
	6_137893097	6	137893097	0.960306	0	0
	6_137893515	6	137893515	0.0945225	0	0
	6_137893717	6	137893717	0.860702	0	0
	6_137893893	6	137893893	0.634892	0	0
	6_137894326	6	137894326	0.191362	0	0
	6_137894424	6	137894424	0.519212	0	0
	6_137894701	6	137894701	0.966767	0	0
	6_137894749	6	137894749	0.423553	0	0
	6_137894810	6	137894810	0.861982	0	0
	6_137895282	6	137895282	0.522122	0	0
	6_137895404	6	137895404	0.668373	0	0
	6_137895862	6	137895862	0.401604	0	0
	6_137896596	6	137896596	0.406962	0	0
	6_137896616	6	137896616	0.988929	0	0
	6_137896618	6	137896618	0.960524	0	0
	6_137896828	6	137896828	0.0384957	0	0
	6_137897541	6	137897541	0.926742	0	0
	6_137897560	6	137897560	0.33198	0	0
	6_137898015	6	137898015	0.201911	0	0
	6_137898409	6	137898409	0.41742	0	0
	6_137898934	6	137898934	0.288128	0	0
	6_137899105	6	137899105	0.938468	0	0
	6_137899152	6	137899152	0.136776	0	0
	6_137899504	6	137899504	0.149241	0	0
	6_137899748	6	137899748	0.600186	0	0
	6_137899792	6	137899792	0.247326	0	0
	6_137899901	6	137899901	0.240555	0	0
	6_137900132	6	137900132	0.308508	0	0
	6_137900426	6	137900426	0.939657	0	0
	6_137900507	6	137900507	0.243434	0	0
	6_137900707	6	137900707	0.672416	0	0
	6_137900749	6	137900749	0.637326	0	0
	6_137900923	6	137900923	0.925359	0	0
	6_137901157	6	137901157	0.122834	0	0
	6_137901443	6	137901443	0.909249	0	0
	6_137902440	6	137902440	0.622607	0	0
	6_137902673	6	137902673	0.248885	0	0
	6_137902783	6	137902783	0.160108	0	0
	6_137902965	6	137902965	0.996476	0	0
	6_137903442	6	137903442	0.782558	0	0
	6_137903488	6	137903488	0.15963	0	0
	6_137903572	6	137903572	0.70874	0	0
	6_137903760	6	137903760	0.97016	0	0
	6_137904559	6	137904559	0.600164	0	0
	6_137904599	6	137904599	0.998188	0	0
	6_137904640	6	137904640	0.902623	0	0
	6_137904790	6	137904790	0.694288	0	0
	6_137905109	6	137905109	0.159384	0	0
	6_137905312	6	137905312	0.162284	0	0
	6_137905926	6	137905926	0.257526	0	0
	6_137906022	6	137906022	0.298416	0	0
	6_137906032	6	137906032	0.436434	0	0
	6_137906153	6	137906153	0.162269	0	0
	6_137906617	6	137906617	0.334244	0	0
	6_137906656	6	137906656	0.593755	0	0
	6_137906687	6	137906687	0.219301	0	0
	6_137906748	6	137906748	0.613938	0	0
	6_137906825	6	137906825	0.162269	0	0
	6_137906930	6	137906930	0.620947	0	0
	6_137906999	6	137906999	0.919177	0	0
	6_137907459	6	137907459	0.607384	0	0
	6_137907966	6	137907966	0.327113	0	0
	6_137908578	6	137908578	0.989064	0	0
	6_137909194	6	137909194	0.0695029	0	0
	6_137909764	6	137909764	0.26474	0	0
	6_137909874	6	137909874	0.185819	0	0
	6_137909940	6	137909940	0.188011	0	0
	6_137911035	6	137911035	0.911959	0	0
	6_137911117	6	137911117	0.256027	0	0
	6_137911316	6	137911316	0.161072	0	0
	6_137911381	6	137911381	0.661746	0	0
	6_137911413	6	137911413	0.620863	0	0
	6_137911899	6	137911899	0.293512	0	0
	6_137912161	6	137912161	0.161274	0	0
	6_137912455	6	137912455	0.904807	0	0
	6_137913506	6	137913506	0.0354319	0	0
	6_137913613	6	137913613	0.852565	0	0
	6_137913730	6	137913730	0.0532545	0	0
	6_137914269	6	137914269	0.609207	0	0
	6_137914871	6	137914871	0.640308	0	0
	6_137915157	6	137915157	0.159656	0	0
	6_137915529	6	137915529	0.608751	0	0
	6_137915698	6	137915698	0.161967	0	0
	6_137916170	6	137916170	0.617682	0	0
	6_137916353	6	137916353	0.609633	0	0
	6_137916413	6	137916413	0.156203	0	0
	6_137916512	6	137916512	0.161025	0	0
	6_137917237	6	137917237	0.628238	0	0
	6_137918440	6	137918440	0.315324	0	0
	6_137918493	6	137918493	0.337694	0	0
	6_137919048	6	137919048	0.655013	0	0
	6_137919415	6	137919415	0.609633	0	0
	6_137919453	6	137919453	0.609633	0	0
	6_137919972	6	137919972	0.159713	0	0
	6_137920125	6	137920125	0.158641	0	0
	6_137920217	6	137920217	0.360815	0	0
	6_137920683	6	137920683	0.609633	0	0
	6_137920712	6	137920712	0.159734	0	0
	6_137920726	6	137920726	0.159742	0	0
	6_137921069	6	137921069	0.607741	0	0
	6_137921253	6	137921253	0.159713	0	0
	6_137921314	6	137921314	0.158186	0	0
	6_137921318	6	137921318	0.158186	0	0
	6_137921320	6	137921320	0.158186	0	0
	6_137921324	6	137921324	0.158186	0	0
	6_137921564	6	137921564	0.994001	0	0
	6_137921871	6	137921871	0.690185	0	0
	6_137922039	6	137922039	0.986993	0	0
	6_137922382	6	137922382	0.157136	0	0
	6_137922631	6	137922631	0.259431	0	0
	6_137922827	6	137922827	0.596071	0	0
	6_137923359	6	137923359	0.0083863	0	0
	6_137923390	6	137923390	0.674425	0	0
	6_137923493	6	137923493	0.669267	0	0
	6_137924265	6	137924265	0.623928	0	0
	6_137924466	6	137924466	0.867123	0	0
	6_137924481	6	137924481	0.215638	0	0
	6_137924601	6	137924601	0.793539	0	0
	6_137924662	6	137924662	0.724177	0	0
	6_137924749	6	137924749	0.875525	0	0
	6_137924830	6	137924830	0.758394	0	0
	6_137925101	6	137925101	0.873842	0	0
	6_137925638	6	137925638	0.871047	0	0
	6_137925991	6	137925991	0.812086	0	0
	6_137926327	6	137926327	0.814443	0	0
	6_137926346	6	137926346	0.830842	0	0
	6_137926848	6	137926848	0.130251	0	0
	6_137927444	6	137927444	0.928985	0	0
	6_137927642	6	137927642	0.546673	0	0
	6_137928003	6	137928003	0.811245	0	0
	6_137928390	6	137928390	0.215019	0	0
	6_137928421	6	137928421	0.213403	0	0
	6_137928427	6	137928427	0.819129	0	0
	6_137928475	6	137928475	0.815441	0	0
	6_137928623	6	137928623	0.058091	0	0
	6_137928787	6	137928787	0.803548	0	0
	6_137929411	6	137929411	0.812525	0	0
	6_137929417	6	137929417	0.812245	0	0
	6_137929810	6	137929810	0.973035	0	0
	6_137930302	6	137930302	0.815301	0	0
	6_137930501	6	137930501	0.269173	0	0
	6_137930602	6	137930602	0.100909	0	0
	6_137930669	6	137930669	0.812227	0	0
	6_137931147	6	137931147	0.134959	0	0
	6_137931149	6	137931149	0.112	0	0
	6_137932041	6	137932041	0.217585	0	0
	6_137932155	6	137932155	0.813211	0	0
	6_137932389	6	137932389	0.135051	0	0
	6_137932689	6	137932689	0.952465	0	0
	6_137933159	6	137933159	0.135129	0	0
	6_137933248	6	137933248	0.655121	0	0
	6_137933310	6	137933310	0.827724	0	0
	6_137933374	6	137933374	0.222116	0	0
	6_137933428	6	137933428	0.0959348	0	0
	6_137933495	6	137933495	0.957362	0	0
	6_137933689	6	137933689	0.246748	0	0
	6_137934050	6	137934050	0.992794	0	0
	6_137934153	6	137934153	0.0947977	0	0
	6_137934459	6	137934459	0.610947	0	0
	6_137935365	6	137935365	0.0341986	0	0
	6_137935487	6	137935487	0.555497	0	0
	6_137936261	6	137936261	0.996777	0	0
	6_137936396	6	137936396	0.562328	0	0
	6_137936898	6	137936898	0.0789498	0	0
	6_137937380	6	137937380	0.405215	0	0
	6_137938551	6	137938551	0.729638	0	0
	6_137939089	6	137939089	0.963096	0	0
	6_137939981	6	137939981	0.311267	0	0
	6_137940458	6	137940458	0.0325738	0	0
	6_137940600	6	137940600	0.0972934	0	0
	6_137940691	6	137940691	0.201182	0	0
	6_137940850	6	137940850	0.972454	0	0
	6_137940857	6	137940857	0.941481	0	0
	6_137940936	6	137940936	0.972427	0	0
	6_137940973	6	137940973	0.972454	0	0
	6_137941227	6	137941227	0.780689	0	0
	6_137941430	6	137941430	0.735009	0	0
	6_137941518	6	137941518	0.0592301	0	0
	6_137941656	6	137941656	0.702281	0	0
	6_137941813	6	137941813	0.486445	0	0
	6_137941833	6	137941833	0.0592301	0	0
	6_137942576	6	137942576	0.133749	0	0
	6_137942682	6	137942682	0.705096	0	0
	6_137942983	6	137942983	0.74636	0	0
	6_137943206	6	137943206	0.494024	0	0
	6_137943915	6	137943915	0.925737	0	0
	6_137944371	6	137944371	0.949896	0	0
	6_137944524	6	137944524	0.0592301	0	0
	6_137944758	6	137944758	0.489538	0	0
	6_137944988	6	137944988	0.495248	0	0
	6_137945548	6	137945548	0.0966456	0	0
	6_137945598	6	137945598	0.495248	0	0
	6_137945865	6	137945865	0.0965653	0	0
	6_137946264	6	137946264	0.692159	0	0
	6_137946615	6	137946615	0.144503	0	0
	6_137946956	6	137946956	0.0692291	0	0
	6_137947208	6	137947208	0.10116	0	0
	6_137947570	6	137947570	0.440467	0	0
	6_137947897	6	137947897	0.0992641	0	0
	6_137947908	6	137947908	0.0474615	0	0
	6_137947924	6	137947924	0.802532	0	0
	6_137948434	6	137948434	0.115098	0	0
	6_137948526	6	137948526	0.723045	0	0
	6_137949411	6	137949411	0.341743	0	0
	6_137949680	6	137949680	0.115166	0	0
	6_137949773	6	137949773	0.998471	0	0
	6_137949915	6	137949915	0.937209	0	0
	6_137950037	6	137950037	0.0690054	0	0
	6_137950119	6	137950119	0.801412	0	0
	6_137950152	6	137950152	0.0799536	0	0
	6_137950789	6	137950789	0.113124	0	0
	6_137950799	6	137950799	0.442434	0	0
	6_137950836	6	137950836	0.526731	0	0
	6_137950848	6	137950848	0.204188	0	0
	6_137950877	6	137950877	0.115254	0	0
	6_137950988	6	137950988	0.526731	0	0
	6_137951047	6	137951047	0.334575	0	0
	6_137951776	6	137951776	0.441201	0	0
	6_137951850	6	137951850	0.158281	0	0
	6_137952171	6	137952171	0.628657	0	0
	6_137952686	6	137952686	0.522618	0	0
	6_137952694	6	137952694	0.441316	0	0
	6_137952779	6	137952779	0.0213234	0	0
	6_137952912	6	137952912	0.441284	0	0
	6_137952992	6	137952992	0.961382	0	0
	6_137953165	6	137953165	0.443337	0	0
	6_137953385	6	137953385	0.161286	0	0
	6_137953682	6	137953682	0.164746	0	0
	6_137953734	6	137953734	0.460585	0	0
	6_137954339	6	137954339	0.381819	0	0
	6_137954742	6	137954742	0.582807	0	0
	6_137954832	6	137954832	0.0842794	0	0
	6_137954963	6	137954963	0.381808	0	0
	6_137954985	6	137954985	0.279242	0	0
	6_137955391	6	137955391	0.558236	0	0
	6_137955452	6	137955452	0.381592	0	0
	6_137955505	6	137955505	0.0714638	0	0
	6_137955515	6	137955515	0.381966	0	0
	6_137955572	6	137955572	0.381808	0	0
	6_137955636	6	137955636	0.171895	0	0
	6_137955651	6	137955651	0.456016	0	0
	6_137955789	6	137955789	0.570811	0	0
	6_137956333	6	137956333	0.376493	0	0
	6_137956460	6	137956460	0.886444	0	0
	6_137956465	6	137956465	0.0329947	0	0
	6_137956470	6	137956470	0.382041	0	0
	6_137956658	6	137956658	0.372046	0	0
	6_137956734	6	137956734	0.260202	0	0
	6_137957575	6	137957575	0.0166378	0.557385	0.231133
	6_137957889	6	137957889	0.656057	0	0
	6_137958265	6	137958265	0.513444	0	0
	6_137958266	6	137958266	0.00883705	0.556058	0.235494
	6_137959044	6	137959044	0.516698	0	0
	6_137959116	6	137959116	0.516567	0	0
	6_137959118	6	137959118	0.291669	0	0
	6_137959455	6	137959455	0.292934	0	0
	6_137959604	6	137959604	0.0366208	0	0
	6_137959872	6	137959872	0.61695	0	0
	6_137959958	6	137959958	0.297167	0	0
	6_137960054	6	137960054	0.616974	0	0
	6_137960364	6	137960364	0.0870836	0	0
	6_137960388	6	137960388	0.626469	0	0
	6_137960426	6	137960426	0.609361	0	0
	6_137960537	6	137960537	0.609891	0	0
	6_137960607	6	137960607	0.384962	0	0
	6_137960862	6	137960862	0.609361	0	0
	6_137960986	6	137960986	0.0129618	0	0
	6_137961013	6	137961013	0.00462723	0	0
	6_137961334	6	137961334	0.0847805	0	0
	6_137961672	6	137961672	0.624874	0	0
	6_137961704	6	137961704	0.628916	0	0
	6_137961760	6	137961760	0.625488	0	0
	6_137962011	6	137962011	0.609361	0	0
	6_137962133	6	137962133	0.660642	0	0
	6_137962376	6	137962376	0.613543	0	0
	6_137962655	6	137962655	0.61298	0	0
	6_137962699	6	137962699	0.854504	0	0
	6_137962941	6	137962941	0.845405	0	0
	6_137963038	6	137963038	0.0210774	0	0
	6_137963040	6	137963040	0.0242942	0	0
	6_137963041	6	137963041	0.0242735	0	0
	6_137963053	6	137963053	0.00465677	0	0
	6_137963070	6	137963070	0.650994	0	0
	6_137963147	6	137963147	0.125272	0	0
	6_137963367	6	137963367	0.0071548	0	0
	6_137963374	6	137963374	0.723625	0	0
	6_137963394	6	137963394	0.482011	0	0
	6_137963399	6	137963399	0.208717	0	0
	6_137963523	6	137963523	0.488788	0	0
	6_137963527	6	137963527	0.723625	0	0
	6_137963592	6	137963592	0.0195129	0	0
	6_137963681	6	137963681	0.233155	0	0
	6_137963788	6	137963788	0.96425	0	0
	6_137964385	6	137964385	0.723625	0	0
	6_137964505	6	137964505	0.231952	0	0
	6_137964623	6	137964623	0.088456	0	0
	6_137964825	6	137964825	0.480517	0	0
	6_137964953	6	137964953	0.00352103	0	0
	6_137965098	6	137965098	0.244003	0	0
	6_137965210	6	137965210	0.137928	0	0
	6_137965418	6	137965418	0.00354274	0	0
	6_137965665	6	137965665	0.639473	0	0
	6_137965887	6	137965887	0.00352103	0	0
	6_137966051	6	137966051	0.0197268	0	0
	6_137966058	6	137966058	0.155088	0	0
	6_137966240	6	137966240	0.813557	0	0
	6_137966635	6	137966635	0.492806	0	0
	6_137966860	6	137966860	0.00339972	0	0
	6_137966943	6	137966943	0.505157	0	0
	6_137967214	6	137967214	0.00337527	0	0
	6_137967252	6	137967252	0.00339972	0	0
	6_137967354	6	137967354	0.0119196	0	0
	6_137967382	6	137967382	0.723625	0	0
	6_137967463	6	137967463	0.723625	0	0
	6_137968127	6	137968127	0.0205349	0	0
	6_137968148	6	137968148	0.0888827	0	0
	6_137968599	6	137968599	0.00339972	0	0
	6_137968637	6	137968637	0.00341487	0	0
	6_137968919	6	137968919	0.723625	0	0
	6_137969259	6	137969259	0.088456	0	0
	6_137969374	6	137969374	0.0206127	0	0
	6_137969492	6	137969492	0.554477	0	0
	6_137969589	6	137969589	0.721416	0	0
	6_137969775	6	137969775	0.091845	0	0
	6_137969951	6	137969951	0.0908026	0	0
	6_137970295	6	137970295	0.0908026	0	0
	6_137970341	6	137970341	0.653502	0	0
	6_137970525	6	137970525	0.509082	0	0
	6_137970706	6	137970706	0.0223771	0	0
	6_137970715	6	137970715	0.0223617	0	0
	6_137970840	6	137970840	0.0212455	0	0
	6_137970954	6	137970954	0.504004	0	0
	6_137970958	6	137970958	0.00352156	0	0
	6_137971014	6	137971014	0.97568	0	0
	6_137971714	6	137971714	0.657182	0	0
	6_137971814	6	137971814	0.466697	0	0
	6_137971858	6	137971858	0.00341416	0	0
	6_137971948	6	137971948	0.723625	0	0
	6_137972044	6	137972044	0.0103148	0	0
	6_137972591	6	137972591	0.652533	0	0
	6_137972720	6	137972720	0.96425	0	0
	6_137972938	6	137972938	0.0158086	0	0
	6_137973042	6	137973042	0.364655	0	0
	6_137973043	6	137973043	0.168835	0	0
	6_137973622	6	137973622	0.577753	0	0
	6_137973682	6	137973682	0.723625	0	0
	6_137973770	6	137973770	0.57281	0	0
	6_137973771	6	137973771	0.951473	0	0
	6_137974005	6	137974005	0.858642	0	0
	6_137974104	6	137974104	0.00255443	0	0
	6_137974396	6	137974396	0.656621	0	0
	6_137974450	6	137974450	0.479052	0	0
	6_137974478	6	137974478	0.723625	0	0
	6_137974583	6	137974583	0.478984	0	0
	6_137974635	6	137974635	0.503933	0	0
	6_137974699	6	137974699	0.246824	0	0
	6_137974836	6	137974836	0.00338946	0	0
	6_137974974	6	137974974	0.250084	0	0
	6_137975119	6	137975119	0.00352117	0	0
	6_137975154	6	137975154	0.0902767	0	0
	6_137976047	6	137976047	0.551627	0	0
	6_137976223	6	137976223	0.567963	0	0
	6_137976450	6	137976450	0.723625	0	0
	6_137976467	6	137976467	0.557073	0	0
	6_137976617	6	137976617	0.723625	0	0
	6_137977039	6	137977039	0.246824	0	0
	6_137977053	6	137977053	0.00352696	0	0
	6_137977167	6	137977167	0.503717	0	0
	6_137977513	6	137977513	0.500126	0	0
	6_137977614	6	137977614	0.246824	0	0
	6_137977682	6	137977682	0.0880907	0	0
	6_137977689	6	137977689	0.796714	0	0
	6_137977695	6	137977695	0.548391	0	0
	6_137977701	6	137977701	0.723625	0	0
	6_137977755	6	137977755	0.0946526	0	0
	6_137977831	6	137977831	0.289282	0	0
	6_137978023	6	137978023	0.30441	0	0
	6_137978052	6	137978052	0.247519	0	0
	6_137978079	6	137978079	0.723625	0	0
	6_137978106	6	137978106	0.574991	0	0
	6_137978360	6	137978360	0.0953328	0	0
	6_137978386	6	137978386	0.00255443	0	0
	6_137979598	6	137979598	0.57816	0	0
	6_137979971	6	137979971	0.563761	0	0
	6_137980240	6	137980240	0.00686543	0	0
	6_137980306	6	137980306	0.653088	0	0
	6_137980874	6	137980874	0.00312021	0	0
	6_137980921	6	137980921	0.520914	0	0
	6_137981227	6	137981227	0.0863434	0	0
	6_137981364	6	137981364	0.706617	0	0
	6_137981528	6	137981528	0.0215344	0	0
	6_137981584	6	137981584	0.00254357	0	0
	6_137981602	6	137981602	0.723625	0	0
	6_137982245	6	137982245	0.501413	0	0
	6_137982618	6	137982618	0.57539	0	0
	6_137982660	6	137982660	0.00350504	0	0
	6_137982762	6	137982762	0.723902	0	0
	6_137982944	6	137982944	0.507568	0	0
	6_137983293	6	137983293	0.5752	0	0
	6_137983436	6	137983436	0.659228	0	0
	6_137983469	6	137983469	0.558707	0	0
	6_137983623	6	137983623	0.0107352	0	0
	6_137983823	6	137983823	0.5752	0	0
	6_137983903	6	137983903	0.24639	0	0
	6_137983981	6	137983981	0.0107352	0	0
	6_137984119	6	137984119	0.723625	0	0
	6_137984169	6	137984169	0.723625	0	0
	6_137984459	6	137984459	0.575186	0	0
	6_137984935	6	137984935	0.731924	0	0
	6_137985132	6	137985132	0.0956116	0	0
	6_137985446	6	137985446	0.723625	0	0
	6_137985490	6	137985490	0.0107837	0	0
	6_137985652	6	137985652	0.660106	0	0
	6_137986062	6	137986062	0.660008	0	0
	6_137986097	6	137986097	0.125634	0	0
	6_137986150	6	137986150	0.723625	0	0
	6_137986719	6	137986719	0.723625	0	0
	6_137986983	6	137986983	0.564074	0	0
	6_137987075	6	137987075	0.723625	0	0
	6_137987387	6	137987387	0.246214	0	0
	6_137987908	6	137987908	0.584136	0	0
	6_137988295	6	137988295	0.52549	0	0
	6_137988489	6	137988489	0.797234	0	0
	6_137988709	6	137988709	0.201718	0	0
	6_137988731	6	137988731	0.0292799	0	0
	6_137988785	6	137988785	0.652198	0	0
	6_137989203	6	137989203	0.795002	0	0
	6_137989251	6	137989251	0.797234	0	0
	6_137989264	6	137989264	0.545456	0	0
	6_137989538	6	137989538	0.716345	0	0
	6_137989596	6	137989596	0.795031	0	0
	6_137989828	6	137989828	0.201718	0	0
	6_137990060	6	137990060	0.311482	0	0
	6_137990198	6	137990198	0.10679	0	0
	6_137990288	6	137990288	0.758744	0	0
	6_137990703	6	137990703	0.797234	0	0
	6_137990748	6	137990748	0.42623	0	0
	6_137990947	6	137990947	0.934709	0	0
	6_137991254	6	137991254	0.106795	0	0
	6_137991460	6	137991460	0.531277	0	0
	6_137991507	6	137991507	0.0772869	0	0
	6_137991626	6	137991626	0.715581	0	0
	6_137991761	6	137991761	0.542933	0	0
	6_137991929	6	137991929	0.797234	0	0
	6_137991982	6	137991982	0.201862	0	0
	6_137992032	6	137992032	0.201446	0	0
	6_137992247	6	137992247	0.797234	0	0
	6_137992302	6	137992302	0.797234	0	0
	6_137992550	6	137992550	0.653232	0	0
	6_137992881	6	137992881	0.0667605	0	0
	6_137993049	6	137993049	0.612538	0	0
	6_137993232	6	137993232	0.714756	0	0
	6_137993403	6	137993403	0.106795	0	0
	6_137993533	6	137993533	0.556421	0	0
	6_137993578	6	137993578	0.541635	0	0
	6_137993865	6	137993865	0.0476018	0	0
	6_137993866	6	137993866	0.210546	0	0
	6_137993950	6	137993950	0.715581	0	0
	6_137994231	6	137994231	0.201718	0	0
	6_137994249	6	137994249	0.604576	0	0
	6_137994315	6	137994315	0.419469	0	0
	6_137994463	6	137994463	0.458361	0	0
	6_137994704	6	137994704	0.797234	0	0
	6_137994768	6	137994768	0.42623	0	0
	6_137994965	6	137994965	0.42623	0	0
	6_137994968	6	137994968	0.797234	0	0
	6_137995518	6	137995518	0.794987	0	0
	6_137995757	6	137995757	0.791025	0	0
	6_137995833	6	137995833	0.458361	0	0
	6_137996134	6	137996134	0.612538	0	0
	6_137996203	6	137996203	0.651492	0	0
	6_137996213	6	137996213	0.797234	0	0
	6_137996370	6	137996370	0.797234	0	0
	6_137996670	6	137996670	0.757496	0	0
	6_137996799	6	137996799	0.590631	0	0
	6_137996885	6	137996885	0.715824	0	0
	6_137996897	6	137996897	0.95013	0	0
	6_137997094	6	137997094	0.649715	0	0
	6_137997122	6	137997122	0.673716	0	0
	6_137997197	6	137997197	0.65171	0	0
	6_137997475	6	137997475	0.200346	0	0
	6_137997995	6	137997995	0.200637	0	0
	6_137998177	6	137998177	0.797234	0	0
	6_137998456	6	137998456	0.209331	0	0
	6_137998619	6	137998619	0.0433519	0	0
	6_137998816	6	137998816	0.0305264	0	0
	6_137998917	6	137998917	0.461459	0	0
	6_137998932	6	137998932	0.813994	0	0
	6_137999160	6	137999160	0.0021866	0	0
	6_137999286	6	137999286	0.354208	0	0
	6_137999597	6	137999597	0.000491784	0	0
	6_137999852	6	137999852	0.749016	0	0
	6_137999962	6	137999962	0.11366	0	0
	6_138000176	6	138000176	0.109133	0	0
	6_138000398	6	138000398	0.0051147	0	0
	6_138000470	6	138000470	0.206257	0	0
	6_138000791	6	138000791	0.791495	0	0
	6_138001115	6	138001115	0.620634	0	0
	6_138001204	6	138001204	0.206237	0	0
	6_138001348	6	138001348	0.616855	0	0
	6_138001758	6	138001758	0.20181	0	0
	6_138001902	6	138001902	0.828767	0	0
	6_138002061	6	138002061	0.0166584	0.503423	0.216684
	6_138002637	6	138002637	0.0232699	0.468612	0.201155
	6_138003605	6	138003605	0.679634	0	0
	6_138003844	6	138003844	0.0111274	0	0
	6_138004001	6	138004001	0.202265	0	0
	6_138004508	6	138004508	0.0161926	0.503716	0.216846
	6_138004568	6	138004568	0.0196899	0.48734	0.209616
	6_138004667	6	138004667	0.128045	0	0
	6_138005009	6	138005009	0.202612	0	0
	6_138005300	6	138005300	0.829334	0	0
	6_138005411	6	138005411	0.827154	0	0
	6_138005428	6	138005428	0.0198439	0.487343	0.209632
	6_138005496	6	138005496	0.649483	0	0
	6_138007087	6	138007087	0.456806	0	0
	6_138007530	6	138007530	0.82746	0	0
	6_138007689	6	138007689	0.903537	0	0
	6_138007719	6	138007719	0.808463	0	0
	6_138008124	6	138008124	0.617824	0	0
	6_138008679	6	138008679	0.0196899	0.48734	0.209616
	6_138008932	6	138008932	0.829063	0	0
	6_138009026	6	138009026	0.827889	0	0
	6_138009551	6	138009551	0.23256	0	0
	6_138009859	6	138009859	0.58534	0	0
	6_138009860	6	138009860	0.334734	0	0
	6_138009900	6	138009900	0.0195829	0.487426	0.209658
	6_138009988	6	138009988	0.0678886	0	0
	6_138011151	6	138011151	0.0164214	0.488135	0.2104
	6_138011665	6	138011665	0.807908	0	0
	6_138011723	6	138011723	0.0490424	0.484357	0.219059
	6_138012005	6	138012005	0.0256074	0	0
	6_138012592	6	138012592	0.0017863	0	0
	6_138012824	6	138012824	0.12846	0	0
	6_138012970	6	138012970	0.808031	0	0
	6_138013007	6	138013007	0.481639	0	0
	6_138013182	6	138013182	0.762192	0	0
	6_138013244	6	138013244	0.122021	0	0
	6_138013551	6	138013551	0.807479	0	0
	6_138013665	6	138013665	0.808865	0	0
	6_138014079	6	138014079	0.761767	0	0
	6_138014433	6	138014433	0.743519	0	0
	6_138014760	6	138014760	0.0114603	0.592169	0.257245
	6_138014911	6	138014911	0.737174	0	0
	6_138016125	6	138016125	0.74314	0	0
	6_138016333	6	138016333	0.0587885	0	0
	6_138016790	6	138016790	0.0408566	0	0
	6_138017798	6	138017798	0.453194	0	0
	6_138017966	6	138017966	0.761674	0	0
	6_138018191	6	138018191	0.761674	0	0
	6_138018439	6	138018439	0.686132	0	0
	6_138018675	6	138018675	0.0129351	0.567089	0.246375
	6_138019076	6	138019076	0.0246518	0	0
	6_138019292	6	138019292	0.623845	0	0
	6_138019487	6	138019487	0.786777	0	0
	6_138019512	6	138019512	0.699979	0	0
	6_138019578	6	138019578	0.0535015	0	0
	6_138019666	6	138019666	0.916145	0	0
	6_138019755	6	138019755	0.431736	0	0
	6_138020166	6	138020166	0.708546	0	0
	6_138020584	6	138020584	0.23311	0	0
	6_138020871	6	138020871	0.483256	0	0
	6_138021613	6	138021613	0.232897	0	0
	6_138022427	6	138022427	0.0480465	0.51931	0.248774
	6_138022540	6	138022540	0.771885	0	0
	6_138022623	6	138022623	0.202017	0	0
	6_138022646	6	138022646	0.202101	0	0
	6_138022804	6	138022804	0.747224	0	0
	6_138023048	6	138023048	0.944806	0	0
	6_138023242	6	138023242	0.00339934	0.764856	0.367506
	6_138023348	6	138023348	0.0161997	0.794796	0.379254
	6_138023549	6	138023549	0.0193676	0	0
	6_138023604	6	138023604	0.6892	0	0
	6_138023634	6	138023634	0.581216	0	0
	6_138024608	6	138024608	0.198509	0	0
	6_138024754	6	138024754	0.294891	0	0
	6_138024871	6	138024871	0.624422	0	0
	6_138025177	6	138025177	0.463495	0	0
	6_138025200	6	138025200	0.538317	0	0
	6_138025352	6	138025352	0.00164043	0.916174	0.418146
	6_138025552	6	138025552	0.00381097	0.902166	0.45763
	6_138026272	6	138026272	0.475187	0	0
	6_138026354	6	138026354	0.476034	0	0
	6_138027115	6	138027115	0.476157	0	0
	6_138027134	6	138027134	0.613811	0	0
	6_138027145	6	138027145	0.451344	0	0
	6_138027229	6	138027229	0.532045	0	0
	6_138027662	6	138027662	0.568194	0	0
	6_138027772	6	138027772	0.00106065	0.864769	0.441181
	6_138028152	6	138028152	0.536495	0	0
	6_138028322	6	138028322	0.579188	0	0
	6_138028543	6	138028543	0.515747	0	0
	6_138029909	6	138029909	0.0927146	0	0
	6_138029976	6	138029976	0.916023	0	0
	6_138031365	6	138031365	0.00302507	0	0
	6_138031616	6	138031616	0.241646	0	0
	6_138031768	6	138031768	0.0351467	0	0
	6_138031971	6	138031971	0.255857	0	0
	6_138032009	6	138032009	0.0834333	0	0
	6_138032212	6	138032212	0.236324	0	0
	6_138032287	6	138032287	0.0180858	0	0
	6_138033233	6	138033233	0.00274537	0	0
	6_138033618	6	138033618	0.00315779	0	0
	6_138034294	6	138034294	0.00405214	0	0
	6_138034643	6	138034643	0.00356564	0	0
	6_138035342	6	138035342	0.635293	0	0
	6_138036203	6	138036203	0.00405457	0	0
	6_138037120	6	138037120	0.640137	0	0
	6_138037172	6	138037172	0.00346676	0.855843	0.201553
	6_138037769	6	138037769	0.921425	0	0
	6_138038564	6	138038564	0.585719	0	0
	6_138038905	6	138038905	0.100826	0	0
	6_138039771	6	138039771	0.00342757	0	0
	6_138040050	6	138040050	0.676332	0	0
	6_138041256	6	138041256	0.578034	0	0
	6_138042216	6	138042216	0.536416	0	0
	6_138042978	6	138042978	0.00308707	0.857344	0.202924
	6_138043572	6	138043572	0.00302373	0.859363	0.20465
	6_138044122	6	138044122	0.490027	0	0
	6_138045602	6	138045602	0.018237	0	0
	6_138046665	6	138046665	0.151571	0	0
	6_138047607	6	138047607	2.76774e-06	0.942254	0.575068
	6_138047994	6	138047994	0.131065	0	0
	6_138048322	6	138048322	0.122854	0	0
	6_138048427	6	138048427	0.118401	0	0
	6_138050551	6	138050551	6.69268e-06	0.952016	0.584358
	6_138052417	6	138052417	0.0648863	0	0
	6_138052680	6	138052680	0.0326273	0	0
	6_138052771	6	138052771	4.34636e-05	0	0
	6_138053046	6	138053046	2.28333e-05	0	0
	6_138054449	6	138054449	0.0272457	0	0
	6_138054863	6	138054863	0.24499	0	0
	6_138055051	6	138055051	0.819616	0	0
	6_138057179	6	138057179	0.844971	0	0
	6_138057909	6	138057909	0.470788	0	0
	6_138059347	6	138059347	0.0931657	0	0
	6_138059688	6	138059688	0.0632149	0	0
	6_138060239	6	138060239	0.741532	0	0
	6_138060463	6	138060463	0.237669	0	0
	6_138061114	6	138061114	0.645853	0	0
	6_138061401	6	138061401	0.129683	0	0
	6_138061825	6	138061825	0.262671	0	0
	6_138063088	6	138063088	0.0640627	0	0
	6_138063679	6	138063679	3.40283e-06	0	0
	6_138063900	6	138063900	0.110265	0	0
	6_138064404	6	138064404	0.965284	0	0
	6_138064452	6	138064452	0.0959231	0	0
	6_138064488	6	138064488	0.0101212	0	0
	6_138064521	6	138064521	0.062129	0	0
	6_138065022	6	138065022	0.867144	0	0
	6_138066687	6	138066687	0.0466851	0	0
	6_138067035	6	138067035	0.980313	0	0
	6_138068063	6	138068063	0.373458	0	0
	6_138068231	6	138068231	0.2647	0	0
	6_138068597	6	138068597	0.20922	0	0
	6_138069045	6	138069045	5.53622e-06	0.968292	0.627459
	6_138070058	6	138070058	0.344469	0	0
	6_138070284	6	138070284	0.483567	0	0
	6_138070554	6	138070554	5.001e-06	0.970609	0.628763
	6_138071287	6	138071287	0.00227643	0	0
	6_138071308	6	138071308	0.00233844	0	0
	6_138072405	6	138072405	0.0230918	0	0
	6_138073034	6	138073034	0.417187	0	0
	6_138075076	6	138075076	0.417222	0	0
	6_138075443	6	138075443	0.0348414	0	0
	6_138075688	6	138075688	0.530376	0	0
	6_138076153	6	138076153	0.0376359	0	0
	6_138077090	6	138077090	0.0318487	0	0
	6_138077323	6	138077323	0.0318557	0	0
	6_138077645	6	138077645	0.0317796	0	0
	6_138077663	6	138077663	0.0342694	0	0
	6_138077669	6	138077669	0.563087	0	0
	6_138078012	6	138078012	0.451663	0	0
	6_138078017	6	138078017	0.519656	0	0
	6_138078673	6	138078673	0.0319673	0	0
	6_138078785	6	138078785	0.0322431	0	0
	6_138079034	6	138079034	0.148272	0	0
	6_138079562	6	138079562	0.925778	0	0
	6_138080230	6	138080230	0.00260179	0.786267	0.215831
	6_138080548	6	138080548	0.0782995	0	0
	6_138080992	6	138080992	0.614511	0	0
	6_138081021	6	138081021	0.0552926	0	0
	6_138081317	6	138081317	0.457509	0	0
	6_138081809	6	138081809	0.0528877	0	0
	6_138082762	6	138082762	0.0049251	0	0
	6_138083705	6	138083705	0.000836301	0	0
	6_138085107	6	138085107	0.934673	0	0
	6_138085196	6	138085196	0.0520019	0	0
	6_138085248	6	138085248	0.0523559	0	0
	6_138085365	6	138085365	0.0813762	0	0
	6_138085455	6	138085455	0.0924674	0	0
	6_138086139	6	138086139	0.0571269	0	0
	6_138086230	6	138086230	0.0566567	0	0
	6_138088015	6	138088015	0.461918	0	0
	6_138088115	6	138088115	0.949019	0	0
	6_138088327	6	138088327	0.589845	0	0
	6_138089015	6	138089015	0.152936	0	0
	6_138090140	6	138090140	0.0568393	0	0
	6_138091395	6	138091395	0.0213473	0	0
	6_138092141	6	138092141	0.0566538	0	0
	6_138092422	6	138092422	0.000166025	0	0
	6_138093034	6	138093034	0.941937	0	0
	6_138093317	6	138093317	0.0645822	0	0
	6_138093378	6	138093378	0.128329	0	0
	6_138094392	6	138094392	0.998833	0	0
	6_138096362	6	138096362	0.00306342	0	0
	6_138096387	6	138096387	0.00306342	0	0
	6_138096717	6	138096717	0.000451038	0	0
	6_138096763	6	138096763	0.430738	0	0
	6_138096930	6	138096930	0.00315133	0	0
	6_138097298	6	138097298	0.0601154	0	0
	6_138098213	6	138098213	0.0550526	0	0
	6_138099065	6	138099065	0.461918	0	0
	6_138100148	6	138100148	0.0971369	0	0
	6_138100695	6	138100695	0.00231766	0.799944	0.207526
	6_138103274	6	138103274	0.378566	0	0
	6_138104548	6	138104548	0.0943826	0	0
	6_138104861	6	138104861	0.0406429	0	0
	6_138106299	6	138106299	0.372447	0	0
	6_138106334	6	138106334	0.0427419	0	0
	6_138106493	6	138106493	0.00833037	0	0
	6_138106955	6	138106955	0.319867	0	0
	6_138107496	6	138107496	0.0887975	0	0
	6_138108015	6	138108015	0.35115	0	0
	6_138108178	6	138108178	2.10521e-05	0.895259	0.587494
	6_138108194	6	138108194	0.000789124	0.722311	0.48355
	6_138109044	6	138109044	0.175306	0	0
	6_138109198	6	138109198	0.0427419	0	0
	6_138109547	6	138109547	0.0419642	0	0
	6_138110263	6	138110263	0.00508217	0	0
	6_138110893	6	138110893	0.48586	0	0
	6_138111402	6	138111402	0.254379	0	0
	6_138112713	6	138112713	0.50305	0	0
	6_138113689	6	138113689	3.41643e-06	0.973758	0.637318
	6_138114577	6	138114577	0.000833662	0	0
	6_138114918	6	138114918	0.877023	0	0
	6_138115266	6	138115266	0.0604972	0	0
	6_138115900	6	138115900	0.0940611	0	0
	6_138116006	6	138116006	0.140399	0	0
	6_138116017	6	138116017	0.0704985	0	0
	6_138116325	6	138116325	1.30283e-06	0.980089	0.694366
	6_138117420	6	138117420	0.488379	0	0
	6_138117594	6	138117594	0.527739	0	0
	6_138117622	6	138117622	1.16256e-06	0.981524	0.695378
	6_138118542	6	138118542	0.0222995	0.833809	0.229541
	6_138118581	6	138118581	0.0243376	0.834881	0.234861
	6_138118915	6	138118915	0.32947	0	0
	6_138119209	6	138119209	0.00136346	0	0
	6_138119593	6	138119593	0.326248	0	0
	6_138119876	6	138119876	0.357186	0	0
	6_138120145	6	138120145	0.323499	0	0
	6_138121857	6	138121857	0.0806822	0	0
	6_138122066	6	138122066	0.430289	0	0
	6_138122262	6	138122262	0.0168667	0.830008	0.201358
	6_138123332	6	138123332	0.501697	0	0
	6_138124143	6	138124143	0.185934	0	0
	6_138124430	6	138124430	0.585503	0	0
	6_138124463	6	138124463	0.00955082	0.821237	0.34171
	6_138124495	6	138124495	0.00858297	0.844979	0.203204
	6_138124804	6	138124804	0.585804	0	0
	6_138125101	6	138125101	0.858109	0	0
	6_138125335	6	138125335	7.63755e-06	0.994173	0.437158
	6_138125365	6	138125365	0.576069	0	0
	6_138125418	6	138125418	0.313937	0	0
	6_138125829	6	138125829	0.739243	0	0
	6_138125831	6	138125831	0.221213	0	0
	6_138126278	6	138126278	0.2328	0	0
	6_138126294	6	138126294	0.221252	0	0
	6_138126732	6	138126732	0.215918	0	0
	6_138126734	6	138126734	0.591629	0	0
	6_138126759	6	138126759	0.215918	0	0
	6_138127204	6	138127204	1.29163e-06	0.859929	0.666948
	6_138127206	6	138127206	0.000129364	0.993652	0.325107
	6_138127230	6	138127230	1.2436e-07	0.976366	0.701756
	6_138127299	6	138127299	0.671814	0	0
	6_138127852	6	138127852	0.221252	0	0
	6_138127896	6	138127896	3.49644e-06	0.837562	0.597591
	6_138128312	6	138128312	0.245296	0	0
	6_138128404	6	138128404	0.244525	0	0
	6_138128493	6	138128493	3.50849e-07	0.996198	0.702249
	6_138128750	6	138128750	0.221252	0	0
	6_138128846	6	138128846	0.245286	0	0
	6_138128973	6	138128973	0.347043	0	0
	6_138129396	6	138129396	0.929598	0	0
	6_138129855	6	138129855	0.540616	0	0
	6_138129883	6	138129883	0.591629	0	0
	6_138130069	6	138130069	0.591629	0	0
	6_138130479	6	138130479	0.242564	0	0
	6_138130511	6	138130511	0.285036	0	0
	6_138130537	6	138130537	0.00407996	0	0
	6_138130772	6	138130772	0.592471	0	0
	6_138131107	6	138131107	1.99183e-05	0.994176	0.405339
	6_138131175	6	138131175	0.410867	0	0
	6_138131194	6	138131194	0.228458	0	0
	6_138131274	6	138131274	0.957462	0	0
	6_138131380	6	138131380	0.0421585	0	0
	6_138131787	6	138131787	0.000141042	0	0
	6_138132123	6	138132123	3.50849e-07	0.996198	0.702249
	6_138132445	6	138132445	0.886936	0	0
	6_138132516	6	138132516	4.17321e-07	0.996199	0.703645
	6_138134516	6	138134516	0.176421	0	0
	6_138134901	6	138134901	0.00514385	0	0
	6_138135316	6	138135316	0.802488	0	0
	6_138135549	6	138135549	0.000666286	0	0
	6_138135722	6	138135722	0.377034	0	0
	6_138136794	6	138136794	4.11187e-06	0.966389	0.49795
	6_138137012	6	138137012	3.47183e-07	0.9962	0.703704
	6_138137551	6	138137551	1.76754e-05	0.994324	0.411229
	6_138137899	6	138137899	0.735956	0	0
	6_138137916	6	138137916	0.822795	0	0
	6_138138855	6	138138855	1.08925e-05	0.994884	0.408091
	6_138138945	6	138138945	3.49578e-07	0.9962	0.703666
	6_138139309	6	138139309	1.12009e-05	0.994877	0.408001
	6_138139540	6	138139540	0.597495	0	0
	6_138139694	6	138139694	7.1144e-06	0.985099	0.465618
	6_138140223	6	138140223	0.148282	0	0
	6_138140346	6	138140346	0.647885	0	0
	6_138140468	6	138140468	0.176282	0	0
	6_138140755	6	138140755	0.554105	0	0
	6_138140773	6	138140773	0.554105	0	0
	6_138141122	6	138141122	0.0276489	0	0
	6_138141681	6	138141681	0.554449	0	0
	6_138141724	6	138141724	0.209213	0	0
	6_138141752	6	138141752	0.0848112	0	0
	6_138141899	6	138141899	4.45231e-06	0.999444	0.465708
	6_138142003	6	138142003	0.159181	0	0
	6_138142034	6	138142034	0.15443	0	0
	6_138142737	6	138142737	4.56458e-06	0.999444	0.465646
	6_138142754	6	138142754	2.46403e-06	0.975477	0.496792
	6_138143386	6	138143386	1.81247e-05	0.982356	0.341279
	6_138143818	6	138143818	0.554449	0	0
	6_138144326	6	138144326	0.554449	0	0
	6_138144785	6	138144785	1.04272e-05	0.969666	0.507451
	6_138145552	6	138145552	2.88489e-06	0.987445	0.526916
	6_138146415	6	138146415	4.38895e-06	0.999444	0.465598
	6_138146505	6	138146505	1.14607e-05	0.999431	0.446744
	6_138146873	6	138146873	0.0758688	0	0
	6_138146931	6	138146931	0.192391	0	0
	6_138147048	6	138147048	7.71623e-06	0.999462	0.503876
	6_138147365	6	138147365	3.36879e-06	0.999465	0.536247
	6_138147629	6	138147629	0.544641	0	0
	6_138148540	6	138148540	0.544641	0	0
	6_138149753	6	138149753	0.151727	0	0
	6_138150434	6	138150434	0.65514	0	0
	6_138150539	6	138150539	0.350555	0	0
	6_138150841	6	138150841	0.0134114	0	0
	6_138151441	6	138151441	0.0270778	0	0
	6_138152228	6	138152228	0.609805	0	0
	6_138152350	6	138152350	0.914579	0	0
	6_138152412	6	138152412	0.030225	0	0
	6_138152661	6	138152661	0.11964	0	0
	6_138154320	6	138154320	0.914579	0	0
	6_138154501	6	138154501	0.296708	0	0
	6_138154633	6	138154633	0.609805	0	0
	6_138155002	6	138155002	0.609439	0	0
	6_138155022	6	138155022	0.338078	0	0
	6_138155055	6	138155055	0.425569	0	0
	6_138155534	6	138155534	0.545685	0	0
	6_138155549	6	138155549	0.609805	0	0
	6_138156071	6	138156071	0.691531	0	0
	6_138156157	6	138156157	0.544641	0	0
	6_138156395	6	138156395	0.914579	0	0
	6_138156425	6	138156425	0.425708	0	0
	6_138156626	6	138156626	0.763514	0	0
	6_138157037	6	138157037	0.000113731	0	0
	6_138157308	6	138157308	0.296708	0	0
	6_138157489	6	138157489	3.10102e-07	0.998218	0.687805
	6_138157728	6	138157728	7.76028e-09	0.989987	0.903098
	6_138158280	6	138158280	0.876456	0	0
	6_138159432	6	138159432	4.63426e-08	0.989282	0.764257
	6_138159576	6	138159576	0.301581	0	0
	6_138159726	6	138159726	0.609287	0	0
	6_138159767	6	138159767	0.544641	0	0
	6_138160065	6	138160065	0.0213267	0	0
	6_138160322	6	138160322	0.295331	0	0
	6_138160639	6	138160639	0.913743	0	0
	6_138160648	6	138160648	0.620222	0	0
	6_138160722	6	138160722	7.81417e-09	0.989987	0.903097
	6_138160784	6	138160784	0.416471	0	0
	6_138160790	6	138160790	0.297381	0	0
	6_138160926	6	138160926	0.913743	0	0
	6_138160962	6	138160962	0.569109	0	0
	6_138160975	6	138160975	0.569109	0	0
	6_138161009	6	138161009	0.554339	0	0
	6_138161013	6	138161013	4.75067e-08	0.989282	0.764258
	6_138161095	6	138161095	0.616764	0	0
	6_138161461	6	138161461	0.616764	0	0
	6_138161666	6	138161666	0.000335098	0.984714	0.217955
	6_138161728	6	138161728	0.554808	0	0
	6_138161891	6	138161891	0.77043	0	0
	6_138161902	6	138161902	0.205012	0	0
	6_138163137	6	138163137	0.615858	0	0
	6_138163209	6	138163209	0.918401	0	0
	6_138163305	6	138163305	0.885666	0	0
	6_138163992	6	138163992	0.554339	0	0
	6_138164107	6	138164107	0.554339	0	0
	6_138165349	6	138165349	0.176928	0	0
	6_138165510	6	138165510	0.554339	0	0
	6_138165533	6	138165533	0.610797	0	0
	6_138165690	6	138165690	1.16918e-08	0.990433	0.90373
	6_138165744	6	138165744	1.37248e-06	0.990055	0.734456
	6_138165836	6	138165836	0.80519	0	0
	6_138166024	6	138166024	0.000365662	1	0.221292
	6_138166068	6	138166068	1.49305e-06	0.990255	0.732962
	6_138166107	6	138166107	0.0267664	0	0
	6_138167019	6	138167019	0.618431	0	0
	6_138168028	6	138168028	0.000469418	1	0.228376
	6_138168083	6	138168083	0.000482306	1	0.228048
	6_138168588	6	138168588	0.661612	0	0
	6_138169467	6	138169467	0.402678	0	0
	6_138170193	6	138170193	0.102695	0	0
	6_138170589	6	138170589	8.09726e-09	0.992522	0.925026
	6_138171065	6	138171065	0.939258	0	0
	6_138171466	6	138171466	0.000492993	1	0.232109
	6_138171734	6	138171734	0.000548968	1	0.229883
	6_138172006	6	138172006	0.0175886	0	0
	6_138172383	6	138172383	0.056415	0	0
	6_138172748	6	138172748	6.19848e-09	0.999653	0.851569
	6_138173422	6	138173422	1.41192e-07	1	0.791856
	6_138173826	6	138173826	0.739359	0	0
	6_138174101	6	138174101	0.781406	0	0
	6_138174260	6	138174260	0.647777	0	0
	6_138174328	6	138174328	0.741208	0	0
	6_138174351	6	138174351	0.90531	0	0
	6_138175666	6	138175666	0.355997	0	0
	6_138176333	6	138176333	0.177566	0	0
	6_138176398	6	138176398	0.503278	0	0
	6_138176687	6	138176687	0.647777	0	0
	6_138176819	6	138176819	0.146463	0	0
	6_138177368	6	138177368	0.657679	0	0
	6_138177458	6	138177458	1.34123e-07	1	0.791843
	6_138177963	6	138177963	0.748966	0	0
	6_138178292	6	138178292	0.715863	0	0
	6_138178594	6	138178594	0.0148556	0	0
	6_138179136	6	138179136	0.705917	0	0
	6_138179146	6	138179146	0.672336	0	0
	6_138179161	6	138179161	0.0130927	0	0
	6_138181604	6	138181604	0.670816	0	0
	6_138181767	6	138181767	0.22298	0	0
	6_138181878	6	138181878	0.98191	0	0
	6_138182063	6	138182063	0.00261414	0	0
	6_138182492	6	138182492	6.45917e-09	1	0.8496
	6_138182675	6	138182675	0.63214	0	0
	6_138182995	6	138182995	2.05626e-05	0	0
	6_138182997	6	138182997	0.765349	0	0
	6_138184330	6	138184330	1.40686e-07	1	0.790048
	6_138184421	6	138184421	0.796079	0	0
	6_138185119	6	138185119	0.0989981	0	0
	6_138185196	6	138185196	0.90531	0	0
	6_138185422	6	138185422	7.98133e-07	1	0.528971
	6_138185452	6	138185452	1.92448e-05	1	0.457416
	6_138185881	6	138185881	6.16183e-09	1	0.849795
	6_138185894	6	138185894	0.798842	0	0
	6_138185932	6	138185932	6.23656e-09	1	0.849652
	6_138185962	6	138185962	0.175704	0	0
	6_138186532	6	138186532	6.3611e-09	1	0.849546
	6_138186946	6	138186946	0.561728	0	0
	6_138187201	6	138187201	0.73491	0	0
	6_138187498	6	138187498	0.000445581	1	0.234249
	6_138188023	6	138188023	0.798842	0	0
	6_138189515	6	138189515	6.3702e-09	1	0.849562
	6_138189526	6	138189526	0.798842	0	0
	6_138189884	6	138189884	0.800027	0	0
	6_138189942	6	138189942	6.3702e-09	1	0.849562
	6_138190118	6	138190118	1.36469e-06	1	0.526004
	6_138190154	6	138190154	6.3702e-09	1	0.849562
	6_138190478	6	138190478	0.47749	0	0
	6_138190517	6	138190517	2.46894e-07	0.99426	0.659884
	6_138190525	6	138190525	0.676799	0	0
	6_138190529	6	138190529	1.16489e-08	0.997182	0.835793
	6_138190533	6	138190533	9.57397e-09	0.99721	0.835737
	6_138190684	6	138190684	6.36684e-09	1	0.849554
	6_138191440	6	138191440	0.357368	0	0
	6_138192745	6	138192745	6.20935e-09	1	0.849704
	6_138192761	6	138192761	6.52091e-09	1	0.839599
	6_138193214	6	138193214	0.464059	0	0
	6_138194366	6	138194366	0.947469	0	0
	6_138194937	6	138194937	0.737863	0	0
	6_138195041	6	138195041	2.76922e-06	1	0.469507
	6_138195151	6	138195151	1.67188e-10	1	1
	6_138195392	6	138195392	0.227433	0	0
	6_138195402	6	138195402	0.795167	0	0
	6_138195693	6	138195693	0.909801	0	0
	6_138195723	6	138195723	1.74299e-10	1	0.999797
	6_138195888	6	138195888	0.0730895	0	0
	6_138195961	6	138195961	1.50346e-06	1	0.522547
	6_138195991	6	138195991	0.798293	0	0
	6_138196066	6	138196066	1.68341e-10	1	0.999797
	6_138196496	6	138196496	0.0132347	0	0
	6_138197331	6	138197331	2.77649e-06	1	0.469498
	6_138197506	6	138197506	1.65638e-10	1	1
	6_138197824	6	138197824	0.807114	0	0
	6_138198970	6	138198970	0.984006	0	0
	6_138199055	6	138199055	4.26138e-10	0.99971	0.999275
	6_138199417	6	138199417	0.957737	0	0
	6_138200652	6	138200652	0.444393	0	0
	6_138202841	6	138202841	0.138693	0	0
	6_138205704	6	138205704	0.971919	0	0
	6_138206006	6	138206006	0.990801	0	0
	6_138206016	6	138206016	0.395841	0	0
	6_138206502	6	138206502	0.72098	0	0
	6_138206527	6	138206527	0.00153454	0	0
	6_138206783	6	138206783	0.748487	0	0
	6_138207042	6	138207042	0.722933	0	0
	6_138207729	6	138207729	0.723804	0	0
	6_138207791	6	138207791	0.971474	0	0
	6_138208128	6	138208128	0.829667	0	0
	6_138209052	6	138209052	0.467901	0	0
	6_138209785	6	138209785	2.68281e-06	1	0.469703
	6_138210537	6	138210537	0.724167	0	0
	6_138210619	6	138210619	0.875154	0	0
	6_138210842	6	138210842	0.177328	0	0
	6_138212233	6	138212233	0.165873	0	0
	6_138212644	6	138212644	0.981642	0	0
	6_138212720	6	138212720	1.98717e-06	1	0.472234
	6_138212862	6	138212862	0.39988	0	0
	6_138212961	6	138212961	0.874782	0	0
	6_138213191	6	138213191	0.9106	0	0
	6_138213201	6	138213201	0.719429	0	0
	6_138213202	6	138213202	0.9106	0	0
	6_138214258	6	138214258	0.146714	0	0
	6_138215354	6	138215354	2.03033e-06	1	0.472175
	6_138215516	6	138215516	2.01176e-06	1	0.472109
	6_138215529	6	138215529	0.981898	0	0
	6_138215544	6	138215544	0.11849	0	0
	6_138215574	6	138215574	1.99724e-06	1	0.472278
	6_138216639	6	138216639	0.250162	0	0
	6_138216652	6	138216652	0.0112674	0	0
	6_138216788	6	138216788	0.936382	0	0
	6_138216852	6	138216852	0.908552	0	0
	6_138217807	6	138217807	0.000629384	0	0
	6_138218251	6	138218251	1.82521e-07	0.998754	0.699316
	6_138218278	6	138218278	0.908763	0	0
	6_138218789	6	138218789	1.35121e-06	1	0.442589
	6_138219168	6	138219168	0.721591	0	0
	6_138221497	6	138221497	0.97836	0	0
	6_138221595	6	138221595	0.981642	0	0
	6_138222383	6	138222383	0.0330786	0	0
	6_138222510	6	138222510	1.27806e-06	0.999613	0.487892
	6_138222570	6	138222570	0.0903102	0	0
	6_138222588	6	138222588	0.374266	0	0
	6_138223067	6	138223067	0.184534	0	0
	6_138223082	6	138223082	0.978126	0	0
	6_138223489	6	138223489	2.37936e-10	0.999512	0.998536
	6_138223490	6	138223490	2.36037e-10	0.999512	0.998537
	6_138223617	6	138223617	0.777766	0	0
	6_138225845	6	138225845	0.0982966	0	0
	6_138226045	6	138226045	0.946378	0	0
	6_138227102	6	138227102	1.77671e-06	0.994425	0.523265
	6_138227364	6	138227364	6.31512e-10	0.998933	0.99363
	6_138228520	6	138228520	5.49694e-10	0.998738	0.993507
	6_138229268	6	138229268	0.00277163	0	0
	6_138229665	6	138229665	0.0362395	0	0
	6_138229819	6	138229819	2.48761e-06	0.994417	0.522824
	6_138230038	6	138230038	1.25359e-09	0.998321	0.993745
	6_138230040	6	138230040	5.57581e-10	0.99893	0.993328
	6_138230389	6	138230389	6.31512e-10	0.998933	0.99363
	6_138231107	6	138231107	2.42896e-06	0.994418	0.522964
	6_138232257	6	138232257	0.0486058	0	0
	6_138232479	6	138232479	2.2304e-06	0.994418	0.522802
	6_138232959	6	138232959	0.975845	0	0
	6_138233135	6	138233135	0.433546	0	0
	6_138233533	6	138233533	0.975533	0	0
	6_138233921	6	138233921	0.975951	0	0
	6_138234044	6	138234044	0.000343663	0.999329	0.215695
	6_138234085	6	138234085	2.41437e-06	0.994418	0.522913
	6_138234289	6	138234289	0.42922	0	0
	6_138234360	6	138234360	0.975533	0	0
	6_138234452	6	138234452	0.975845	0	0
	6_138234585	6	138234585	0.975164	0	0
	6_138234778	6	138234778	6.74814e-10	0.996908	0.991666
	6_138235155	6	138235155	0.975704	0	0
	6_138236441	6	138236441	0.0742371	0	0
	6_138236492	6	138236492	0.877849	0	0
	6_138236513	6	138236513	0.409494	0	0
	6_138236977	6	138236977	0.921307	0	0
	6_138237989	6	138237989	2.57825e-09	0.999522	0.989597
	6_138238084	6	138238084	0.880609	0	0
	6_138238131	6	138238131	0.879084	0	0
	6_138238577	6	138238577	0.879375	0	0
	6_138238661	6	138238661	0.879375	0	0
	6_138238835	6	138238835	0.878889	0	0
	6_138239109	6	138239109	0.879084	0	0
	6_138239334	6	138239334	0.879375	0	0
	6_138239348	6	138239348	0.513337	0	0
	6_138239434	6	138239434	0.834231	0	0
	6_138239873	6	138239873	0.894289	0	0
	6_138240127	6	138240127	0.879375	0	0
	6_138240361	6	138240361	0.586433	0	0
	6_138241676	6	138241676	0.878889	0	0
	6_138242101	6	138242101	0.895955	0	0
	6_138242437	6	138242437	2.27619e-09	0.999277	0.982229
	6_138242487	6	138242487	0.847566	0	0
	6_138242623	6	138242623	0.963422	0	0
	6_138242638	6	138242638	6.84027e-10	0.991169	0.977115
	6_138242998	6	138242998	0.643953	0	0
	6_138243391	6	138243391	0.185546	0	0
	6_138243700	6	138243700	4.0758e-08	0.999282	0.840455
	6_138243739	6	138243739	4.32623e-08	0.999282	0.841896
	6_138243778	6	138243778	0.241923	0	0
	6_138243931	6	138243931	0.231229	0	0
	6_138244373	6	138244373	0.169192	0	0
	6_138244569	6	138244569	0.166431	0	0
	6_138244816	6	138244816	0.495205	0	0
	6_138245166	6	138245166	0.573777	0	0
	6_138245236	6	138245236	0.573777	0	0
	6_138245429	6	138245429	0.573777	0	0
	6_138245745	6	138245745	0.576118	0	0
	6_138245870	6	138245870	0.859647	0	0
	6_138246358	6	138246358	0.51824	0	0
	6_138247930	6	138247930	0.16798	0	0
	6_138248736	6	138248736	0.716141	0	0
	6_138248841	6	138248841	0.181231	0	0
	6_138249212	6	138249212	0.122433	0	0
	6_138249756	6	138249756	0.108965	0	0
	6_138250871	6	138250871	0.716141	0	0
	6_138251635	6	138251635	0.113204	0	0
	6_138251787	6	138251787	0.435834	0	0
	6_138251832	6	138251832	0.122518	0	0
[truncated: 1,595 more rows]

## Sheet: Figure 1d
	SNP	CHR	POS37	P-value	Dpirme	Rsq
	14_104909124	14	104909124	0.718995	0	0
	14_104909269	14	104909269	0.810574	0	0
	14_104909318	14	104909318	0.809453	0	0
	14_104909461	14	104909461	0.725032	0	0
	14_104909952	14	104909952	0.725032	0	0
	14_104909981	14	104909981	0.760638	0	0
	14_104910146	14	104910146	0.777204	0	0
	14_104910402	14	104910402	0.798106	0	0
	14_104910564	14	104910564	0.772573	0	0
	14_104911426	14	104911426	0.817724	0	0
	14_104911441	14	104911441	0.742031	0	0
	14_104911541	14	104911541	0.945483	0	0
	14_104911559	14	104911559	0.499793	0	0
	14_104911845	14	104911845	0.699083	0	0
	14_104912244	14	104912244	0.740954	0	0
	14_104912327	14	104912327	0.812289	0	0
	14_104912350	14	104912350	0.817601	0	0
	14_104912694	14	104912694	0.817724	0	0
	14_104912876	14	104912876	0.713385	0	0
	14_104912976	14	104912976	0.79729	0	0
	14_104913009	14	104913009	0.698318	0	0
	14_104913519	14	104913519	0.117065	0	0
	14_104913703	14	104913703	0.417844	0	0
	14_104913885	14	104913885	0.78768	0	0
	14_104913981	14	104913981	0.790686	0	0
	14_104913994	14	104913994	0.788259	0	0
	14_104914000	14	104914000	0.78768	0	0
	14_104914190	14	104914190	0.817724	0	0
	14_104914200	14	104914200	0.855487	0	0
	14_104914539	14	104914539	0.70668	0	0
	14_104914543	14	104914543	0.417844	0	0
	14_104914888	14	104914888	0.796154	0	0
	14_104915198	14	104915198	0.776566	0	0
	14_104915372	14	104915372	0.786945	0	0
	14_104915383	14	104915383	0.77817	0	0
	14_104915527	14	104915527	0.786176	0	0
	14_104915790	14	104915790	0.889585	0	0
	14_104915840	14	104915840	0.295113	0	0
	14_104915878	14	104915878	0.786493	0	0
	14_104916212	14	104916212	0.788196	0	0
	14_104916313	14	104916313	0.417844	0	0
	14_104916711	14	104916711	0.215318	0	0
	14_104917203	14	104917203	0.698921	0	0
	14_104917657	14	104917657	0.658936	0	0
	14_104917776	14	104917776	0.950494	0	0
	14_104917787	14	104917787	0.955148	0	0
	14_104917800	14	104917800	0.644627	0	0
	14_104917921	14	104917921	0.952325	0	0
	14_104918008	14	104918008	0.967473	0	0
	14_104918018	14	104918018	0.995979	0	0
	14_104918112	14	104918112	0.569728	0	0
	14_104918292	14	104918292	0.963643	0	0
	14_104918348	14	104918348	0.970062	0	0
	14_104918369	14	104918369	0.970062	0	0
	14_104918437	14	104918437	0.952393	0	0
	14_104918471	14	104918471	0.991268	0	0
	14_104918475	14	104918475	0.991268	0	0
	14_104918925	14	104918925	0.969155	0	0
	14_104919105	14	104919105	0.965064	0	0
	14_104919290	14	104919290	0.68516	0	0
	14_104919493	14	104919493	0.978502	0	0
	14_104919587	14	104919587	0.953358	0	0
	14_104920466	14	104920466	0.940056	0	0
	14_104921028	14	104921028	0.240827	0	0
	14_104921032	14	104921032	0.93046	0	0
	14_104921616	14	104921616	0.550778	0	0
	14_104921964	14	104921964	0.838316	0	0
	14_104922222	14	104922222	0.748481	0	0
	14_104922404	14	104922404	0.845368	0	0
	14_104922574	14	104922574	0.629469	0	0
	14_104923979	14	104923979	0.749673	0	0
	14_104924334	14	104924334	0.753776	0	0
	14_104924936	14	104924936	0.846797	0	0
	14_104925053	14	104925053	0.793373	0	0
	14_104925199	14	104925199	0.812628	0	0
	14_104925204	14	104925204	0.793373	0	0
	14_104925662	14	104925662	0.980903	0	0
	14_104925722	14	104925722	0.19985	0	0
	14_104925827	14	104925827	0.793443	0	0
	14_104926465	14	104926465	0.600831	0	0
	14_104926595	14	104926595	0.801075	0	0
	14_104926677	14	104926677	0.793962	0	0
	14_104927143	14	104927143	0.700918	0	0
	14_104927329	14	104927329	0.494418	0	0
	14_104927489	14	104927489	0.898891	0	0
	14_104927622	14	104927622	0.941698	0	0
	14_104927657	14	104927657	0.269542	0	0
	14_104927732	14	104927732	0.0619509	0	0
	14_104928020	14	104928020	0.740577	0	0
	14_104928178	14	104928178	0.71651	0	0
	14_104928397	14	104928397	0.80774	0	0
	14_104929873	14	104929873	0.794515	0	0
	14_104929954	14	104929954	0.791746	0	0
	14_104930164	14	104930164	0.791519	0	0
	14_104930177	14	104930177	0.792894	0	0
	14_104930196	14	104930196	0.792894	0	0
	14_104930338	14	104930338	0.792894	0	0
	14_104930482	14	104930482	0.707325	0	0
	14_104930536	14	104930536	0.799976	0	0
	14_104930610	14	104930610	0.792894	0	0
	14_104930733	14	104930733	0.860799	0	0
	14_104930755	14	104930755	0.784047	0	0
	14_104930818	14	104930818	0.979268	0	0
	14_104930869	14	104930869	0.845579	0	0
	14_104930880	14	104930880	0.845798	0	0
	14_104931025	14	104931025	0.403243	0	0
	14_104931060	14	104931060	0.783576	0	0
	14_104931194	14	104931194	0.812321	0	0
	14_104931276	14	104931276	0.845654	0	0
	14_104931304	14	104931304	0.769268	0	0
	14_104931365	14	104931365	0.841221	0	0
	14_104931454	14	104931454	0.827416	0	0
	14_104931508	14	104931508	0.811761	0	0
	14_104931632	14	104931632	0.610998	0	0
	14_104932067	14	104932067	0.848928	0	0
	14_104932105	14	104932105	0.792894	0	0
	14_104932155	14	104932155	0.792894	0	0
	14_104932192	14	104932192	0.845654	0	0
	14_104932386	14	104932386	0.725851	0	0
	14_104932492	14	104932492	0.80438	0	0
	14_104932718	14	104932718	0.813191	0	0
	14_104932812	14	104932812	0.769699	0	0
	14_104932868	14	104932868	0.812437	0	0
	14_104932973	14	104932973	0.692379	0	0
	14_104933633	14	104933633	0.415691	0	0
	14_104933645	14	104933645	0.692379	0	0
	14_104933705	14	104933705	0.808981	0	0
	14_104933783	14	104933783	0.439962	0	0
	14_104934067	14	104934067	0.60622	0	0
	14_104934185	14	104934185	0.667308	0	0
	14_104934193	14	104934193	0.346163	0	0
	14_104934194	14	104934194	0.346163	0	0
	14_104934221	14	104934221	0.808981	0	0
	14_104934224	14	104934224	0.808981	0	0
	14_104934465	14	104934465	0.32345	0	0
	14_104934736	14	104934736	0.653561	0	0
	14_104935015	14	104935015	0.54535	0	0
	14_104935056	14	104935056	0.812437	0	0
	14_104936137	14	104936137	0.81272	0	0
	14_104936245	14	104936245	0.670676	0	0
	14_104937554	14	104937554	0.642063	0	0
	14_104937598	14	104937598	0.646645	0	0
	14_104937659	14	104937659	0.650803	0	0
	14_104937693	14	104937693	0.925886	0	0
	14_104937798	14	104937798	0.536785	0	0
	14_104938196	14	104938196	0.536785	0	0
	14_104938321	14	104938321	0.668307	0	0
	14_104938372	14	104938372	0.6504	0	0
	14_104938426	14	104938426	0.358541	0	0
	14_104938463	14	104938463	0.649641	0	0
	14_104938865	14	104938865	0.64548	0	0
	14_104938897	14	104938897	0.996168	0	0
	14_104939327	14	104939327	0.700532	0	0
	14_104939426	14	104939426	0.811761	0	0
	14_104939727	14	104939727	0.329801	0	0
	14_104939730	14	104939730	0.811761	0	0
	14_104939736	14	104939736	0.261271	0	0
	14_104940181	14	104940181	0.604685	0	0
	14_104940506	14	104940506	0.386725	0	0
	14_104940730	14	104940730	0.0529812	0	0
	14_104940914	14	104940914	0.579322	0	0
	14_104940967	14	104940967	0.912888	0	0
	14_104941016	14	104941016	0.866386	0	0
	14_104941177	14	104941177	0.711949	0	0
	14_104941778	14	104941778	0.805789	0	0
	14_104941987	14	104941987	0.298893	0	0
	14_104942054	14	104942054	0.0383797	0	0
	14_104942132	14	104942132	0.892127	0	0
	14_104942287	14	104942287	0.570832	0	0
	14_104942330	14	104942330	0.74594	0	0
	14_104942331	14	104942331	0.195689	0	0
	14_104942485	14	104942485	0.746815	0	0
	14_104942548	14	104942548	0.184244	0	0
	14_104942599	14	104942599	0.960076	0	0
	14_104942628	14	104942628	0.959426	0	0
	14_104942722	14	104942722	0.684897	0	0
	14_104942756	14	104942756	0.974495	0	0
	14_104942807	14	104942807	0.639216	0	0
	14_104942898	14	104942898	0.413871	0	0
	14_104942998	14	104942998	0.74594	0	0
	14_104943086	14	104943086	0.956708	0	0
	14_104943299	14	104943299	0.522234	0	0
	14_104943312	14	104943312	0.472684	0	0
	14_104943433	14	104943433	0.484665	0	0
	14_104943599	14	104943599	0.47669	0	0
	14_104943678	14	104943678	0.743273	0	0
	14_104943696	14	104943696	0.761012	0	0
	14_104943697	14	104943697	0.991133	0	0
	14_104943862	14	104943862	0.430021	0	0
	14_104943876	14	104943876	0.74594	0	0
	14_104944134	14	104944134	0.692103	0	0
	14_104944341	14	104944341	0.767213	0	0
	14_104944346	14	104944346	0.487436	0	0
	14_104944374	14	104944374	0.522608	0	0
	14_104944563	14	104944563	0.522568	0	0
	14_104944573	14	104944573	0.731918	0	0
	14_104944883	14	104944883	0.919531	0	0
	14_104944930	14	104944930	0.817296	0	0
	14_104944963	14	104944963	0.720554	0	0
	14_104945120	14	104945120	0.266922	0	0
	14_104945148	14	104945148	0.249889	0	0
	14_104945518	14	104945518	0.626706	0	0
	14_104945694	14	104945694	0.670912	0	0
	14_104945793	14	104945793	0.743632	0	0
	14_104945821	14	104945821	0.200694	0	0
	14_104946143	14	104946143	0.602871	0	0
	14_104946157	14	104946157	0.401392	0	0
	14_104946165	14	104946165	0.928797	0	0
	14_104946261	14	104946261	0.938715	0	0
	14_104946350	14	104946350	0.250601	0	0
	14_104946356	14	104946356	0.59135	0	0
	14_104946460	14	104946460	0.783225	0	0
	14_104946469	14	104946469	0.760377	0	0
	14_104946646	14	104946646	0.743632	0	0
	14_104947031	14	104947031	0.743631	0	0
	14_104947517	14	104947517	0.566534	0	0
	14_104947554	14	104947554	0.759734	0	0
	14_104947802	14	104947802	0.25421	0	0
	14_104947917	14	104947917	0.261063	0	0
	14_104948075	14	104948075	0.693859	0	0
	14_104948230	14	104948230	0.484296	0	0
	14_104948334	14	104948334	0.693504	0	0
	14_104948337	14	104948337	0.622786	0	0
	14_104948340	14	104948340	0.602747	0	0
	14_104948341	14	104948341	0.59723	0	0
	14_104948342	14	104948342	0.628934	0	0
	14_104948426	14	104948426	0.260404	0	0
	14_104948623	14	104948623	0.483724	0	0
	14_104948842	14	104948842	0.701373	0	0
	14_104949108	14	104949108	0.601208	0	0
	14_104949248	14	104949248	0.260489	0	0
	14_104949744	14	104949744	0.522364	0	0
	14_104949875	14	104949875	0.554009	0	0
	14_104950828	14	104950828	0.93018	0	0
	14_104951222	14	104951222	0.516619	0	0
	14_104951223	14	104951223	0.236694	0	0
	14_104951558	14	104951558	0.555915	0	0
	14_104951976	14	104951976	0.556528	0	0
	14_104952144	14	104952144	0.385928	0	0
	14_104952338	14	104952338	0.449757	0	0
	14_104952344	14	104952344	0.142263	0	0
	14_104952474	14	104952474	0.376253	0	0
	14_104952968	14	104952968	0.214002	0	0
	14_104952985	14	104952985	0.784101	0	0
	14_104953012	14	104953012	0.142621	0	0
	14_104953864	14	104953864	0.516899	0	0
	14_104953954	14	104953954	0.763973	0	0
	14_104954376	14	104954376	0.567778	0	0
	14_104954544	14	104954544	0.142823	0	0
	14_104954896	14	104954896	0.753819	0	0
	14_104955884	14	104955884	0.0658733	0	0
	14_104955906	14	104955906	0.985551	0	0
	14_104956752	14	104956752	0.728449	0	0
	14_104957254	14	104957254	0.142917	0	0
	14_104957314	14	104957314	0.376875	0	0
	14_104957983	14	104957983	0.78168	0	0
	14_104958768	14	104958768	0.58853	0	0
	14_104959011	14	104959011	0.142917	0	0
	14_104959120	14	104959120	0.563277	0	0
	14_104959600	14	104959600	0.568458	0	0
	14_104959641	14	104959641	0.563153	0	0
	14_104959891	14	104959891	0.563133	0	0
	14_104960217	14	104960217	0.141738	0	0
	14_104960490	14	104960490	0.563153	0	0
	14_104960649	14	104960649	0.563221	0	0
	14_104960774	14	104960774	0.563153	0	0
	14_104960783	14	104960783	0.563153	0	0
	14_104960860	14	104960860	0.56282	0	0
	14_104961484	14	104961484	0.786863	0	0
	14_104961635	14	104961635	0.563153	0	0
	14_104961777	14	104961777	0.693118	0	0
	14_104961972	14	104961972	0.562685	0	0
	14_104961982	14	104961982	0.385593	0	0
	14_104962055	14	104962055	0.562727	0	0
	14_104962178	14	104962178	0.546581	0	0
	14_104962372	14	104962372	0.561744	0	0
	14_104962398	14	104962398	0.505942	0	0
	14_104962454	14	104962454	0.561982	0	0
	14_104962526	14	104962526	0.148042	0	0
	14_104962667	14	104962667	0.563404	0	0
	14_104962678	14	104962678	0.563404	0	0
	14_104962704	14	104962704	0.595906	0	0
	14_104962712	14	104962712	0.0361164	0	0
	14_104962754	14	104962754	0.974063	0	0
	14_104962984	14	104962984	0.562115	0	0
	14_104962999	14	104962999	0.562908	0	0
	14_104963006	14	104963006	0.562908	0	0
	14_104963012	14	104963012	0.51752	0	0
	14_104963113	14	104963113	0.55525	0	0
	14_104963171	14	104963171	0.57593	0	0
	14_104963402	14	104963402	0.570198	0	0
	14_104963414	14	104963414	0.570218	0	0
	14_104963839	14	104963839	0.502742	0	0
	14_104964027	14	104964027	0.451791	0	0
	14_104964625	14	104964625	0.456295	0	0
	14_104964849	14	104964849	0.47708	0	0
	14_104964854	14	104964854	0.476897	0	0
	14_104964857	14	104964857	0.470415	0	0
	14_104964872	14	104964872	0.466241	0	0
	14_104964878	14	104964878	0.458976	0	0
	14_104964972	14	104964972	0.45866	0	0
	14_104964978	14	104964978	0.457718	0	0
	14_104965018	14	104965018	0.458321	0	0
	14_104965084	14	104965084	0.460757	0	0
	14_104965112	14	104965112	0.46013	0	0
	14_104965503	14	104965503	0.333392	0	0
	14_104965566	14	104965566	0.315867	0	0
	14_104965712	14	104965712	0.242488	0	0
	14_104965801	14	104965801	0.137354	0	0
	14_104965853	14	104965853	0.129473	0	0
	14_104966106	14	104966106	0.562903	0	0
	14_104966414	14	104966414	0.456853	0	0
	14_104966807	14	104966807	0.106298	0	0
	14_104967813	14	104967813	0.411234	0	0
	14_104967837	14	104967837	0.811642	0	0
	14_104967939	14	104967939	0.398488	0	0
	14_104968641	14	104968641	0.613787	0	0
	14_104968915	14	104968915	0.541277	0	0
	14_104969416	14	104969416	0.660479	0	0
	14_104969883	14	104969883	0.451896	0	0
	14_104969887	14	104969887	0.594883	0	0
	14_104969888	14	104969888	0.422984	0	0
	14_104970016	14	104970016	0.0407625	0	0
	14_104970219	14	104970219	0.625617	0	0
	14_104970638	14	104970638	0.6347	0	0
	14_104970824	14	104970824	0.596146	0	0
	14_104970825	14	104970825	0.59626	0	0
	14_104971184	14	104971184	0.264432	0	0
	14_104971327	14	104971327	0.568806	0	0
	14_104971344	14	104971344	0.59626	0	0
	14_104971836	14	104971836	0.515771	0	0
	14_104972107	14	104972107	0.872905	0	0
	14_104972176	14	104972176	0.663586	0	0
	14_104972222	14	104972222	0.73277	0	0
	14_104972592	14	104972592	0.749304	0	0
	14_104972629	14	104972629	0.473818	0	0
	14_104973165	14	104973165	0.52277	0	0
	14_104973530	14	104973530	0.884303	0	0
	14_104973839	14	104973839	0.514501	0	0
	14_104973914	14	104973914	0.658734	0	0
	14_104974107	14	104974107	0.445104	0	0
	14_104974437	14	104974437	0.594586	0	0
	14_104974520	14	104974520	0.462824	0	0
	14_104975015	14	104975015	0.491234	0	0
	14_104975260	14	104975260	0.733221	0	0
	14_104975650	14	104975650	0.653262	0	0
	14_104975811	14	104975811	0.0858591	0	0
	14_104976393	14	104976393	0.496291	0	0
	14_104976398	14	104976398	0.65466	0	0
	14_104976429	14	104976429	0.50459	0	0
	14_104976835	14	104976835	0.760947	0	0
	14_104977157	14	104977157	0.770077	0	0
	14_104977254	14	104977254	0.658821	0	0
	14_104977498	14	104977498	0.74564	0	0
	14_104977550	14	104977550	0.737831	0	0
	14_104978257	14	104978257	0.826376	0	0
	14_104978460	14	104978460	0.786513	0	0
	14_104978518	14	104978518	0.247229	0	0
	14_104978608	14	104978608	0.667923	0	0
	14_104978868	14	104978868	0.658044	0	0
	14_104978913	14	104978913	0.163025	0	0
	14_104979739	14	104979739	0.691593	0	0
	14_104980330	14	104980330	0.609147	0	0
	14_104982013	14	104982013	0.37812	0	0
	14_104982177	14	104982177	0.368958	0	0
	14_104982605	14	104982605	0.376455	0	0
	14_104982857	14	104982857	0.632457	0	0
	14_104982879	14	104982879	0.549974	0	0
	14_104983077	14	104983077	0.442554	0	0
	14_104983286	14	104983286	0.61737	0	0
	14_104983370	14	104983370	0.382978	0	0
	14_104983421	14	104983421	0.384998	0	0
	14_104983536	14	104983536	0.632472	0	0
	14_104983655	14	104983655	0.374053	0	0
	14_104983920	14	104983920	0.371222	0	0
	14_104983966	14	104983966	0.384536	0	0
	14_104984014	14	104984014	0.603815	0	0
	14_104984498	14	104984498	0.578409	0	0
	14_104984500	14	104984500	0.38794	0	0
	14_104984573	14	104984573	0.6312	0	0
	14_104985048	14	104985048	0.578546	0	0
	14_104985279	14	104985279	0.629728	0	0
	14_104985340	14	104985340	0.358156	0	0
	14_104985344	14	104985344	0.474053	0	0
	14_104985592	14	104985592	0.464751	0	0
	14_104985689	14	104985689	0.150777	0	0
	14_104986324	14	104986324	0.961657	0	0
	14_104986592	14	104986592	0.710986	0	0
	14_104986678	14	104986678	0.466785	0	0
	14_104987245	14	104987245	0.561015	0	0
	14_104987396	14	104987396	0.171888	0	0
	14_104987403	14	104987403	0.392536	0	0
	14_104987452	14	104987452	0.381686	0	0
	14_104987544	14	104987544	0.0581142	0	0
	14_104987972	14	104987972	0.471335	0	0
	14_104988130	14	104988130	0.500391	0	0
	14_104988326	14	104988326	0.703317	0	0
	14_104988350	14	104988350	0.974373	0	0
	14_104988448	14	104988448	0.577843	0	0
	14_104988563	14	104988563	0.906147	0	0
	14_104988732	14	104988732	0.500037	0	0
	14_104988896	14	104988896	0.905228	0	0
	14_104988956	14	104988956	0.381919	0	0
	14_104989158	14	104989158	0.757513	0	0
	14_104989254	14	104989254	0.699699	0	0
	14_104989343	14	104989343	0.67042	0	0
	14_104989811	14	104989811	0.388919	0	0
	14_104989860	14	104989860	0.61229	0	0
	14_104989873	14	104989873	0.035962	0	0
	14_104989969	14	104989969	0.502201	0	0
	14_104990326	14	104990326	0.395005	0	0
	14_104990528	14	104990528	0.81617	0	0
	14_104991128	14	104991128	0.467556	0	0
	14_104991291	14	104991291	0.551758	0	0
	14_104991375	14	104991375	0.024862	0	0
	14_104991471	14	104991471	0.37837	0	0
	14_104991682	14	104991682	0.714283	0	0
	14_104992418	14	104992418	0.0257341	0	0
	14_104992534	14	104992534	0.123833	0	0
	14_104992604	14	104992604	0.947223	0	0
	14_104992616	14	104992616	0.657125	0	0
	14_104992620	14	104992620	0.112462	0	0
	14_104992699	14	104992699	0.922672	0	0
	14_104993161	14	104993161	0.997465	0	0
	14_104993251	14	104993251	0.128403	0	0
	14_104993268	14	104993268	0.125584	0	0
	14_104993356	14	104993356	0.549442	0	0
	14_104993359	14	104993359	0.302265	0	0
	14_104993425	14	104993425	0.294336	0	0
	14_104993434	14	104993434	0.984062	0	0
	14_104993519	14	104993519	0.0614682	0	0
	14_104993559	14	104993559	0.0802724	0	0
	14_104993561	14	104993561	0.0210461	0	0
	14_104993562	14	104993562	0.0203153	0	0
	14_104993585	14	104993585	0.252499	0	0
	14_104993605	14	104993605	0.36785	0	0
	14_104993624	14	104993624	0.354773	0	0
	14_104993632	14	104993632	0.481996	0	0
	14_104993652	14	104993652	0.542614	0	0
	14_104993655	14	104993655	0.362507	0	0
	14_104993667	14	104993667	0.441512	0	0
	14_104993679	14	104993679	0.651768	0	0
	14_104993974	14	104993974	0.0617749	0	0
	14_104993976	14	104993976	0.0617547	0	0
	14_104994008	14	104994008	0.92478	0	0
	14_104994095	14	104994095	0.0909283	0	0
	14_104994361	14	104994361	0.0666728	0	0
	14_104994480	14	104994480	0.454541	0	0
	14_104994807	14	104994807	0.479766	0	0
	14_104994988	14	104994988	0.490738	0	0
	14_104994989	14	104994989	0.053057	0	0
	14_104995007	14	104995007	0.993513	0	0
	14_104995291	14	104995291	0.0599722	0	0
	14_104995354	14	104995354	0.980817	0	0
	14_104995563	14	104995563	0.298503	0	0
	14_104995655	14	104995655	0.479395	0	0
	14_104995783	14	104995783	0.0565963	0	0
	14_104995838	14	104995838	0.30994	0	0
	14_104995893	14	104995893	0.512086	0	0
	14_104995937	14	104995937	0.426984	0	0
	14_104996040	14	104996040	0.454541	0	0
	14_104996272	14	104996272	0.479668	0	0
	14_104996947	14	104996947	0.0661725	0	0
	14_104997159	14	104997159	0.42053	0	0
	14_104997780	14	104997780	0.0433645	0	0
	14_104997986	14	104997986	0.302781	0	0
	14_104998346	14	104998346	0.883121	0	0
	14_104998417	14	104998417	0.453576	0	0
	14_104998479	14	104998479	0.0648856	0	0
	14_104998581	14	104998581	0.299101	0	0
	14_104998696	14	104998696	0.113605	0	0
	14_104998975	14	104998975	0.0681493	0	0
	14_104999024	14	104999024	0.454324	0	0
	14_104999220	14	104999220	0.177787	0	0
	14_104999302	14	104999302	0.0578206	0	0
	14_104999494	14	104999494	0.927558	0	0
	14_104999497	14	104999497	0.0667648	0	0
	14_104999605	14	104999605	0.0645385	0	0
	14_104999674	14	104999674	0.0668935	0	0
	14_104999758	14	104999758	0.323771	0	0
	14_104999880	14	104999880	0.0676354	0	0
	14_104999939	14	104999939	0.608539	0	0
	14_105000172	14	105000172	0.0627222	0	0
	14_105000212	14	105000212	0.627922	0	0
	14_105000267	14	105000267	0.0643203	0	0
	14_105000311	14	105000311	0.732349	0	0
	14_105000466	14	105000466	0.625242	0	0
	14_105000753	14	105000753	0.217823	0	0
	14_105000775	14	105000775	0.176473	0	0
	14_105000832	14	105000832	0.403277	0	0
	14_105000922	14	105000922	0.644512	0	0
	14_105001402	14	105001402	0.449466	0	0
	14_105001680	14	105001680	0.562903	0	0
	14_105001692	14	105001692	0.65663	0	0
	14_105001794	14	105001794	0.800032	0	0
	14_105001894	14	105001894	0.18743	0	0
	14_105001940	14	105001940	0.124396	0	0
	14_105002074	14	105002074	0.814469	0	0
	14_105002087	14	105002087	0.420642	0	0
	14_105002089	14	105002089	0.350333	0	0
	14_105002379	14	105002379	0.482463	0	0
	14_105002388	14	105002388	0.510793	0	0
	14_105002781	14	105002781	0.219859	0	0
	14_105003060	14	105003060	0.700998	0	0
	14_105003568	14	105003568	0.757137	0	0
	14_105003569	14	105003569	0.837357	0	0
	14_105003754	14	105003754	0.839393	0	0
	14_105003797	14	105003797	0.834759	0	0
	14_105004168	14	105004168	0.678943	0	0
	14_105004265	14	105004265	0.639564	0	0
	14_105004315	14	105004315	0.783916	0	0
	14_105004581	14	105004581	0.53486	0	0
	14_105005057	14	105005057	0.366189	0	0
	14_105005110	14	105005110	0.566837	0	0
	14_105005216	14	105005216	0.299804	0	0
	14_105005394	14	105005394	0.244998	0	0
	14_105005593	14	105005593	0.460835	0	0
	14_105005738	14	105005738	0.397183	0	0
	14_105006170	14	105006170	0.595801	0	0
	14_105006582	14	105006582	0.421892	0	0
	14_105006799	14	105006799	0.494352	0	0
	14_105007471	14	105007471	0.645049	0	0
	14_105007529	14	105007529	0.62105	0	0
	14_105007585	14	105007585	0.630101	0	0
	14_105007596	14	105007596	0.42157	0	0
	14_105007656	14	105007656	0.428365	0	0
	14_105007815	14	105007815	0.366794	0	0
	14_105008777	14	105008777	0.907471	0	0
	14_105008816	14	105008816	0.445905	0	0
	14_105010459	14	105010459	0.433442	0	0
	14_105010694	14	105010694	0.438653	0	0
	14_105010877	14	105010877	0.495658	0	0
	14_105010924	14	105010924	0.837319	0	0
	14_105011209	14	105011209	0.395624	0	0
	14_105011436	14	105011436	0.86583	0	0
	14_105011626	14	105011626	0.518199	0	0
	14_105011827	14	105011827	0.494213	0	0
	14_105011916	14	105011916	0.52842	0	0
	14_105011925	14	105011925	0.802363	0	0
	14_105011976	14	105011976	0.867745	0	0
	14_105012010	14	105012010	0.492025	0	0
	14_105012253	14	105012253	0.854126	0	0
	14_105012371	14	105012371	0.873175	0	0
	14_105012423	14	105012423	0.478036	0	0
	14_105012733	14	105012733	0.444076	0	0
	14_105012743	14	105012743	0.874172	0	0
	14_105012858	14	105012858	0.888904	0	0
	14_105012865	14	105012865	0.289757	0	0
	14_105012957	14	105012957	0.453621	0	0
	14_105013006	14	105013006	0.80311	0	0
	14_105013031	14	105013031	0.80417	0	0
	14_105013056	14	105013056	0.882098	0	0
	14_105013104	14	105013104	0.843278	0	0
	14_105013169	14	105013169	0.873797	0	0
	14_105013228	14	105013228	0.869217	0	0
	14_105013347	14	105013347	0.89869	0	0
	14_105013361	14	105013361	0.905994	0	0
	14_105013362	14	105013362	0.431953	0	0
	14_105013366	14	105013366	0.906249	0	0
	14_105013419	14	105013419	0.860636	0	0
	14_105013427	14	105013427	0.719909	0	0
	14_105013488	14	105013488	0.871247	0	0
	14_105013489	14	105013489	0.871247	0	0
	14_105013580	14	105013580	0.87231	0	0
	14_105013650	14	105013650	0.87231	0	0
	14_105013791	14	105013791	0.873629	0	0
	14_105013840	14	105013840	0.432501	0	0
	14_105013854	14	105013854	0.873459	0	0
	14_105013869	14	105013869	0.873459	0	0
	14_105013926	14	105013926	0.874484	0	0
	14_105013930	14	105013930	0.874472	0	0
	14_105013963	14	105013963	0.142268	0	0
	14_105013966	14	105013966	0.873806	0	0
	14_105014063	14	105014063	0.873567	0	0
	14_105014210	14	105014210	0.862761	0	0
	14_105014357	14	105014357	0.874519	0	0
	14_105014626	14	105014626	0.873806	0	0
	14_105014881	14	105014881	0.485789	0	0
	14_105014965	14	105014965	0.605836	0	0
	14_105014970	14	105014970	0.605906	0	0
	14_105014973	14	105014973	0.605918	0	0
	14_105015214	14	105015214	0.874104	0	0
	14_105015215	14	105015215	0.874567	0	0
	14_105015303	14	105015303	0.874104	0	0
	14_105015419	14	105015419	0.87411	0	0
	14_105015565	14	105015565	0.874537	0	0
	14_105015662	14	105015662	0.893406	0	0
	14_105015790	14	105015790	0.890523	0	0
	14_105015819	14	105015819	0.530723	0	0
	14_105015839	14	105015839	0.871978	0	0
	14_105015914	14	105015914	0.87565	0	0
	14_105015983	14	105015983	0.118713	0	0
	14_105016040	14	105016040	0.838747	0	0
	14_105016070	14	105016070	0.47189	0	0
	14_105016074	14	105016074	0.853442	0	0
	14_105016108	14	105016108	0.64033	0	0
	14_105016132	14	105016132	0.887715	0	0
	14_105016399	14	105016399	0.873944	0	0
	14_105016847	14	105016847	0.87245	0	0
	14_105017202	14	105017202	0.872484	0	0
	14_105017381	14	105017381	0.867588	0	0
	14_105017392	14	105017392	0.875652	0	0
	14_105017531	14	105017531	0.860303	0	0
	14_105017747	14	105017747	0.622462	0	0
	14_105018272	14	105018272	0.876685	0	0
	14_105018298	14	105018298	0.850707	0	0
	14_105018302	14	105018302	0.850707	0	0
	14_105018486	14	105018486	0.842774	0	0
	14_105018809	14	105018809	0.851477	0	0
	14_105018836	14	105018836	0.806083	0	0
	14_105018839	14	105018839	0.621194	0	0
	14_105018939	14	105018939	0.851477	0	0
	14_105019007	14	105019007	0.822699	0	0
	14_105019017	14	105019017	0.851477	0	0
	14_105019026	14	105019026	0.666974	0	0
	14_105019046	14	105019046	0.859213	0	0
	14_105019057	14	105019057	0.851477	0	0
	14_105019161	14	105019161	0.325945	0	0
	14_105019167	14	105019167	0.646386	0	0
	14_105019205	14	105019205	0.863109	0	0
	14_105019237	14	105019237	0.851477	0	0
	14_105019287	14	105019287	0.852246	0	0
	14_105019346	14	105019346	0.851472	0	0
	14_105019386	14	105019386	0.870495	0	0
	14_105019398	14	105019398	0.851505	0	0
	14_105019498	14	105019498	0.886696	0	0
	14_105019527	14	105019527	0.886615	0	0
	14_105019955	14	105019955	0.832839	0	0
	14_105019970	14	105019970	0.845356	0	0
	14_105019987	14	105019987	0.818952	0	0
	14_105020095	14	105020095	0.959801	0	0
	14_105020173	14	105020173	0.656635	0	0
	14_105020206	14	105020206	0.799091	0	0
	14_105020374	14	105020374	0.00974801	0	0
	14_105020571	14	105020571	0.766244	0	0
	14_105020845	14	105020845	0.694047	0	0
	14_105020870	14	105020870	0.391344	0	0
	14_105021309	14	105021309	0.604342	0	0
	14_105021622	14	105021622	0.859485	0	0
	14_105021698	14	105021698	0.363957	0	0
	14_105022187	14	105022187	0.112298	0	0
	14_105022192	14	105022192	0.697688	0	0
	14_105022314	14	105022314	0.92374	0	0
	14_105022343	14	105022343	0.086074	0	0
	14_105022843	14	105022843	0.5817	0	0
	14_105022895	14	105022895	0.5817	0	0
	14_105023062	14	105023062	0.358572	0	0
	14_105023289	14	105023289	0.775868	0	0
	14_105023512	14	105023512	0.876118	0	0
	14_105023587	14	105023587	0.88374	0	0
	14_105023641	14	105023641	0.889101	0	0
	14_105023872	14	105023872	0.673841	0	0
	14_105024053	14	105024053	0.779734	0	0
	14_105024159	14	105024159	0.777294	0	0
	14_105024442	14	105024442	0.784261	0	0
	14_105024514	14	105024514	0.980761	0	0
	14_105024803	14	105024803	0.600772	0	0
	14_105024991	14	105024991	0.87393	0	0
	14_105025462	14	105025462	0.912288	0	0
	14_105025757	14	105025757	0.910499	0	0
	14_105025990	14	105025990	0.968294	0	0
	14_105025997	14	105025997	0.492337	0	0
	14_105026066	14	105026066	0.318106	0	0
	14_105026076	14	105026076	0.896491	0	0
	14_105026217	14	105026217	0.277031	0	0
	14_105026262	14	105026262	0.963954	0	0
	14_105026600	14	105026600	0.915532	0	0
	14_105026774	14	105026774	0.767868	0	0
	14_105027938	14	105027938	0.99012	0	0
	14_105027995	14	105027995	0.921179	0	0
	14_105028436	14	105028436	0.629671	0	0
	14_105028495	14	105028495	0.600842	0	0
	14_105028634	14	105028634	0.0965625	0	0
	14_105028823	14	105028823	0.786001	0	0
	14_105028839	14	105028839	0.951715	0	0
	14_105028944	14	105028944	0.776916	0	0
	14_105029230	14	105029230	0.800939	0	0
	14_105029266	14	105029266	0.804139	0	0
	14_105029387	14	105029387	0.39131	0	0
	14_105029728	14	105029728	0.945322	0	0
	14_105030588	14	105030588	0.786024	0	0
	14_105030826	14	105030826	0.620873	0	0
	14_105031290	14	105031290	0.753826	0	0
	14_105031977	14	105031977	0.67134	0	0
	14_105032048	14	105032048	0.796558	0	0
	14_105032200	14	105032200	0.969111	0	0
	14_105032318	14	105032318	0.796037	0	0
	14_105032323	14	105032323	0.166048	0	0
	14_105033235	14	105033235	0.59483	0	0
	14_105033602	14	105033602	0.71456	0	0
	14_105033605	14	105033605	0.71456	0	0
	14_105033885	14	105033885	0.492885	0	0
	14_105034350	14	105034350	0.42892	0	0
	14_105034594	14	105034594	0.164474	0	0
	14_105034819	14	105034819	0.986038	0	0
	14_105035098	14	105035098	0.812959	0	0
	14_105035446	14	105035446	0.805452	0	0
	14_105035484	14	105035484	0.773389	0	0
	14_105035755	14	105035755	0.815229	0	0
	14_105035930	14	105035930	0.968278	0	0
	14_105036239	14	105036239	0.81948	0	0
	14_105036463	14	105036463	0.820926	0	0
	14_105036608	14	105036608	0.1925	0	0
	14_105036706	14	105036706	0.0260738	0	0
	14_105037344	14	105037344	0.808774	0	0
	14_105037425	14	105037425	0.798367	0	0
	14_105037467	14	105037467	0.817484	0	0
	14_105037508	14	105037508	0.787773	0	0
	14_105037509	14	105037509	0.788169	0	0
	14_105037510	14	105037510	0.78255	0	0
	14_105037557	14	105037557	0.812535	0	0
	14_105037597	14	105037597	0.73783	0	0
	14_105038604	14	105038604	0.917608	0	0
	14_105038990	14	105038990	0.618161	0	0
	14_105039079	14	105039079	0.934972	0	0
	14_105039447	14	105039447	0.823468	0	0
	14_105040821	14	105040821	0.966152	0	0
	14_105040896	14	105040896	0.672033	0	0
	14_105040916	14	105040916	0.721714	0	0
	14_105040988	14	105040988	0.907055	0	0
	14_105041160	14	105041160	0.675572	0	0
	14_105041453	14	105041453	0.706655	0	0
	14_105041472	14	105041472	0.0422339	0	0
	14_105042187	14	105042187	0.246716	0	0
	14_105042425	14	105042425	0.499233	0	0
	14_105042457	14	105042457	0.558194	0	0
	14_105042462	14	105042462	0.760952	0	0
	14_105042788	14	105042788	0.733542	0	0
	14_105042853	14	105042853	0.777779	0	0
	14_105042927	14	105042927	0.363428	0	0
	14_105043090	14	105043090	0.891082	0	0
	14_105043139	14	105043139	0.518486	0	0
	14_105043819	14	105043819	0.759528	0	0
	14_105044233	14	105044233	0.290161	0	0
	14_105044260	14	105044260	0.376855	0	0
	14_105045014	14	105045014	0.455895	0	0
	14_105045066	14	105045066	0.520902	0	0
	14_105045253	14	105045253	0.525773	0	0
	14_105045524	14	105045524	0.761438	0	0
	14_105045922	14	105045922	0.859075	0	0
	14_105046572	14	105046572	0.787887	0	0
	14_105046728	14	105046728	0.765254	0	0
	14_105047072	14	105047072	0.784492	0	0
	14_105047220	14	105047220	0.0503268	0	0
	14_105047280	14	105047280	0.37015	0	0
	14_105047394	14	105047394	0.750209	0	0
	14_105047872	14	105047872	0.0109564	0	0
	14_105047974	14	105047974	0.714874	0	0
	14_105048065	14	105048065	0.835346	0	0
	14_105048181	14	105048181	0.594683	0	0
	14_105048421	14	105048421	0.757859	0	0
	14_105048542	14	105048542	0.305542	0	0
	14_105048744	14	105048744	0.755507	0	0
	14_105049542	14	105049542	0.675652	0	0
	14_105050089	14	105050089	0.190369	0	0
	14_105050924	14	105050924	0.324241	0	0
	14_105050961	14	105050961	0.5044	0	0
	14_105050966	14	105050966	0.364849	0	0
	14_105051455	14	105051455	0.839612	0	0
	14_105051950	14	105051950	0.859985	0	0
	14_105051991	14	105051991	0.020915	0	0
	14_105052013	14	105052013	0.306439	0	0
	14_105052029	14	105052029	0.360996	0	0
	14_105052044	14	105052044	0.367346	0	0
	14_105052256	14	105052256	0.301343	0	0
	14_105052586	14	105052586	0.110035	0	0
	14_105052640	14	105052640	0.315354	0	0
	14_105052848	14	105052848	0.470319	0	0
	14_105053450	14	105053450	0.756296	0	0
	14_105053564	14	105053564	0.291433	0	0
	14_105054085	14	105054085	0.111611	0	0
	14_105054260	14	105054260	0.332061	0	0
	14_105054709	14	105054709	0.356161	0	0
	14_105054934	14	105054934	0.5841	0	0
	14_105055118	14	105055118	0.817762	0	0
	14_105055359	14	105055359	0.759957	0	0
	14_105056239	14	105056239	0.843525	0	0
	14_105056247	14	105056247	0.92703	0	0
	14_105057049	14	105057049	0.90711	0	0
	14_105057102	14	105057102	0.896416	0	0
	14_105057340	14	105057340	0.966801	0	0
	14_105057373	14	105057373	0.95277	0	0
	14_105057469	14	105057469	0.900294	0	0
	14_105057529	14	105057529	0.898769	0	0
	14_105057586	14	105057586	0.898769	0	0
	14_105057734	14	105057734	0.825828	0	0
	14_105057948	14	105057948	0.802779	0	0
	14_105057992	14	105057992	0.507067	0	0
	14_105058314	14	105058314	0.980153	0	0
	14_105058498	14	105058498	0.931229	0	0
	14_105058553	14	105058553	0.45688	0	0
	14_105058609	14	105058609	0.913265	0	0
	14_105058625	14	105058625	0.914013	0	0
	14_105058739	14	105058739	0.599367	0	0
	14_105058758	14	105058758	0.902742	0	0
	14_105058810	14	105058810	0.896703	0	0
	14_105059573	14	105059573	0.893974	0	0
	14_105059663	14	105059663	0.799255	0	0
	14_105059801	14	105059801	0.964613	0	0
	14_105060024	14	105060024	0.888972	0	0
	14_105060029	14	105060029	0.876925	0	0
	14_105060361	14	105060361	0.965806	0	0
	14_105060368	14	105060368	0.886614	0	0
	14_105060632	14	105060632	0.8949	0	0
	14_105062002	14	105062002	0.98116	0	0
	14_105062123	14	105062123	0.209647	0	0
	14_105062190	14	105062190	0.904314	0	0
	14_105062469	14	105062469	0.980426	0	0
	14_105063203	14	105063203	0.965132	0	0
	14_105063253	14	105063253	0.903605	0	0
	14_105063298	14	105063298	0.980132	0	0
	14_105064053	14	105064053	0.981268	0	0
	14_105064067	14	105064067	0.178831	0	0
	14_105064425	14	105064425	0.791695	0	0
	14_105064457	14	105064457	0.881021	0	0
	14_105064685	14	105064685	0.965373	0	0
	14_105064771	14	105064771	0.889778	0	0
	14_105065109	14	105065109	0.916608	0	0
	14_105065452	14	105065452	0.972535	0	0
	14_105065970	14	105065970	0.94783	0	0
	14_105066444	14	105066444	0.704139	0	0
	14_105066483	14	105066483	0.194835	0	0
	14_105066885	14	105066885	0.683452	0	0
	14_105067373	14	105067373	0.665263	0	0
	14_105068127	14	105068127	0.70401	0	0
	14_105068206	14	105068206	0.667343	0	0
	14_105068247	14	105068247	0.636631	0	0
	14_105068500	14	105068500	0.682285	0	0
	14_105068512	14	105068512	0.354576	0	0
	14_105069401	14	105069401	0.965372	0	0
	14_105069485	14	105069485	0.735696	0	0
	14_105070058	14	105070058	0.892993	0	0
	14_105070485	14	105070485	0.970758	0	0
	14_105070791	14	105070791	0.677256	0	0
	14_105071055	14	105071055	0.403134	0	0
	14_105071114	14	105071114	0.22258	0	0
	14_105071229	14	105071229	0.466197	0	0
	14_105071338	14	105071338	0.917086	0	0
	14_105071471	14	105071471	0.980709	0	0
	14_105071735	14	105071735	0.914536	0	0
	14_105071815	14	105071815	0.701472	0	0
	14_105072321	14	105072321	0.802155	0	0
	14_105072621	14	105072621	0.983666	0	0
	14_105072761	14	105072761	0.9837	0	0
	14_105073291	14	105073291	0.985194	0	0
	14_105073965	14	105073965	0.638917	0	0
	14_105074067	14	105074067	0.97527	0	0
	14_105075608	14	105075608	0.792669	0	0
	14_105077509	14	105077509	0.783081	0	0
	14_105077624	14	105077624	0.777747	0	0
	14_105078032	14	105078032	0.212438	0	0
	14_105078153	14	105078153	0.783689	0	0
	14_105078251	14	105078251	0.794032	0	0
	14_105079171	14	105079171	0.78941	0	0
	14_105079467	14	105079467	0.788302	0	0
	14_105079717	14	105079717	0.787455	0	0
	14_105080065	14	105080065	0.979341	0	0
	14_105080275	14	105080275	0.933905	0	0
	14_105080510	14	105080510	0.759402	0	0
	14_105080703	14	105080703	0.768447	0	0
	14_105080807	14	105080807	0.14494	0	0
	14_105080892	14	105080892	0.764639	0	0
	14_105080901	14	105080901	0.956455	0	0
	14_105081091	14	105081091	0.835096	0	0
	14_105081323	14	105081323	0.556628	0	0
	14_105081374	14	105081374	0.756858	0	0
	14_105081712	14	105081712	0.818225	0	0
	14_105081882	14	105081882	0.749264	0	0
	14_105081957	14	105081957	0.82774	0	0
	14_105082427	14	105082427	0.705796	0	0
	14_105082460	14	105082460	0.765903	0	0
	14_105082658	14	105082658	0.797835	0	0
	14_105082877	14	105082877	0.926318	0	0
	14_105083080	14	105083080	0.834516	0	0
	14_105083331	14	105083331	0.0730201	0	0
	14_105083703	14	105083703	0.944178	0	0
	14_105084021	14	105084021	0.836088	0	0
	14_105084670	14	105084670	0.800045	0	0
	14_105084774	14	105084774	0.771492	0	0
	14_105084994	14	105084994	0.791894	0	0
	14_105085077	14	105085077	0.814948	0	0
	14_105085166	14	105085166	0.901597	0	0
	14_105085382	14	105085382	0.820743	0	0
	14_105085457	14	105085457	0.843145	0	0
	14_105086183	14	105086183	0.498187	0	0
	14_105086888	14	105086888	0.875306	0	0
	14_105087003	14	105087003	0.905484	0	0
	14_105087065	14	105087065	0.885922	0	0
	14_105087259	14	105087259	0.899326	0	0
	14_105087465	14	105087465	0.946377	0	0
	14_105087503	14	105087503	0.0952937	0	0
	14_105087800	14	105087800	0.75745	0	0
	14_105087812	14	105087812	0.890955	0	0
	14_105088398	14	105088398	0.178874	0	0
	14_105088609	14	105088609	0.40004	0	0
	14_105088984	14	105088984	0.717754	0	0
	14_105089141	14	105089141	0.64759	0	0
	14_105089423	14	105089423	0.769105	0	0
	14_105089427	14	105089427	0.830404	0	0
	14_105089428	14	105089428	0.830404	0	0
	14_105089430	14	105089430	0.760155	0	0
	14_105089434	14	105089434	0.706745	0	0
	14_105090000	14	105090000	0.595404	0	0
	14_105090350	14	105090350	0.688583	0	0
	14_105090516	14	105090516	0.701305	0	0
	14_105090555	14	105090555	0.612309	0	0
	14_105090931	14	105090931	0.0816676	0	0
	14_105091102	14	105091102	0.592389	0	0
	14_105091348	14	105091348	0.689493	0	0
	14_105091444	14	105091444	0.681162	0	0
	14_105091506	14	105091506	0.656158	0	0
	14_105091513	14	105091513	0.813743	0	0
	14_105091664	14	105091664	0.080522	0	0
	14_105091844	14	105091844	0.597957	0	0
	14_105092103	14	105092103	0.229475	0	0
	14_105092167	14	105092167	0.285307	0	0
	14_105092303	14	105092303	0.20384	0	0
	14_105092769	14	105092769	0.374775	0	0
	14_105093072	14	105093072	0.268366	0	0
	14_105093280	14	105093280	0.101755	0	0
	14_105093301	14	105093301	0.113189	0	0
	14_105093420	14	105093420	0.111436	0	0
	14_105093438	14	105093438	0.610579	0	0
	14_105094058	14	105094058	0.235792	0	0
	14_105094116	14	105094116	0.240684	0	0
	14_105095092	14	105095092	0.541236	0	0
	14_105095217	14	105095217	0.848824	0	0
	14_105095234	14	105095234	0.211797	0	0
	14_105095548	14	105095548	0.0941776	0	0
	14_105096027	14	105096027	0.110729	0	0
	14_105096773	14	105096773	0.280278	0	0
	14_105097438	14	105097438	0.131481	0	0
	14_105097537	14	105097537	0.620382	0	0
	14_105097587	14	105097587	0.124604	0	0
	14_105098572	14	105098572	0.458376	0	0
	14_105098625	14	105098625	0.149147	0	0
	14_105098830	14	105098830	0.577391	0	0
	14_105099221	14	105099221	0.130346	0	0
	14_105099324	14	105099324	0.683816	0	0
	14_105100013	14	105100013	0.754852	0	0
	14_105100021	14	105100021	0.135442	0	0
	14_105100814	14	105100814	0.413763	0	0
	14_105100852	14	105100852	0.136258	0	0
	14_105101349	14	105101349	0.145594	0	0
	14_105101870	14	105101870	0.155862	0	0
	14_105102261	14	105102261	0.151744	0	0
	14_105102323	14	105102323	0.255604	0	0
	14_105102412	14	105102412	0.136006	0	0
	14_105102555	14	105102555	0.131053	0	0
	14_105102637	14	105102637	0.381368	0	0
	14_105102837	14	105102837	0.0935793	0	0
	14_105103694	14	105103694	0.145014	0	0
	14_105103809	14	105103809	0.344548	0	0
	14_105105715	14	105105715	0.122369	0	0
	14_105105769	14	105105769	0.155726	0	0
	14_105105804	14	105105804	0.0654875	0	0
	14_105106153	14	105106153	0.184187	0	0
	14_105107075	14	105107075	0.124712	0	0
	14_105107537	14	105107537	0.0551762	0	0
	14_105107730	14	105107730	0.400248	0	0
	14_105107865	14	105107865	0.171561	0	0
	14_105107922	14	105107922	0.344844	0	0
	14_105107976	14	105107976	0.516506	0	0
	14_105107977	14	105107977	0.525849	0	0
	14_105107992	14	105107992	0.346698	0	0
	14_105108046	14	105108046	0.130077	0	0
	14_105108049	14	105108049	0.130077	0	0
	14_105108130	14	105108130	0.139916	0	0
	14_105108578	14	105108578	0.105668	0	0
	14_105108735	14	105108735	0.30703	0	0
	14_105108984	14	105108984	0.117006	0	0
	14_105109247	14	105109247	0.678157	0	0
	14_105109426	14	105109426	0.399496	0	0
	14_105109483	14	105109483	0.122654	0	0
	14_105110271	14	105110271	0.226899	0	0
	14_105110417	14	105110417	0.106133	0	0
	14_105110538	14	105110538	0.236706	0	0
	14_105110551	14	105110551	0.107668	0	0
	14_105110655	14	105110655	0.539945	0	0
	14_105110674	14	105110674	0.226496	0	0
	14_105110944	14	105110944	0.123164	0	0
	14_105111252	14	105111252	0.10651	0	0
	14_105111672	14	105111672	0.304702	0	0
	14_105111806	14	105111806	0.0992653	0	0
	14_105112031	14	105112031	0.265925	0	0
	14_105112448	14	105112448	0.301947	0	0
	14_105112669	14	105112669	0.300917	0	0
	14_105113145	14	105113145	0.108981	0	0
	14_105113261	14	105113261	0.310108	0	0
	14_105114139	14	105114139	0.466171	0	0
	14_105114394	14	105114394	0.0539407	0	0
	14_105114541	14	105114541	0.138902	0	0
	14_105115162	14	105115162	0.119457	0	0
	14_105115440	14	105115440	0.271837	0	0
	14_105115667	14	105115667	0.311082	0	0
	14_105115806	14	105115806	0.300205	0	0
	14_105116232	14	105116232	0.229767	0	0
	14_105117810	14	105117810	0.307211	0	0
	14_105118178	14	105118178	0.632649	0	0
	14_105118442	14	105118442	0.278934	0	0
	14_105118555	14	105118555	0.278205	0	0
	14_105119073	14	105119073	0.276698	0	0
	14_105119532	14	105119532	0.073553	0	0
	14_105119676	14	105119676	0.0693659	0	0
	14_105120040	14	105120040	0.559002	0	0
	14_105120402	14	105120402	0.36744	0	0
	14_105120669	14	105120669	0.428672	0	0
	14_105120783	14	105120783	0.424419	0	0
	14_105121604	14	105121604	0.95604	0	0
	14_105121616	14	105121616	0.211852	0	0
	14_105122109	14	105122109	0.168282	0	0
	14_105122469	14	105122469	0.0925094	0	0
	14_105122710	14	105122710	0.082889	0	0
	14_105123051	14	105123051	0.252867	0	0
	14_105123940	14	105123940	0.113527	0	0
	14_105123946	14	105123946	0.29617	0	0
	14_105123989	14	105123989	0.252611	0	0
	14_105124383	14	105124383	0.0645583	0	0
	14_105125512	14	105125512	0.296241	0	0
	14_105125560	14	105125560	0.636657	0	0
	14_105125714	14	105125714	0.0355674	0	0
	14_105125821	14	105125821	0.143976	0	0
	14_105125907	14	105125907	0.0701957	0	0
	14_105126291	14	105126291	0.205803	0	0
	14_105126319	14	105126319	0.0705324	0	0
	14_105126354	14	105126354	0.0740888	0	0
	14_105126867	14	105126867	0.0491294	0	0
	14_105126982	14	105126982	0.162139	0	0
	14_105127012	14	105127012	0.284025	0	0
	14_105127224	14	105127224	0.304819	0	0
	14_105127454	14	105127454	0.0428807	0	0
	14_105127721	14	105127721	0.178231	0	0
	14_105128025	14	105128025	0.161537	0	0
	14_105128473	14	105128473	0.162963	0	0
	14_105128574	14	105128574	0.172789	0	0
	14_105128596	14	105128596	0.285042	0	0
	14_105128611	14	105128611	0.841872	0	0
	14_105128810	14	105128810	0.403649	0	0
	14_105128979	14	105128979	0.0836065	0	0
	14_105128993	14	105128993	0.781777	0	0
	14_105129218	14	105129218	0.0774464	0	0
	14_105129278	14	105129278	0.254551	0	0
	14_105129747	14	105129747	0.156569	0	0
	14_105129792	14	105129792	0.248984	0	0
	14_105129825	14	105129825	0.145989	0	0
	14_105130475	14	105130475	0.468552	0	0
	14_105130931	14	105130931	0.0601769	0	0
	14_105130941	14	105130941	0.148879	0	0
	14_105131165	14	105131165	0.163062	0	0
	14_105131197	14	105131197	0.149518	0	0
	14_105131468	14	105131468	0.0893492	0	0
	14_105131569	14	105131569	0.0329622	0	0
	14_105131572	14	105131572	0.0550173	0	0
	14_105131640	14	105131640	0.636261	0	0
	14_105131709	14	105131709	0.160064	0	0
	14_105132264	14	105132264	0.741565	0	0
	14_105132462	14	105132462	0.037738	0	0
	14_105132581	14	105132581	0.521089	0	0
	14_105132647	14	105132647	0.069534	0	0
	14_105132763	14	105132763	0.335598	0	0
	14_105133187	14	105133187	0.723608	0	0
	14_105133555	14	105133555	0.0472092	0	0
	14_105133948	14	105133948	0.749847	0	0
	14_105134136	14	105134136	0.0108953	0	0
	14_105134186	14	105134186	0.0383319	0	0
	14_105134351	14	105134351	0.11707	0	0
	14_105134391	14	105134391	0.306479	0	0
	14_105134533	14	105134533	0.00799405	0	0
	14_105134613	14	105134613	0.0713166	0	0
	14_105134689	14	105134689	0.0430528	0	0
	14_105134917	14	105134917	0.0475077	0	0
	14_105135400	14	105135400	0.0726383	0	0
	14_105135634	14	105135634	0.0109074	0	0
	14_105136038	14	105136038	0.103796	0	0
	14_105136781	14	105136781	0.614146	0	0
	14_105136852	14	105136852	0.071341	0	0
	14_105137145	14	105137145	0.0125412	0	0
	14_105137291	14	105137291	0.0108675	0	0
	14_105137311	14	105137311	0.0492447	0	0
	14_105137428	14	105137428	0.749847	0	0
	14_105137813	14	105137813	0.774104	0	0
	14_105138205	14	105138205	0.4675	0	0
	14_105138346	14	105138346	0.673551	0	0
	14_105138662	14	105138662	0.705589	0	0
	14_105139302	14	105139302	0.0456503	0	0
	14_105139537	14	105139537	0.0457541	0	0
	14_105139894	14	105139894	0.649936	0	0
	14_105139943	14	105139943	0.312357	0	0
	14_105140002	14	105140002	0.706094	0	0
	14_105140132	14	105140132	0.703832	0	0
	14_105140190	14	105140190	0.435522	0	0
	14_105140384	14	105140384	0.0469264	0	0
	14_105140433	14	105140433	0.189025	0	0
	14_105140618	14	105140618	0.331822	0	0
	14_105141027	14	105141027	0.631704	0	0
	14_105141254	14	105141254	0.297219	0	0
	14_105141306	14	105141306	0.105594	0	0
	14_105141459	14	105141459	0.616866	0	0
	14_105141783	14	105141783	0.0719221	0	0
	14_105142093	14	105142093	0.266964	0	0
	14_105142544	14	105142544	0.774095	0	0
	14_105142574	14	105142574	0.610256	0	0
	14_105142657	14	105142657	0.0393391	0	0
	14_105142946	14	105142946	0.617341	0	0
	14_105143074	14	105143074	0.0686653	0	0
	14_105143191	14	105143191	0.0361837	0	0
	14_105143492	14	105143492	0.136941	0	0
	14_105143497	14	105143497	0.292619	0	0
	14_105143711	14	105143711	0.0302714	0	0
	14_105144248	14	105144248	0.373152	0	0
	14_105145372	14	105145372	0.0756447	0	0
	14_105145568	14	105145568	0.0477005	0	0
	14_105145630	14	105145630	0.69911	0	0
	14_105145853	14	105145853	0.0603332	0	0
	14_105146011	14	105146011	0.630511	0	0
	14_105146579	14	105146579	0.106411	0	0
	14_105146941	14	105146941	0.952468	0	0
	14_105147219	14	105147219	0.57416	0	0
	14_105147288	14	105147288	0.0632232	0	0
	14_105147302	14	105147302	0.198373	0	0
	14_105147308	14	105147308	0.0532889	0	0
	14_105148166	14	105148166	0.450444	0	0
	14_105148241	14	105148241	0.19379	0	0
	14_105148300	14	105148300	0.576733	0	0
	14_105148502	14	105148502	0.326255	0	0
	14_105148536	14	105148536	0.11372	0	0
	14_105148597	14	105148597	0.0662083	0	0
	14_105148632	14	105148632	0.0604677	0	0
	14_105148655	14	105148655	0.0706456	0	0
	14_105148770	14	105148770	0.0607839	0	0
	14_105148831	14	105148831	0.0741438	0	0
	14_105149067	14	105149067	0.807508	0	0
	14_105149313	14	105149313	0.74867	0	0
	14_105149590	14	105149590	0.801443	0	0
	14_105149628	14	105149628	0.256536	0	0
	14_105149747	14	105149747	0.247097	0	0
	14_105149833	14	105149833	0.7199	0	0
	14_105149864	14	105149864	0.804674	0	0
	14_105149911	14	105149911	0.3623	0	0
	14_105149961	14	105149961	0.887693	0	0
	14_105150273	14	105150273	0.909571	0	0
	14_105150467	14	105150467	0.402606	0	0
	14_105150517	14	105150517	0.233684	0	0
	14_105150771	14	105150771	0.920511	0	0
	14_105150785	14	105150785	0.867152	0	0
	14_105150847	14	105150847	0.0560957	0	0
	14_105151024	14	105151024	0.471631	0	0
	14_105151205	14	105151205	0.23901	0	0
	14_105151760	14	105151760	0.437546	0	0
	14_105151805	14	105151805	0.220628	0	0
	14_105151982	14	105151982	0.537437	0	0
	14_105152344	14	105152344	0.716859	0	0
	14_105152383	14	105152383	0.398845	0	0
	14_105153422	14	105153422	0.0710699	0	0
	14_105153469	14	105153469	0.19988	0	0
	14_105154060	14	105154060	0.0582419	0	0
	14_105154105	14	105154105	0.0798597	0	0
	14_105154306	14	105154306	0.0692786	0	0
	14_105154870	14	105154870	0.0431554	0	0
	14_105155316	14	105155316	0.255204	0	0
	14_105155355	14	105155355	0.0794589	0	0
	14_105156001	14	105156001	0.215949	0	0
	14_105156076	14	105156076	0.544135	0	0
	14_105156410	14	105156410	0.567352	0	0
	14_105156756	14	105156756	0.128977	0	0
	14_105156780	14	105156780	0.767126	0	0
	14_105156943	14	105156943	0.49654	0	0
	14_105157042	14	105157042	0.589542	0	0
	14_105157121	14	105157121	0.0738831	0	0
	14_105157228	14	105157228	0.193459	0	0
	14_105157318	14	105157318	0.282795	0	0
	14_105157807	14	105157807	0.347814	0	0
	14_105157817	14	105157817	0.548092	0	0
	14_105157960	14	105157960	0.547939	0	0
	14_105157983	14	105157983	0.101676	0	0
	14_105158044	14	105158044	0.564789	0	0
	14_105158371	14	105158371	0.617291	0	0
	14_105158536	14	105158536	0.266264	0	0
	14_105159027	14	105159027	0.563861	0	0
	14_105160056	14	105160056	0.901279	0	0
	14_105160212	14	105160212	0.101321	0	0
	14_105160979	14	105160979	0.712165	0	0
	14_105161275	14	105161275	0.459119	0	0
	14_105161289	14	105161289	0.401699	0	0
	14_105161454	14	105161454	0.294589	0	0
	14_105161462	14	105161462	0.332872	0	0
	14_105161674	14	105161674	0.402756	0	0
	14_105162257	14	105162257	0.209567	0	0
	14_105162343	14	105162343	0.152776	0	0
	14_105162462	14	105162462	0.124357	0	0
	14_105162493	14	105162493	0.428482	0	0
	14_105162561	14	105162561	0.132785	0	0
	14_105162807	14	105162807	0.234204	0	0
	14_105162977	14	105162977	0.165636	0	0
	14_105163142	14	105163142	0.199195	0	0
	14_105163427	14	105163427	0.511833	0	0
	14_105163532	14	105163532	0.255236	0	0
	14_105163560	14	105163560	0.237583	0	0
	14_105163838	14	105163838	0.465473	0	0
	14_105164066	14	105164066	0.0716338	0	0
	14_105164225	14	105164225	0.293219	0	0
	14_105164227	14	105164227	0.575825	0	0
	14_105164934	14	105164934	0.518688	0	0
	14_105165538	14	105165538	0.577335	0	0
	14_105166016	14	105166016	0.549566	0	0
	14_105166252	14	105166252	0.306396	0	0
	14_105166274	14	105166274	0.413292	0	0
	14_105167744	14	105167744	0.0319351	0	0
	14_105168110	14	105168110	0.995196	0	0
	14_105168414	14	105168414	0.34749	0	0
	14_105168421	14	105168421	0.347129	0	0
	14_105168775	14	105168775	0.829184	0	0
	14_105168839	14	105168839	0.263192	0	0
	14_105169305	14	105169305	0.836862	0	0
	14_105170003	14	105170003	0.529532	0	0
	14_105170163	14	105170163	0.608739	0	0
	14_105170175	14	105170175	0.330921	0	0
	14_105170221	14	105170221	0.367271	0	0
	14_105170222	14	105170222	0.610317	0	0
	14_105170512	14	105170512	0.352526	0	0
	14_105170567	14	105170567	0.13333	0	0
	14_105170766	14	105170766	0.130623	0	0
	14_105171022	14	105171022	0.362899	0	0
	14_105171048	14	105171048	0.80896	0	0
	14_105171100	14	105171100	0.134455	0	0
	14_105171208	14	105171208	0.198573	0	0
	14_105171258	14	105171258	0.828716	0	0
	14_105171367	14	105171367	0.65646	0	0
	14_105171482	14	105171482	0.125105	0	0
	14_105171619	14	105171619	0.360401	0	0
	14_105171694	14	105171694	0.511913	0	0
	14_105171709	14	105171709	0.0461024	0	0
	14_105171753	14	105171753	0.895491	0	0
	14_105171812	14	105171812	0.353346	0	0
	14_105171847	14	105171847	0.356679	0	0
	14_105171985	14	105171985	0.357958	0	0
	14_105172315	14	105172315	0.197305	0	0
	14_105172529	14	105172529	0.355342	0	0
	14_105172546	14	105172546	0.0315062	0	0
	14_105172593	14	105172593	0.282818	0	0
	14_105172868	14	105172868	0.0660249	0	0
	14_105173452	14	105173452	0.159066	0	0
	14_105173453	14	105173453	0.0326494	0	0
	14_105173653	14	105173653	0.0947859	0	0
	14_105173831	14	105173831	0.277338	0	0
	14_105173862	14	105173862	0.195254	0	0
	14_105174598	14	105174598	0.309462	0	0
	14_105174722	14	105174722	0.353415	0	0
	14_105175210	14	105175210	0.0331575	0	0
	14_105175240	14	105175240	0.862118	0	0
	14_105175387	14	105175387	0.961703	0	0
	14_105175646	14	105175646	0.751879	0	0
	14_105176682	14	105176682	0.958792	0	0
	14_105176693	14	105176693	0.958984	0	0
	14_105176781	14	105176781	0.0737729	0	0
	14_105177351	14	105177351	0.637624	0	0
	14_105177410	14	105177410	0.43644	0	0
	14_105177610	14	105177610	0.678921	0	0
	14_105177653	14	105177653	0.300336	0	0
	14_105178057	14	105178057	0.184433	0	0
	14_105178089	14	105178089	0.608315	0	0
	14_105178098	14	105178098	0.607142	0	0
	14_105178151	14	105178151	0.237175	0	0
	14_105178153	14	105178153	0.616914	0	0
	14_105178184	14	105178184	0.672481	0	0
	14_105178478	14	105178478	0.564151	0	0
	14_105179043	14	105179043	0.328352	0	0
	14_105179081	14	105179081	0.632787	0	0
	14_105179112	14	105179112	0.274683	0	0
	14_105179123	14	105179123	0.414808	0	0
	14_105179194	14	105179194	0.403281	0	0
	14_105179463	14	105179463	0.13089	0	0
	14_105179668	14	105179668	0.133041	0	0
	14_105180304	14	105180304	0.173616	0	0
	14_105180484	14	105180484	0.557361	0	0
	14_105180565	14	105180565	0.548537	0	0
	14_105180652	14	105180652	0.11018	0	0
	14_105180785	14	105180785	0.323584	0	0
	14_105180903	14	105180903	0.504244	0	0
	14_105181183	14	105181183	0.203155	0	0
	14_105181558	14	105181558	0.641975	0	0
	14_105181848	14	105181848	0.514288	0	0
	14_105181851	14	105181851	0.954565	0	0
	14_105182051	14	105182051	0.433307	0	0
	14_105182462	14	105182462	0.556271	0	0
	14_105183236	14	105183236	0.43047	0	0
	14_105183329	14	105183329	0.131959	0	0
	14_105183403	14	105183403	0.131399	0	0
	14_105183641	14	105183641	0.997065	0	0
	14_105183686	14	105183686	0.070587	0	0
	14_105183696	14	105183696	0.130167	0	0
	14_105183714	14	105183714	0.0710809	0	0
	14_105183749	14	105183749	0.344821	0	0
	14_105184116	14	105184116	0.132377	0	0
	14_105184269	14	105184269	0.118191	0	0
	14_105184313	14	105184313	0.455297	0	0
	14_105184463	14	105184463	0.467585	0	0
	14_105184624	14	105184624	0.809829	0	0
	14_105184631	14	105184631	0.131982	0	0
	14_105184689	14	105184689	0.427241	0	0
	14_105184838	14	105184838	0.474327	0	0
	14_105185266	14	105185266	0.385578	0	0
	14_105185567	14	105185567	0.960873	0	0
	14_105185666	14	105185666	0.836041	0	0
	14_105186163	14	105186163	0.95985	0	0
	14_105186178	14	105186178	0.95985	0	0
	14_105186333	14	105186333	0.891126	0	0
	14_105186679	14	105186679	0.95821	0	0
	14_105186735	14	105186735	0.965774	0	0
	14_105186772	14	105186772	0.86001	0	0
	14_105186776	14	105186776	0.0866115	0	0
	14_105186806	14	105186806	0.959809	0	0
	14_105186913	14	105186913	0.502639	0	0
	14_105187400	14	105187400	0.111233	0	0
	14_105187469	14	105187469	0.895494	0	0
	14_105187525	14	105187525	0.97796	0	0
	14_105188049	14	105188049	0.894791	0	0
	14_105188231	14	105188231	0.641029	0	0
	14_105188836	14	105188836	0.96021	0	0
	14_105189022	14	105189022	0.953969	0	0
	14_105189056	14	105189056	0.881653	0	0
	14_105189222	14	105189222	0.408311	0	0
	14_105189504	14	105189504	0.440561	0	0
	14_105189968	14	105189968	0.597902	0	0
	14_105190061	14	105190061	0.942345	0	0
	14_105190942	14	105190942	0.84061	0	0
	14_105191220	14	105191220	0.285996	0	0
	14_105191839	14	105191839	0.0811461	0	0
	14_105191915	14	105191915	0.431705	0	0
	14_105192026	14	105192026	0.276425	0	0
	14_105192684	14	105192684	0.318182	0	0
	14_105192685	14	105192685	0.32521	0	0
	14_105192703	14	105192703	0.0292798	0	0
	14_105193883	14	105193883	0.0807329	0	0
	14_105194063	14	105194063	0.295918	0	0
	14_105194798	14	105194798	0.867711	0	0
	14_105194906	14	105194906	0.531564	0	0
	14_105195098	14	105195098	0.0807329	0	0
	14_105195321	14	105195321	0.783967	0	0
	14_105195403	14	105195403	0.116059	0	0
	14_105195441	14	105195441	0.116059	0	0
	14_105195871	14	105195871	0.316676	0	0
	14_105195872	14	105195872	0.271265	0	0
	14_105196230	14	105196230	0.29544	0	0
	14_105196235	14	105196235	0.54996	0	0
	14_105196365	14	105196365	0.45044	0	0
	14_105196665	14	105196665	0.536365	0	0
	14_105196796	14	105196796	0.507789	0	0
	14_105196919	14	105196919	0.106618	0	0
	14_105197295	14	105197295	0.558737	0	0
	14_105197354	14	105197354	0.279719	0	0
	14_105197756	14	105197756	0.299691	0	0
	14_105197846	14	105197846	0.309441	0	0
	14_105197955	14	105197955	0.886235	0	0
	14_105198610	14	105198610	0.106618	0	0
	14_105198749	14	105198749	0.475275	0	0
	14_105198822	14	105198822	0.492356	0	0
	14_105198964	14	105198964	0.116821	0	0
	14_105199013	14	105199013	0.100563	0	0
	14_105200006	14	105200006	0.987159	0	0
	14_105200329	14	105200329	0.247239	0	0
	14_105200350	14	105200350	0.81337	0	0
	14_105200377	14	105200377	0.605825	0	0
	14_105200505	14	105200505	0.585282	0	0
	14_105200759	14	105200759	0.119	0	0
	14_105201139	14	105201139	0.139099	0	0
	14_105201152	14	105201152	0.291406	0	0
	14_105201596	14	105201596	0.628235	0	0
	14_105201613	14	105201613	0.90586	0	0
	14_105201638	14	105201638	0.117287	0	0
	14_105201905	14	105201905	0.703474	0	0
	14_105201921	14	105201921	0.117287	0	0
	14_105201999	14	105201999	0.11874	0	0
	14_105202025	14	105202025	0.11874	0	0
	14_105202393	14	105202393	0.467383	0	0
	14_105202643	14	105202643	0.90604	0	0
	14_105203105	14	105203105	0.459659	0	0
	14_105203218	14	105203218	0.207909	0	0
	14_105203500	14	105203500	0.456701	0	0
	14_105203678	14	105203678	0.377034	0	0
	14_105203812	14	105203812	0.62812	0	0
	14_105203855	14	105203855	0.948034	0	0
	14_105204244	14	105204244	0.185129	0	0
	14_105204658	14	105204658	0.326697	0	0
	14_105204816	14	105204816	0.640731	0	0
	14_105204863	14	105204863	0.0408895	0	0
	14_105205375	14	105205375	0.936033	0	0
	14_105205481	14	105205481	0.885672	0	0
	14_105205733	14	105205733	0.110755	0	0
	14_105206022	14	105206022	0.311827	0	0
	14_105207040	14	105207040	0.917772	0	0
	14_105207134	14	105207134	0.563934	0	0
	14_105207528	14	105207528	0.326414	0	0
	14_105207555	14	105207555	0.315228	0	0
	14_105207642	14	105207642	0.680917	0	0
	14_105208035	14	105208035	0.325577	0	0
	14_105208037	14	105208037	0.463405	0	0
	14_105208057	14	105208057	0.379948	0	0
	14_105208393	14	105208393	0.410511	0	0
	14_105208548	14	105208548	0.326441	0	0
	14_105208567	14	105208567	0.42468	0	0
	14_105208973	14	105208973	0.443152	0	0
	14_105208986	14	105208986	0.418113	0	0
	14_105209174	14	105209174	0.368475	0	0
	14_105209667	14	105209667	0.477123	0	0
	14_105210172	14	105210172	0.912629	0	0
	14_105210207	14	105210207	0.444642	0	0
	14_105210447	14	105210447	0.774646	0	0
	14_105210759	14	105210759	0.442143	0	0
	14_105210929	14	105210929	0.465631	0	0
	14_105211221	14	105211221	0.502659	0	0
	14_105211284	14	105211284	0.483387	0	0
	14_105211426	14	105211426	0.441813	0	0
	14_105212086	14	105212086	0.487185	0	0
	14_105212261	14	105212261	0.451053	0	0
	14_105212399	14	105212399	0.444788	0	0
	14_105212661	14	105212661	0.924441	0	0
	14_105213095	14	105213095	0.326786	0	0
	14_105213343	14	105213343	0.444517	0	0
	14_105213904	14	105213904	0.54042	0	0
	14_105213978	14	105213978	0.930799	0	0
	14_105214171	14	105214171	0.489513	0	0
	14_105214471	14	105214471	0.923183	0	0
	14_105214479	14	105214479	0.835983	0	0
	14_105214668	14	105214668	0.0682014	0	0
	14_105214753	14	105214753	0.326786	0	0
	14_105214948	14	105214948	0.348966	0	0
	14_105215033	14	105215033	0.123588	0	0
	14_105215351	14	105215351	0.518178	0	0
	14_105215634	14	105215634	0.337177	0	0
	14_105215941	14	105215941	0.898125	0	0
	14_105216318	14	105216318	0.334797	0	0
	14_105216381	14	105216381	0.772914	0	0
	14_105216754	14	105216754	0.410509	0	0
	14_105217357	14	105217357	0.53219	0	0
	14_105217682	14	105217682	0.622603	0	0
	14_105217856	14	105217856	0.858737	0	0
	14_105217894	14	105217894	0.901003	0	0
	14_105217921	14	105217921	0.895893	0	0
	14_105217982	14	105217982	0.68461	0	0
	14_105218305	14	105218305	0.653294	0	0
	14_105218319	14	105218319	0.942652	0	0
	14_105218333	14	105218333	0.833587	0	0
	14_105218422	14	105218422	0.846839	0	0
	14_105218476	14	105218476	0.596836	0	0
	14_105219069	14	105219069	0.540548	0	0
	14_105219467	14	105219467	0.995819	0	0
	14_105219914	14	105219914	0.368406	0	0
	14_105219918	14	105219918	0.84911	0	0
	14_105219976	14	105219976	0.995875	0	0
	14_105220210	14	105220210	0.99119	0	0
	14_105220512	14	105220512	0.803274	0	0
	14_105220558	14	105220558	0.211519	0	0
	14_105221043	14	105221043	0.151537	0	0
	14_105222037	14	105222037	0.842516	0	0
	14_105223194	14	105223194	0.98264	0	0
	14_105223378	14	105223378	0.808303	0	0
	14_105223420	14	105223420	0.753023	0	0
	14_105223457	14	105223457	0.922121	0	0
	14_105223495	14	105223495	0.207503	0	0
	14_105223525	14	105223525	0.939006	0	0
	14_105223668	14	105223668	0.730681	0	0
	14_105223694	14	105223694	0.659363	0	0
	14_105223853	14	105223853	0.211811	0	0
	14_105223864	14	105223864	0.243208	0	0
	14_105224658	14	105224658	0.937719	0	0
	14_105224828	14	105224828	0.676301	0	0
	14_105225154	14	105225154	0.39521	0	0
	14_105225505	14	105225505	0.0712866	0	0
	14_105225605	14	105225605	0.341234	0	0
	14_105225620	14	105225620	0.841282	0	0
	14_105226075	14	105226075	0.886936	0	0
	14_105226343	14	105226343	0.349189	0	0
	14_105226518	14	105226518	0.0151156	0	0
	14_105226550	14	105226550	0.365391	0	0
	14_105226709	14	105226709	0.47366	0	0
	14_105227638	14	105227638	0.560853	0	0
	14_105227643	14	105227643	0.080242	0	0
	14_105227822	14	105227822	0.574621	0	0
	14_105228216	14	105228216	0.973956	0	0
	14_105228261	14	105228261	0.196648	0	0
	14_105229626	14	105229626	0.198136	0	0
	14_105229646	14	105229646	0.873739	0	0
	14_105230166	14	105230166	0.132511	0	0
	14_105230225	14	105230225	0.409622	0	0
	14_105230236	14	105230236	0.13541	0	0
	14_105230384	14	105230384	0.741125	0	0
	14_105230391	14	105230391	0.988869	0	0
	14_105230595	14	105230595	0.874815	0	0
	14_105230998	14	105230998	0.577327	0	0
	14_105230999	14	105230999	0.132511	0	0
	14_105231196	14	105231196	0.853254	0	0
	14_105231640	14	105231640	0.973374	0	0
	14_105231655	14	105231655	0.439556	0	0
	14_105232438	14	105232438	0.856528	0	0
	14_105232775	14	105232775	0.437795	0	0
	14_105232983	14	105232983	0.439651	0	0
	14_105233095	14	105233095	0.985946	0	0
	14_105233408	14	105233408	0.871976	0	0
	14_105233421	14	105233421	0.865775	0	0
	14_105234089	14	105234089	0.572252	0	0
	14_105234301	14	105234301	0.0713566	0	0
	14_105234442	14	105234442	0.988923	0	0
	14_105234477	14	105234477	0.027424	0	0
	14_105234731	14	105234731	0.436776	0	0
	14_105234798	14	105234798	0.468918	0	0
	14_105235069	14	105235069	0.626323	0	0
	14_105235233	14	105235233	0.160063	0	0
	14_105235558	14	105235558	0.848507	0	0
	14_105235818	14	105235818	0.151563	0	0
	14_105235824	14	105235824	0.439385	0	0
	14_105235825	14	105235825	0.151738	0	0
	14_105235860	14	105235860	0.151738	0	0
	14_105236287	14	105236287	0.47491	0	0
	14_105236403	14	105236403	0.321029	0	0
	14_105236557	14	105236557	0.151738	0	0
	14_105237401	14	105237401	0.751672	0	0
	14_105237680	14	105237680	0.817061	0	0
	14_105238604	14	105238604	0.932746	0	0
	14_105238670	14	105238670	0.439055	0	0
	14_105239087	14	105239087	0.471973	0	0
	14_105239146	14	105239146	0.462359	0	0
	14_105239192	14	105239192	0.538749	0	0
	14_105239436	14	105239436	0.673935	0	0
	14_105239894	14	105239894	0.692659	0	0
	14_105240111	14	105240111	0.556129	0	0
	14_105240227	14	105240227	0.718229	0	0
	14_105240377	14	105240377	0.0289777	0	0
	14_105240450	14	105240450	0.545482	0	0
	14_105240784	14	105240784	0.958397	0	0
	14_105240885	14	105240885	0.883346	0	0
	14_105241576	14	105241576	0.454398	0	0
	14_105241660	14	105241660	0.183479	0	0
	14_105242228	14	105242228	0.843581	0	0
	14_105242417	14	105242417	0.859308	0	0
	14_105242441	14	105242441	0.490795	0	0
	14_105242831	14	105242831	0.869397	0	0
	14_105242926	14	105242926	0.214773	0	0
	14_105242966	14	105242966	0.93842	0	0
	14_105243220	14	105243220	0.735888	0	0
	14_105243368	14	105243368	0.248408	0	0
	14_105243435	14	105243435	0.358765	0	0
	14_105243565	14	105243565	0.347124	0	0
	14_105243588	14	105243588	0.309999	0	0
	14_105243589	14	105243589	0.290538	0	0
	14_105243623	14	105243623	0.0224366	0	0
	14_105243717	14	105243717	0.488477	0	0
	14_105244345	14	105244345	0.278834	0	0
	14_105244490	14	105244490	0.753816	0	0
	14_105244651	14	105244651	0.186014	0	0
	14_105245223	14	105245223	0.498849	0	0
	14_105245251	14	105245251	0.959668	0	0
	14_105245904	14	105245904	0.275073	0	0
	14_105246325	14	105246325	0.88225	0	0
	14_105246340	14	105246340	0.951713	0	0
	14_105246407	14	105246407	0.485113	0	0
	14_105246565	14	105246565	0.213937	0	0
	14_105246681	14	105246681	0.439382	0	0
	14_105246686	14	105246686	0.417667	0	0
	14_105246692	14	105246692	0.934213	0	0
	14_105246872	14	105246872	0.21442	0	0
	14_105246989	14	105246989	0.291868	0	0
	14_105247176	14	105247176	0.82932	0	0
	14_105247268	14	105247268	0.731461	0	0
	14_105247318	14	105247318	0.603247	0	0
	14_105247476	14	105247476	0.18419	0	0
	14_105247672	14	105247672	0.463244	0	0
	14_105248660	14	105248660	0.769496	0	0
	14_105248662	14	105248662	0.696536	0	0
	14_105248737	14	105248737	0.49143	0	0
	14_105249085	14	105249085	0.0969036	0	0
	14_105249233	14	105249233	0.869219	0	0
	14_105249313	14	105249313	0.992294	0	0
	14_105249322	14	105249322	0.106118	0	0
	14_105250045	14	105250045	0.162082	0	0
	14_105250370	14	105250370	0.147007	0	0
	14_105250824	14	105250824	0.431003	0	0
	14_105251086	14	105251086	0.815128	0	0
	14_105251196	14	105251196	0.113901	0	0
	14_105251399	14	105251399	0.545071	0	0
	14_105251416	14	105251416	0.919226	0	0
	14_105251720	14	105251720	0.169203	0	0
	14_105251951	14	105251951	0.486384	0	0
	14_105252070	14	105252070	0.827628	0	0
	14_105252104	14	105252104	0.487044	0	0
	14_105252763	14	105252763	0.139801	0	0
	14_105253009	14	105253009	0.116919	0	0
	14_105253581	14	105253581	0.707736	0	0
	14_105254155	14	105254155	0.495361	0	0
	14_105254470	14	105254470	0.891051	0	0
	14_105255049	14	105255049	0.495361	0	0
	14_105255205	14	105255205	0.842128	0	0
	14_105255405	14	105255405	0.842079	0	0
	14_105255658	14	105255658	0.815059	0	0
	14_105255814	14	105255814	0.127818	0	0
	14_105255893	14	105255893	0.523254	0	0
	14_105256187	14	105256187	0.828614	0	0
	14_105256254	14	105256254	0.495361	0	0
	14_105256581	14	105256581	0.0961239	0	0
	14_105256885	14	105256885	0.923162	0	0
	14_105256913	14	105256913	0.148229	0	0
	14_105257148	14	105257148	0.495361	0	0
	14_105257573	14	105257573	0.924349	0	0
	14_105257696	14	105257696	0.640858	0	0
	14_105257719	14	105257719	0.123438	0	0
	14_105258892	14	105258892	0.0552392	0	0
	14_105258893	14	105258893	0.107613	0	0
	14_105258972	14	105258972	0.828438	0	0
	14_105259257	14	105259257	0.543173	0	0
	14_105259706	14	105259706	0.719333	0	0
	14_105259734	14	105259734	0.834738	0	0
	14_105260301	14	105260301	0.923828	0	0
	14_105260906	14	105260906	0.092378	0	0
	14_105261123	14	105261123	0.552111	0	0
	14_105261414	14	105261414	0.815427	0	0
	14_105261419	14	105261419	0.75323	0	0
	14_105262368	14	105262368	0.0537581	0	0
	14_105262781	14	105262781	0.791931	0	0
	14_105262912	14	105262912	0.117342	0	0
	14_105262961	14	105262961	0.111717	0	0
	14_105263143	14	105263143	0.570074	0	0
	14_105263227	14	105263227	0.892161	0	0
	14_105263348	14	105263348	0.111794	0	0
	14_105263608	14	105263608	0.188975	0	0
	14_105264267	14	105264267	0.574102	0	0
	14_105264514	14	105264514	0.0669413	0	0
	14_105264826	14	105264826	0.112229	0	0
	14_105264925	14	105264925	0.574102	0	0
	14_105264963	14	105264963	0.11123	0	0
	14_105266092	14	105266092	0.802145	0	0
	14_105266949	14	105266949	0.800422	0	0
	14_105266950	14	105266950	0.801542	0	0
	14_105267579	14	105267579	0.11934	0	0
	14_105268104	14	105268104	0.825532	0	0
	14_105268228	14	105268228	0.109933	0	0
	14_105268701	14	105268701	0.753202	0	0
	14_105268740	14	105268740	0.742368	0	0
	14_105268949	14	105268949	0.936892	0	0
	14_105269404	14	105269404	0.71728	0	0
	14_105269779	14	105269779	0.118828	0	0
	14_105270213	14	105270213	0.810437	0	0
	14_105270456	14	105270456	0.754539	0	0
	14_105270484	14	105270484	0.104581	0	0
	14_105270485	14	105270485	0.104581	0	0
	14_105270893	14	105270893	0.0446376	0	0
	14_105271123	14	105271123	0.821529	0	0
	14_105271144	14	105271144	0.729706	0	0
	14_105271719	14	105271719	0.77699	0	0
	14_105271836	14	105271836	0.798841	0	0
	14_105272056	14	105272056	0.445032	0	0
	14_105272678	14	105272678	0.0603221	0	0
	14_105272806	14	105272806	0.114816	0	0
	14_105272824	14	105272824	0.868589	0	0
	14_105273543	14	105273543	0.995398	0	0
	14_105274751	14	105274751	0.0950931	0	0
	14_105274801	14	105274801	0.337507	0	0
	14_105274945	14	105274945	0.804173	0	0
	14_105275322	14	105275322	0.0750772	0	0
	14_105275365	14	105275365	0.0471062	0	0
	14_105275885	14	105275885	0.424325	0	0
	14_105275892	14	105275892	0.118528	0	0
	14_105275924	14	105275924	0.94591	0	0
	14_105275965	14	105275965	0.868432	0	0
	14_105276036	14	105276036	0.0975681	0	0
	14_105276042	14	105276042	0.0922501	0	0
	14_105276053	14	105276053	0.0926306	0	0
	14_105276100	14	105276100	0.914537	0	0
	14_105276883	14	105276883	0.0972701	0	0
	14_105277135	14	105277135	0.0976671	0	0
	14_105277144	14	105277144	0.0600263	0	0
	14_105277209	14	105277209	0.070745	0	0
	14_105277238	14	105277238	0.738668	0	0
	14_105277855	14	105277855	0.111944	0	0
	14_105277930	14	105277930	0.465274	0	0
	14_105277950	14	105277950	0.175704	0	0
	14_105278792	14	105278792	0.0148744	0	0
	14_105278921	14	105278921	0.093056	0	0
	14_105279080	14	105279080	0.00139029	0	0
	14_105279110	14	105279110	0.000720935	0	0
	14_105279191	14	105279191	0.0384636	0	0
	14_105279418	14	105279418	0.468532	0	0
	14_105279429	14	105279429	0.534038	0	0
	14_105279618	14	105279618	0.0852988	0	0
	14_105280373	14	105280373	0.38851	0	0
	14_105280549	14	105280549	0.306365	0	0
	14_105280847	14	105280847	0.115553	0	0
	14_105280853	14	105280853	0.303572	0	0
	14_105281341	14	105281341	0.107866	0	0
	14_105281420	14	105281420	0.114923	0	0
	14_105281856	14	105281856	0.156868	0	0
	14_105282440	14	105282440	0.153118	0	0
	14_105283021	14	105283021	0.302508	0	0
	14_105283159	14	105283159	0.325856	0	0
	14_105283166	14	105283166	0.319462	0	0
	14_105283406	14	105283406	0.318757	0	0
	14_105283727	14	105283727	0.319971	0	0
	14_105283873	14	105283873	0.514667	0	0
	14_105283955	14	105283955	0.318868	0	0
	14_105284772	14	105284772	0.316219	0	0
	14_105285012	14	105285012	0.157427	0	0
	14_105285159	14	105285159	0.286831	0	0
	14_105285423	14	105285423	0.289086	0	0
	14_105286643	14	105286643	0.14943	0	0
	14_105286991	14	105286991	0.126764	0	0
	14_105287340	14	105287340	0.149105	0	0
	14_105287470	14	105287470	0.149105	0	0
	14_105287637	14	105287637	0.696112	0	0
	14_105288533	14	105288533	0.12174	0	0
	14_105289737	14	105289737	0.464901	0	0
	14_105289827	14	105289827	0.300763	0	0
	14_105289916	14	105289916	0.290783	0	0
	14_105290070	14	105290070	0.0872139	0	0
	14_105290124	14	105290124	0.0335601	0	0
	14_105290216	14	105290216	0.281702	0	0
	14_105290900	14	105290900	0.351728	0	0
	14_105291556	14	105291556	0.347437	0	0
	14_105292123	14	105292123	0.0130687	0	0
	14_105292245	14	105292245	0.0724076	0	0
	14_105292380	14	105292380	0.0289716	0	0
	14_105292650	14	105292650	0.0723778	0	0
	14_105293037	14	105293037	0.159955	0	0
	14_105293185	14	105293185	0.184846	0	0
	14_105293940	14	105293940	0.100558	0	0
	14_105294247	14	105294247	0.147282	0	0
	14_105294249	14	105294249	0.162721	0	0
	14_105294253	14	105294253	0.147282	0	0
	14_105294753	14	105294753	0.150964	0	0
	14_105295137	14	105295137	0.180551	0	0
	14_105296184	14	105296184	0.514398	0	0
	14_105297078	14	105297078	0.0210741	0	0
	14_105297219	14	105297219	0.159178	0	0
	14_105297670	14	105297670	0.199515	0	0
	14_105298022	14	105298022	0.130579	0	0
	14_105298158	14	105298158	0.142124	0	0
	14_105298166	14	105298166	0.144592	0	0
	14_105298315	14	105298315	0.0998334	0	0
	14_105298437	14	105298437	0.269385	0	0
	14_105299312	14	105299312	0.312077	0	0
	14_105299389	14	105299389	0.251889	0	0
	14_105300251	14	105300251	0.911037	0	0
	14_105300509	14	105300509	0.110177	0	0
	14_105300661	14	105300661	0.0169941	0	0
	14_105300749	14	105300749	0.0094267	0	0
	14_105301841	14	105301841	0.0861827	0	0
	14_105302190	14	105302190	0.0849288	0	0
	14_105302280	14	105302280	0.161051	0	0
	14_105302400	14	105302400	0.0853385	0	0
	14_105302470	14	105302470	0.49318	0	0
	14_105302536	14	105302536	0.0846604	0	0
	14_105302878	14	105302878	0.0798644	0	0
	14_105303010	14	105303010	0.0317195	0	0
	14_105303312	14	105303312	0.0812514	0	0
	14_105303779	14	105303779	0.269651	0	0
	14_105304019	14	105304019	0.00826566	0	0
	14_105304385	14	105304385	0.0840935	0	0
	14_105304946	14	105304946	0.339211	0	0
	14_105304961	14	105304961	0.339211	0	0
	14_105306287	14	105306287	0.914164	0	0
	14_105306468	14	105306468	0.266825	0	0
	14_105306664	14	105306664	0.260006	0	0
	14_105306816	14	105306816	0.267629	0	0
	14_105307072	14	105307072	0.306935	0	0
	14_105307692	14	105307692	0.0934301	0	0
	14_105308414	14	105308414	0.221868	0	0
	14_105308519	14	105308519	0.0843162	0	0
	14_105309252	14	105309252	0.0828021	0	0
	14_105309256	14	105309256	0.0872152	0	0
	14_105309608	14	105309608	0.0842134	0	0
	14_105309645	14	105309645	0.101002	0	0
	14_105309958	14	105309958	0.00598716	0	0
	14_105309966	14	105309966	0.0819413	0	0
	14_105310258	14	105310258	0.0849707	0	0
	14_105310498	14	105310498	0.0832284	0	0
	14_105310677	14	105310677	0.0840532	0	0
	14_105311249	14	105311249	0.106185	0	0
	14_105311723	14	105311723	0.562083	0	0
	14_105312054	14	105312054	0.0868696	0	0
	14_105312067	14	105312067	0.0870473	0	0
	14_105312593	14	105312593	0.087127	0	0
	14_105312726	14	105312726	0.0331121	0	0
	14_105312935	14	105312935	0.00680265	0	0
	14_105313463	14	105313463	0.106822	0	0
	14_105313861	14	105313861	0.0863004	0	0
	14_105313998	14	105313998	0.255675	0	0
	14_105314007	14	105314007	0.0863158	0	0
	14_105314093	14	105314093	0.0902647	0	0
	14_105314262	14	105314262	0.0889382	0	0
	14_105314270	14	105314270	0.620036	0	0
	14_105314320	14	105314320	0.111583	0	0
	14_105314577	14	105314577	0.111039	0	0
	14_105314642	14	105314642	0.274713	0	0
	14_105314825	14	105314825	0.147386	0	0
	14_105314981	14	105314981	0.187635	0	0
	14_105314982	14	105314982	0.113056	0	0
	14_105315023	14	105315023	0.0421408	0	0
	14_105315189	14	105315189	0.687931	0	0
	14_105315508	14	105315508	0.100998	0	0
	14_105315523	14	105315523	0.100998	0	0
	14_105315524	14	105315524	0.200064	0	0
	14_105315547	14	105315547	0.098639	0	0
	14_105315567	14	105315567	0.27976	0	0
	14_105315682	14	105315682	0.0601669	0	0
	14_105316382	14	105316382	0.0597853	0	0
	14_105316950	14	105316950	0.0592413	0	0
	14_105317145	14	105317145	0.0586362	0	0
	14_105317450	14	105317450	0.477505	0	0
	14_105317693	14	105317693	0.118469	0	0
	14_105318117	14	105318117	0.19074	0	0
	14_105318415	14	105318415	0.179791	0	0
	14_105318467	14	105318467	0.118536	0	0
	14_105318596	14	105318596	0.703347	0	0
	14_105318852	14	105318852	0.206382	0	0
	14_105319231	14	105319231	0.0667516	0	0
	14_105319292	14	105319292	0.0686233	0	0
	14_105320712	14	105320712	0.345516	0	0
	14_105320853	14	105320853	0.0633151	0	0
	14_105320956	14	105320956	0.0667146	0	0
	14_105322471	14	105322471	0.249332	0	0
	14_105322519	14	105322519	0.0657589	0	0
	14_105322529	14	105322529	0.248295	0	0
	14_105322534	14	105322534	0.246859	0	0
	14_105322924	14	105322924	0.0719048	0	0
	14_105323016	14	105323016	0.250291	0	0
	14_105323041	14	105323041	0.106937	0	0
	14_105323110	14	105323110	0.120412	0	0
	14_105323157	14	105323157	0.0733585	0	0
	14_105323216	14	105323216	0.0673181	0	0
	14_105323300	14	105323300	0.0686134	0	0
	14_105323421	14	105323421	0.0658482	0	0
	14_105323424	14	105323424	0.245472	0	0
	14_105323429	14	105323429	0.379179	0	0
	14_105323507	14	105323507	0.456504	0	0
	14_105323581	14	105323581	0.117963	0	0
	14_105323597	14	105323597	0.896907	0	0
	14_105323654	14	105323654	0.0670456	0	0
	14_105323685	14	105323685	0.249062	0	0
	14_105323889	14	105323889	0.386406	0	0
	14_105324484	14	105324484	0.0679812	0	0
	14_105324800	14	105324800	0.245956	0	0
	14_105324856	14	105324856	0.193827	0	0
	14_105325668	14	105325668	0.0471922	0	0
	14_105325827	14	105325827	0.895862	0	0
	14_105325831	14	105325831	0.121057	0	0
	14_105326245	14	105326245	0.174918	0	0
	14_105326517	14	105326517	0.245993	0	0
	14_105326723	14	105326723	0.00380392	0	0
	14_105327201	14	105327201	0.268552	0	0
	14_105327988	14	105327988	0.312869	0	0
	14_105328202	14	105328202	0.395287	0	0
	14_105328237	14	105328237	0.180043	0	0
	14_105328622	14	105328622	0.529024	0	0
	14_105329758	14	105329758	0.0677324	0	0
	14_105330036	14	105330036	0.0668307	0	0
	14_105330676	14	105330676	0.259092	0	0
	14_105330871	14	105330871	0.150874	0	0
	14_105331291	14	105331291	0.59738	0	0
	14_105331457	14	105331457	0.0695381	0	0
	14_105331466	14	105331466	0.069632	0	0
	14_105332001	14	105332001	0.00380428	0	0
	14_105332538	14	105332538	0.746631	0	0
	14_105332804	14	105332804	0.595824	0	0
	14_105333539	14	105333539	0.102858	0	0
	14_105333644	14	105333644	0.343558	0	0
	14_105334196	14	105334196	0.119484	0	0
	14_105335049	14	105335049	0.344699	0	0
	14_105335520	14	105335520	0.164357	0	0
	14_105335630	14	105335630	0.153411	0	0
	14_105335710	14	105335710	0.103128	0	0
	14_105335857	14	105335857	0.00909257	0	0
	14_105336446	14	105336446	0.134269	0	0
	14_105336751	14	105336751	0.116574	0	0
	14_105337525	14	105337525	0.158527	0	0
	14_105337803	14	105337803	0.347635	0	0
	14_105338097	14	105338097	0.203513	0	0
	14_105338458	14	105338458	0.357935	0	0
	14_105338524	14	105338524	0.122041	0	0
	14_105338528	14	105338528	0.346075	0	0
	14_105338536	14	105338536	0.32008	0	0
	14_105338699	14	105338699	0.24556	0	0
	14_105338721	14	105338721	0.0821715	0	0
	14_105338754	14	105338754	0.451451	0	0
	14_105338807	14	105338807	0.427254	0	0
	14_105339054	14	105339054	0.154199	0	0
	14_105339284	14	105339284	0.385044	0	0
	14_105339560	14	105339560	0.429065	0	0
	14_105339968	14	105339968	0.372254	0	0
	14_105340130	14	105340130	0.346137	0	0
	14_105340178	14	105340178	0.810206	0	0
	14_105340370	14	105340370	0.0292698	0	0
	14_105340643	14	105340643	0.120018	0	0
	14_105341100	14	105341100	0.121126	0	0
	14_105341110	14	105341110	0.121107	0	0
	14_105341896	14	105341896	0.802155	0	0
	14_105341968	14	105341968	0.927434	0	0
	14_105342846	14	105342846	0.344414	0	0
	14_105342981	14	105342981	0.33289	0	0
	14_105342982	14	105342982	0.315307	0	0
	14_105343593	14	105343593	0.119337	0	0
	14_105343686	14	105343686	0.188274	0	0
	14_105343747	14	105343747	0.835558	0	0
	14_105343975	14	105343975	0.638288	0	0
	14_105344111	14	105344111	0.434543	0	0
	14_105344157	14	105344157	0.434559	0	0
	14_105344293	14	105344293	0.4285	0	0
	14_105344318	14	105344318	0.405639	0	0
	14_105344347	14	105344347	0.42418	0	0
	14_105344419	14	105344419	0.409917	0	0
	14_105344533	14	105344533	0.42992	0	0
	14_105344568	14	105344568	0.432056	0	0
	14_105344603	14	105344603	0.430459	0	0
	14_105344761	14	105344761	0.429781	0	0
	14_105344823	14	105344823	0.158454	0	0
	14_105344872	14	105344872	0.454236	0	0
	14_105344946	14	105344946	0.079137	0	0
	14_105345035	14	105345035	0.432968	0	0
	14_105345059	14	105345059	0.249668	0	0
	14_105345084	14	105345084	0.163636	0	0
	14_105345207	14	105345207	0.16475	0	0
	14_105345331	14	105345331	0.146987	0	0
	14_105345608	14	105345608	0.164693	0	0
	14_105345798	14	105345798	0.290775	0	0
	14_105346133	14	105346133	0.17584	0	0
	14_105346203	14	105346203	0.15314	0	0
	14_105346224	14	105346224	0.258496	0	0
	14_105346240	14	105346240	0.322766	0	0
	14_105346445	14	105346445	0.641122	0	0
	14_105346449	14	105346449	0.146472	0	0
	14_105346632	14	105346632	0.166025	0	0
	14_105346822	14	105346822	0.0320578	0	0
	14_105346869	14	105346869	0.164546	0	0
	14_105346907	14	105346907	0.113984	0	0
	14_105347248	14	105347248	0.165135	0	0
	14_105347296	14	105347296	0.164165	0	0
	14_105347488	14	105347488	0.016487	0	0
	14_105347688	14	105347688	0.409893	0	0
	14_105348013	14	105348013	0.305116	0	0
	14_105348021	14	105348021	0.315226	0	0
	14_105348039	14	105348039	0.311038	0	0
	14_105348051	14	105348051	0.232147	0	0
	14_105348160	14	105348160	0.423678	0	0
	14_105348247	14	105348247	0.564369	0	0
	14_105348271	14	105348271	0.166928	0	0
	14_105348338	14	105348338	0.166928	0	0
	14_105348552	14	105348552	0.320444	0	0
	14_105348733	14	105348733	0.105837	0	0
	14_105348770	14	105348770	0.171305	0	0
	14_105349220	14	105349220	0.113558	0	0
	14_105349388	14	105349388	0.127617	0	0
	14_105349504	14	105349504	0.729752	0	0
	14_105349646	14	105349646	0.267082	0	0
	14_105349687	14	105349687	0.199362	0	0
	14_105349763	14	105349763	0.139668	0	0
	14_105349877	14	105349877	0.0981717	0	0
	14_105349886	14	105349886	0.107234	0	0
	14_105349891	14	105349891	0.281589	0	0
	14_105349897	14	105349897	0.106533	0	0
	14_105350218	14	105350218	0.607611	0	0
	14_105350355	14	105350355	0.426271	0	0
	14_105350799	14	105350799	0.0634538	0	0
	14_105350868	14	105350868	0.0703547	0	0
	14_105350916	14	105350916	0.201555	0	0
	14_105350930	14	105350930	0.180693	0	0
	14_105351040	14	105351040	0.0660853	0	0
	14_105351440	14	105351440	0.105807	0	0
	14_105351579	14	105351579	0.176104	0	0
	14_105351637	14	105351637	0.108189	0	0
	14_105351673	14	105351673	0.104907	0	0
	14_105352204	14	105352204	0.024754	0	0
	14_105352255	14	105352255	0.108765	0	0
	14_105352536	14	105352536	0.164367	0	0
	14_105352642	14	105352642	0.0751815	0	0
	14_105352884	14	105352884	0.541648	0	0
	14_105353011	14	105353011	0.93828	0	0
	14_105353180	14	105353180	0.420471	0	0
	14_105353478	14	105353478	0.610181	0	0
	14_105354293	14	105354293	0.103353	0	0
	14_105354545	14	105354545	0.103728	0	0
	14_105355072	14	105355072	0.416537	0	0
	14_105355185	14	105355185	0.176152	0	0
	14_105355379	14	105355379	0.526606	0	0
	14_105355549	14	105355549	0.106848	0	0
	14_105355670	14	105355670	0.262683	0	0
	14_105356137	14	105356137	0.11081	0	0
	14_105356241	14	105356241	0.0808521	0	0
	14_105356710	14	105356710	0.176087	0	0
	14_105357056	14	105357056	0.161552	0	0
	14_105357326	14	105357326	0.108252	0	0
	14_105357771	14	105357771	0.173911	0	0
	14_105357830	14	105357830	0.230541	0	0
	14_105358032	14	105358032	0.258843	0	0
	14_105358315	14	105358315	0.0582286	0	0
	14_105358349	14	105358349	0.0583432	0	0
	14_105359306	14	105359306	0.0574583	0	0
	14_105359460	14	105359460	0.296979	0	0
	14_105359517	14	105359517	0.232979	0	0
	14_105359556	14	105359556	0.307859	0	0
	14_105359659	14	105359659	0.0547052	0	0
	14_105359827	14	105359827	0.0593472	0	0
	14_105360355	14	105360355	0.25621	0	0
[truncated: 1,779 more rows]

## Sheet: Figure 2a
	The raw data of this figure is available in Supplementary table 8

## Sheet: Figure 2b
	The raw data of this figure is available in Supplementary table 8

## Sheet: Figure 2c
	The raw data of this figure is available in Supplementary table 8

## Sheet: Figure 2d
	The raw data of this figure is available in Supplementary table 8

## Sheet: Figure 2e
	The raw data of this figure is available in Supplementary table 8

## Sheet: Figure 3a
	SNPID	CHR	POS (hg19)	P-value
	1_167420425	1	167420425	2.254e-10
	1_173191475	1	173191475	1.273e-08
	1_173220249	1	173220249	4.715e-10
	1_173224343	1	173224343	9.534e-11
	1_173225759	1	173225759	5.939e-11
	1_173226195	1	173226195	1.787e-10
	1_173226498	1	173226498	4.937e-11
	1_173227515	1	173227515	3.68e-10
	1_173229555	1	173229555	1.636e-09
	1_173230347	1	173230347	1.02e-09
	1_173231258	1	173231258	4.183e-09
	1_173233114	1	173233114	1.078e-09
	1_173236065	1	173236065	2.479e-09
	1_173236216	1	173236216	3.348e-10
	1_173236355	1	173236355	3.261e-10
	1_173236716	1	173236716	5.162e-09
	1_173238736	1	173238736	1.767e-11
	1_173240691	1	173240691	4.321e-09
	1_173241872	1	173241872	2.448e-10
	1_173243581	1	173243581	4.875e-12
	1_173244448	1	173244448	1.525e-08
	1_173248183	1	173248183	9.011e-09
	1_173306646	1	173306646	1.142e-09
	1_173309713	1	173309713	2.949e-08
	1_173310061	1	173310061	8.654e-10
	1_173310285	1	173310285	8.046e-09
	1_173310298	1	173310298	1.276e-08
	1_173310742	1	173310742	8.293e-10
	1_173310806	1	173310806	7.976e-10
	1_173311000	1	173311000	1.211e-08
	1_173311999	1	173311999	8.502e-10
	1_173313834	1	173313834	7.036e-10
	1_173314540	1	173314540	9.512e-09
	1_173315876	1	173315876	3.294e-10
	1_173317534	1	173317534	5.606e-10
	1_173317902	1	173317902	5.431e-10
	1_173318231	1	173318231	5.406e-10
	1_173318329	1	173318329	3.599e-10
	1_173318409	1	173318409	5.307e-10
	1_173318664	1	173318664	3.662e-10
	1_173318723	1	173318723	5.004e-10
	1_173319721	1	173319721	9.115e-10
	1_173319839	1	173319839	1.989e-10
	1_173322660	1	173322660	5.272e-10
	1_173323406	1	173323406	4.449e-10
	1_173323918	1	173323918	1.166e-10
	1_173324296	1	173324296	9.797e-10
	1_173325726	1	173325726	3.694e-10
	1_173326136	1	173326136	1.062e-09
	1_173326832	1	173326832	1.338e-10
	1_173326910	1	173326910	8.922e-10
	1_173327347	1	173327347	1.295e-10
	1_173328189	1	173328189	4.437e-10
	1_173329439	1	173329439	7.868e-10
	1_173330377	1	173330377	4.661e-10
	1_173330573	1	173330573	5.195e-10
	1_173330666	1	173330666	6.778e-10
	1_173331762	1	173331762	1.01e-10
	1_173331848	1	173331848	5.13e-10
	1_173332629	1	173332629	1.007e-10
	1_173333449	1	173333449	4.229e-10
	1_173333819	1	173333819	8.566e-09
	1_173333829	1	173333829	7.654e-10
	1_173333846	1	173333846	3.236e-09
	1_173335479	1	173335479	7.147e-10
	1_173335653	1	173335653	1.937e-09
	1_173335764	1	173335764	6.591e-10
	1_173336003	1	173336003	1.837e-09
	1_173336431	1	173336431	4.173e-10
	1_173337582	1	173337582	1.245e-08
	1_173337747	1	173337747	1.597e-09
	1_173338494	1	173338494	1.655e-09
	1_173338613	1	173338613	1.685e-09
	1_173338708	1	173338708	4.806e-09
	1_173340416	1	173340416	1.662e-09
	1_173340656	1	173340656	1.652e-09
	1_173340741	1	173340741	3.76e-10
	1_173340780	1	173340780	3.76e-10
	1_173340809	1	173340809	5.378e-09
	1_173340972	1	173340972	1.401e-08
	1_173341999	1	173341999	3.009e-08
	1_173342327	1	173342327	2.721e-08
	1_173343620	1	173343620	5.606e-10
	1_173344804	1	173344804	5.054e-10
	1_173345046	1	173345046	6.15e-09
	1_173345584	1	173345584	6.954e-09
	1_173345828	1	173345828	1.138e-08
	1_173345919	1	173345919	6.523e-10
	1_173346025	1	173346025	7.554e-09
	1_173346343	1	173346343	6.189e-10
	1_173346449	1	173346449	3.779e-09
	1_173347472	1	173347472	3.41e-09
	1_173347474	1	173347474	2.033e-08
	1_173347837	1	173347837	2.91e-09
	1_173348302	1	173348302	1.498e-08
	1_173349272	1	173349272	2.927e-09
	1_173349273	1	173349273	2.927e-09
	1_173350371	1	173350371	3.015e-09
	1_173350479	1	173350479	3.015e-09
	1_173350695	1	173350695	3.004e-09
	1_173357224	1	173357224	5.27e-09
	2_191510532	2	191510532	2.497e-08
	2_191518860	2	191518860	2.106e-08
	2_191900449	2	191900449	1.87e-24
	2_191902758	2	191902758	5.972e-31
	2_191912540	2	191912540	2.186e-23
	2_191913642	2	191913642	1.816e-21
	2_191913799	2	191913799	8.582e-11
	2_191935033	2	191935033	2.67e-08
	2_191935804	2	191935804	4.47e-27
	2_191938600	2	191938600	1.681e-09
	2_191940260	2	191940260	1.842e-10
	2_191940451	2	191940451	2.43e-18
	2_191943742	2	191943742	2.499e-22
	2_191954816	2	191954816	7.923e-09
	2_191954852	2	191954852	3.122e-14
	2_191958656	2	191958656	1.622e-33
	2_191959489	2	191959489	3.242e-35
	2_191964633	2	191964633	3.148e-31
	2_191966452	2	191966452	3.547e-33
	2_191969341	2	191969341	5.6e-20
	2_191969879	2	191969879	3.205e-23
	3_28074673	3	28074673	1.626e-08
	3_28075170	3	28075170	2.083e-08
	3_28076257	3	28076257	2.374e-08
	3_28078932	3	28078932	4.411e-08
	3_28078979	3	28078979	4.417e-08
	3_58129450	3	58129450	9.761e-09
	3_58131515	3	58131515	3.501e-10
	3_58131979	3	58131979	2.834e-08
	3_58132808	3	58132808	5.279e-10
	3_58132809	3	58132809	5.279e-10
	3_58137723	3	58137723	1.178e-08
	3_58138528	3	58138528	2.294e-09
	3_58259999	3	58259999	2.897e-08
	3_58262204	3	58262204	3.208e-08
	3_58262257	3	58262257	2.84e-08
	3_58263351	3	58263351	2.978e-08
	3_58264239	3	58264239	2.359e-08
	3_58265950	3	58265950	2.369e-08
	3_58267287	3	58267287	2.423e-08
	3_58267950	3	58267950	2.229e-08
	3_58268344	3	58268344	1.256e-08
	3_58268750	3	58268750	1.654e-08
	3_58269451	3	58269451	1.692e-08
	3_58269539	3	58269539	1.183e-08
	3_58269566	3	58269566	1.147e-08
	3_58331186	3	58331186	7.172e-09
	3_58332496	3	58332496	6.903e-10
	3_58332783	3	58332783	6.73e-10
	3_58332912	3	58332912	6.735e-10
	3_58346744	3	58346744	4.979e-08
	3_58347685	3	58347685	4.382e-08
	3_58358502	3	58358502	3.841e-08
	3_58370177	3	58370177	1.032e-09
	3_58372885	3	58372885	6.132e-10
	3_58374433	3	58374433	5.635e-10
	3_58375286	3	58375286	5.409e-10
	3_58390702	3	58390702	4.773e-08
	3_58393574	3	58393574	4.609e-08
	3_58398813	3	58398813	4.738e-08
	3_58403452	3	58403452	4.746e-08
	3_58406693	3	58406693	4.746e-08
	3_58408765	3	58408765	4.746e-08
	3_58409763	3	58409763	4.746e-08
	3_58414872	3	58414872	3.418e-08
	3_58415590	3	58415590	2.965e-08
	3_58417929	3	58417929	3.259e-08
	3_58420418	3	58420418	3.085e-08
	3_58422128	3	58422128	2.348e-08
	3_58425191	3	58425191	2.105e-08
	3_58434969	3	58434969	3.617e-08
	3_58436705	3	58436705	2.015e-08
	3_58436949	3	58436949	2.173e-08
	3_58437345	3	58437345	2.242e-08
	3_58446010	3	58446010	7.964e-10
	3_58452616	3	58452616	1.999e-08
	3_119111762	3	119111762	3.128e-08
	3_119111870	3	119111870	3.316e-09
	3_119116150	3	119116150	6.98e-13
	3_119122820	3	119122820	4.68e-11
	3_119128398	3	119128398	1.254e-11
	3_119130141	3	119130141	1.712e-11
	3_119150089	3	119150089	6.836e-12
	3_119174383	3	119174383	2.121e-12
	3_119205050	3	119205050	7.234e-10
	3_119209027	3	119209027	8.984e-11
	3_119219934	3	119219934	4.004e-08
	3_119222456	3	119222456	4.129e-08
	3_119228508	3	119228508	4.138e-08
	3_119237798	3	119237798	3.667e-08
	3_119245044	3	119245044	3.89e-08
	3_159731885	3	159731885	3.898e-08
	3_159731995	3	159731995	4.12e-08
	3_159732031	3	159732031	4.506e-08
	3_159732300	3	159732300	4.239e-08
	3_159732345	3	159732345	4.239e-08
	3_159732564	3	159732564	4.678e-08
	3_159732840	3	159732840	4.035e-08
	3_159732882	3	159732882	4.035e-08
	3_159732892	3	159732892	4.035e-08
	3_159732983	3	159732983	4.666e-08
	3_159733428	3	159733428	4.384e-08
	3_159733446	3	159733446	3.997e-08
	3_159733527	3	159733527	8.188e-10
	3_159733600	3	159733600	3.956e-08
	3_159733692	3	159733692	3.956e-08
	3_159734286	3	159734286	4.047e-08
	3_159734310	3	159734310	4.087e-08
	3_159734349	3	159734349	3.959e-08
	3_159734668	3	159734668	4.079e-08
	3_159734858	3	159734858	4.092e-08
	3_159735169	3	159735169	4.528e-08
	3_159735580	3	159735580	4.63e-08
	3_159745863	3	159745863	2.571e-09
	4_965720	4	965720	1.069e-09
	4_965779	4	965779	1.622e-10
	4_103437587	4	103437587	2.678e-08
	4_103440065	4	103440065	2.01e-08
	4_103440093	4	103440093	2.052e-08
	4_103448903	4	103448903	5.662e-11
	4_103449041	4	103449041	4.238e-12
	4_103450377	4	103450377	3.977e-10
	4_103457418	4	103457418	2.862e-10
	4_103457585	4	103457585	3.917e-10
	4_103458825	4	103458825	3.846e-10
	4_103470193	4	103470193	3.298e-10
	4_103545253	4	103545253	1.643e-08
	4_103545327	4	103545327	1.655e-08
	4_103545797	4	103545797	1.497e-08
	4_103545848	4	103545848	1.441e-08
	4_103550006	4	103550006	5.61e-10
	4_103550075	4	103550075	5.61e-10
	4_103550096	4	103550096	5.719e-10
	4_103550248	4	103550248	5.61e-10
	4_103551376	4	103551376	6.843e-10
	4_103551603	4	103551603	7.183e-10
	4_103551759	4	103551759	6.863e-10
	4_103551818	4	103551818	6.863e-10
	4_103551909	4	103551909	6.863e-10
	4_103552068	4	103552068	6.863e-10
	4_103552253	4	103552253	6.858e-10
	4_103552263	4	103552263	6.605e-10
	4_103552430	4	103552430	6.863e-10
	4_103552709	4	103552709	6.515e-10
	4_103552813	4	103552813	6.307e-10
	4_103552830	4	103552830	6.613e-10
	4_103553053	4	103553053	8.018e-10
	4_103553090	4	103553090	5.828e-10
	4_103553543	4	103553543	5.828e-10
	4_103553665	4	103553665	9.573e-10
	4_103553916	4	103553916	4.554e-10
	4_103553926	4	103553926	4.757e-10
	4_103554019	4	103554019	6.178e-10
	4_103554108	4	103554108	6.259e-10
	4_103554113	4	103554113	6.284e-10
	4_103554261	4	103554261	4.928e-10
	4_103554522	4	103554522	4.753e-10
	4_103554713	4	103554713	5.408e-10
	4_103554722	4	103554722	6.227e-10
	4_103554733	4	103554733	5.265e-10
	4_103554773	4	103554773	1.026e-09
	4_103554793	4	103554793	6.08e-10
	4_103554810	4	103554810	3.456e-10
	4_103554910	4	103554910	5.326e-10
	4_103554975	4	103554975	4.687e-10
	4_103554992	4	103554992	4.327e-10
	4_103555233	4	103555233	7.35e-10
	4_103555252	4	103555252	7.319e-10
	4_103555253	4	103555253	7.245e-10
	4_103555417	4	103555417	5.345e-10
	4_103555611	4	103555611	8.513e-10
	4_103555612	4	103555612	8.513e-10
	4_103555619	4	103555619	6.921e-10
	4_103555676	4	103555676	5.8e-10
	4_103555803	4	103555803	6.297e-10
	4_103555821	4	103555821	5.705e-10
	4_103555992	4	103555992	5.279e-10
	4_103556316	4	103556316	4.745e-10
	4_103556861	4	103556861	2.222e-10
	4_103557077	4	103557077	4.138e-10
	4_103557192	4	103557192	5.163e-10
	4_103557219	4	103557219	5.021e-10
	4_103557529	4	103557529	3.427e-10
	4_103557664	4	103557664	4.554e-10
	4_103557753	4	103557753	5.049e-10
	4_103558169	4	103558169	5.297e-10
	4_103558514	4	103558514	6.106e-10
	4_103558805	4	103558805	5.173e-10
	4_103558853	4	103558853	5.173e-10
	4_103558951	4	103558951	5.372e-10
	4_103559630	4	103559630	1.258e-09
	4_103559633	4	103559633	1.259e-09
	4_103578637	4	103578637	2.01e-10
	4_103583189	4	103583189	1.888e-09
	4_103583196	4	103583196	1.137e-08
	4_103583208	4	103583208	1.084e-08
	5_150455732	5	150455732	2.079e-12
	5_150457485	5	150457485	5.571e-10
	5_150458146	5	150458146	8.59e-11
	6_27902992	6	27902992	4.529e-08
	6_27904181	6	27904181	4.16e-09
	6_27911463	6	27911463	4.289e-08
	6_28040581	6	28040581	3.525e-08
	6_28051264	6	28051264	3.035e-08
	6_28055495	6	28055495	2.872e-08
	6_28056646	6	28056646	3.186e-08
	6_28087443	6	28087443	1.629e-08
	6_28089300	6	28089300	1.194e-08
	6_28090562	6	28090562	4.407e-08
	6_28107662	6	28107662	1.183e-09
	6_28129593	6	28129593	1.608e-08
	6_28130235	6	28130235	4.625e-09
	6_28134047	6	28134047	7.374e-09
	6_28134106	6	28134106	7.066e-09
	6_28153282	6	28153282	5.372e-09
	6_29208968	6	29208968	4.976e-09
	6_29210998	6	29210998	9.694e-10
	6_29218513	6	29218513	3.383e-08
	6_29222229	6	29222229	3.849e-08
	6_29225025	6	29225025	3.514e-08
	6_29225678	6	29225678	1.629e-08
	6_29226953	6	29226953	4.76e-08
	6_29231831	6	29231831	3.016e-08
	6_29252758	6	29252758	5.979e-11
	6_29256476	6	29256476	3.893e-08
	6_29275499	6	29275499	2.328e-10
	6_29276180	6	29276180	2.115e-11
	6_29277942	6	29277942	1.602e-10
	6_29278004	6	29278004	1.602e-10
	6_29278037	6	29278037	1.602e-10
	6_29278605	6	29278605	1.762e-10
	6_29279225	6	29279225	1.772e-10
	6_29279321	6	29279321	1.772e-10
	6_29279557	6	29279557	1.293e-10
	6_29281401	6	29281401	2.232e-10
	6_29282986	6	29282986	1.126e-09
	6_29283443	6	29283443	3.524e-10
	6_29285189	6	29285189	1.83e-10
	6_29288179	6	29288179	1.156e-09
	6_29288959	6	29288959	7.09e-10
	6_29291727	6	29291727	2.278e-10
	6_29292155	6	29292155	1.002e-09
	6_29293476	6	29293476	7.544e-10
	6_29293627	6	29293627	2.575e-10
	6_29295215	6	29295215	1.303e-10
	6_29295735	6	29295735	1.785e-10
	6_29296923	6	29296923	1.372e-10
	6_29298305	6	29298305	1.584e-10
	6_29298815	6	29298815	1.578e-10
	6_29298995	6	29298995	1.857e-10
	6_29299027	6	29299027	1.372e-10
	6_29299371	6	29299371	1.325e-09
	6_29301682	6	29301682	1.494e-10
	6_29302186	6	29302186	1.494e-10
	6_29302205	6	29302205	7.6e-10
	6_29302362	6	29302362	1.134e-09
	6_29303808	6	29303808	1.455e-10
	6_29304280	6	29304280	1.455e-10
	6_29304525	6	29304525	7.6e-10
	6_29305698	6	29305698	1.011e-09
	6_29306821	6	29306821	2.053e-10
	6_29307641	6	29307641	7.6e-10
	6_29309769	6	29309769	2.495e-10
	6_29310641	6	29310641	6.402e-10
	6_29310781	6	29310781	1.798e-10
	6_29311439	6	29311439	1.109e-09
	6_29313883	6	29313883	1.373e-10
	6_29314332	6	29314332	6.402e-10
	6_29315295	6	29315295	1.345e-10
	6_29315897	6	29315897	1.207e-10
	6_29316200	6	29316200	1.207e-10
	6_29316324	6	29316324	1.207e-10
	6_29316595	6	29316595	1.207e-10
	6_29316692	6	29316692	1.207e-10
	6_29318166	6	29318166	1.07e-10
	6_29319702	6	29319702	6.402e-10
	6_29320120	6	29320120	1.079e-10
	6_29320224	6	29320224	1.079e-10
	6_29320241	6	29320241	1.079e-10
	6_29321093	6	29321093	1.079e-10
	6_29321161	6	29321161	1.079e-10
	6_29322086	6	29322086	9.555e-10
	6_29323076	6	29323076	1.772e-10
	6_29323838	6	29323838	1.778e-10
	6_29325099	6	29325099	1.032e-10
	6_29325191	6	29325191	8.647e-11
	6_29325450	6	29325450	1.022e-10
	6_29326544	6	29326544	5.402e-11
	6_29327096	6	29327096	4.376e-11
	6_29327158	6	29327158	8.096e-11
	6_29328144	6	29328144	3.63e-11
	6_29328869	6	29328869	3.186e-11
	6_29329599	6	29329599	3.499e-10
	6_29329722	6	29329722	3.369e-11
	6_29330524	6	29330524	9.631e-10
	6_29331094	6	29331094	1.103e-09
	6_29332623	6	29332623	4.862e-10
	6_29332749	6	29332749	4.309e-11
	6_29332861	6	29332861	3.738e-11
	6_29332954	6	29332954	3.764e-11
	6_29333407	6	29333407	2.554e-11
	6_29333696	6	29333696	3.653e-10
	6_29334439	6	29334439	1.573e-09
	6_29340919	6	29340919	4.7e-12
	6_29342775	6	29342775	1.095e-08
	6_29346329	6	29346329	1.342e-08
	6_29374036	6	29374036	1.615e-17
	6_29377003	6	29377003	1.58e-17
	6_29382780	6	29382780	1.61e-17
	6_29388609	6	29388609	1.889e-17
	6_29390833	6	29390833	4.366e-17
	6_29391066	6	29391066	1.911e-17
	6_29392519	6	29392519	1.911e-17
	6_29396725	6	29396725	5.987e-12
	6_29400083	6	29400083	7.635e-16
	6_29400669	6	29400669	1.561e-18
	6_29400756	6	29400756	2.342e-18
	6_29400764	6	29400764	2.342e-18
	6_29400901	6	29400901	2.437e-15
	6_29401212	6	29401212	2.144e-15
	6_29401881	6	29401881	1.946e-15
	6_29402389	6	29402389	1.946e-15
	6_29402435	6	29402435	4.402e-16
	6_29402616	6	29402616	1.046e-16
	6_29402687	6	29402687	1.909e-15
	6_29403605	6	29403605	1.946e-15
	6_29404257	6	29404257	1.946e-15
	6_29404335	6	29404335	1.946e-15
	6_29404550	6	29404550	6.868e-18
	6_29404658	6	29404658	1.94e-15
	6_29405298	6	29405298	1.251e-15
	6_29405406	6	29405406	5.345e-17
	6_29406029	6	29406029	1.251e-17
	6_29406520	6	29406520	2.137e-15
	6_29407187	6	29407187	2.137e-15
	6_29407602	6	29407602	2.429e-15
	6_29408090	6	29408090	5.509e-15
	6_29408270	6	29408270	1.449e-16
	6_29408275	6	29408275	2.384e-15
	6_29408278	6	29408278	8.898e-15
	6_29408476	6	29408476	3.677e-15
	6_29408554	6	29408554	1.215e-17
	6_29408555	6	29408555	4.034e-15
	6_29408894	6	29408894	1.535e-15
	6_29409257	6	29409257	1.71e-15
	6_29409381	6	29409381	7.023e-17
	6_29409759	6	29409759	1.988e-15
	6_29409808	6	29409808	1.86e-15
	6_29410052	6	29410052	1.856e-15
	6_29410093	6	29410093	3.905e-17
	6_29410214	6	29410214	1.856e-15
	6_29410258	6	29410258	8.214e-15
	6_29410448	6	29410448	1.71e-15
	6_29410701	6	29410701	9.993e-17
	6_29410942	6	29410942	1.72e-15
	6_29411019	6	29411019	3.925e-17
	6_29411086	6	29411086	1.977e-15
	6_29411583	6	29411583	3.353e-18
	6_29411678	6	29411678	8.277e-15
	6_29411749	6	29411749	1.656e-16
	6_29412069	6	29412069	1.72e-15
	6_29412162	6	29412162	1.102e-16
	6_29412271	6	29412271	1.72e-15
	6_29412369	6	29412369	1.72e-15
	6_29412462	6	29412462	1.72e-15
	6_29412852	6	29412852	1.72e-15
	6_29412907	6	29412907	1.72e-15
	6_29413117	6	29413117	8.214e-15
	6_29413141	6	29413141	1.72e-15
	6_29413164	6	29413164	1.72e-15
	6_29413373	6	29413373	1.72e-15
	6_29413406	6	29413406	1.167e-16
	6_29413477	6	29413477	1.299e-16
	6_29413568	6	29413568	2.267e-15
	6_29413972	6	29413972	1.874e-15
	6_29413976	6	29413976	2.993e-16
	6_29414286	6	29414286	3.318e-17
	6_29414318	6	29414318	2.875e-16
	6_29414346	6	29414346	7.223e-15
	6_29414613	6	29414613	8.472e-16
	6_29414733	6	29414733	2.868e-15
	6_29414769	6	29414769	3.448e-16
	6_29415075	6	29415075	1.044e-14
	6_29415483	6	29415483	3.213e-15
	6_29415636	6	29415636	2.962e-15
	6_29416113	6	29416113	1.836e-16
	6_29416652	6	29416652	4.628e-15
	6_29421209	6	29421209	1.251e-17
	6_29421771	6	29421771	1.837e-14
	6_29426203	6	29426203	6.502e-15
	6_29428831	6	29428831	7.867e-14
	6_29437441	6	29437441	1.636e-14
	6_29440482	6	29440482	1.084e-14
	6_29441618	6	29441618	8.162e-15
	6_29455098	6	29455098	2.135e-14
	6_29458470	6	29458470	1.737e-14
	6_29459769	6	29459769	8.575e-15
	6_29460277	6	29460277	1.579e-14
	6_29462051	6	29462051	3.706e-14
	6_29463280	6	29463280	3.803e-14
	6_29463892	6	29463892	5.893e-14
	6_29463968	6	29463968	1.688e-14
	6_29464365	6	29464365	1.259e-13
	6_29465713	6	29465713	4.525e-16
	6_29468006	6	29468006	3.149e-15
	6_29468304	6	29468304	3.113e-15
	6_29468557	6	29468557	1.791e-14
	6_29469286	6	29469286	1.321e-14
	6_29469993	6	29469993	1.543e-14
	6_29473965	6	29473965	7.747e-15
	6_29474457	6	29474457	7.541e-15
	6_29475761	6	29475761	7.206e-15
	6_29488637	6	29488637	5.652e-09
	6_29489344	6	29489344	3.458e-13
	6_29489972	6	29489972	7.331e-14
	6_29492023	6	29492023	7.189e-17
	6_29492043	6	29492043	7.094e-17
	6_29492048	6	29492048	6.916e-17
	6_29492068	6	29492068	3.974e-13
	6_29511444	6	29511444	2.907e-16
	6_29541455	6	29541455	8.356e-15
	6_29542546	6	29542546	1.27e-16
	6_29547764	6	29547764	1.125e-10
	6_29548644	6	29548644	1.224e-10
	6_29549443	6	29549443	1.191e-10
	6_29551416	6	29551416	1.943e-10
	6_29564486	6	29564486	2.908e-10
	6_29564740	6	29564740	2.924e-10
	6_29564911	6	29564911	2.849e-10
	6_29565373	6	29565373	3.466e-10
	6_29570665	6	29570665	3.567e-12
	6_29574631	6	29574631	3.769e-12
	6_29575003	6	29575003	1.02e-10
	6_29579991	6	29579991	5.886e-10
	6_29609695	6	29609695	6.134e-11
	6_29626376	6	29626376	2.631e-12
	6_29652253	6	29652253	1.555e-13
	6_29655479	6	29655479	5.801e-13
	6_29661192	6	29661192	6.81e-10
	6_29721532	6	29721532	4.114e-12
	6_29735813	6	29735813	2.433e-08
	6_29736883	6	29736883	4.979e-08
	6_29736942	6	29736942	3.988e-08
	6_29737594	6	29737594	3.525e-08
	6_29737846	6	29737846	1.352e-08
	6_29738044	6	29738044	2.225e-08
	6_29738442	6	29738442	4.294e-08
	6_29742284	6	29742284	3.886e-08
	6_29742895	6	29742895	2.9e-08
	6_29742915	6	29742915	2.981e-08
	6_29743236	6	29743236	2.99e-08
	6_29743261	6	29743261	2.99e-08
	6_29743271	6	29743271	3.957e-08
	6_29744513	6	29744513	4.198e-08
	6_29744517	6	29744517	4.198e-08
	6_29744597	6	29744597	4.009e-08
	6_29746552	6	29746552	2.963e-08
	6_29747780	6	29747780	2.632e-08
	6_29748036	6	29748036	3.682e-08
	6_29748495	6	29748495	3.914e-08
	6_29749042	6	29749042	2.669e-08
	6_29750272	6	29750272	4.386e-08
	6_29751388	6	29751388	4.04e-08
	6_29751493	6	29751493	2.682e-08
	6_29755165	6	29755165	3.203e-08
	6_29755656	6	29755656	2.714e-08
	6_29756546	6	29756546	4.813e-08
	6_29757364	6	29757364	3.196e-08
	6_29757639	6	29757639	3.201e-08
	6_29758186	6	29758186	4.9e-08
	6_29758898	6	29758898	3.049e-08
	6_29762839	6	29762839	4.057e-08
	6_29762999	6	29762999	4.832e-08
	6_29764443	6	29764443	2.736e-08
	6_29764486	6	29764486	4.749e-08
	6_29765835	6	29765835	1.533e-08
	6_29766807	6	29766807	3.24e-08
	6_29766946	6	29766946	4.072e-08
	6_29767102	6	29767102	4.685e-08
	6_29767106	6	29767106	4.69e-08
	6_29767318	6	29767318	3.787e-08
	6_29767376	6	29767376	3.787e-08
	6_29777199	6	29777199	2.469e-08
	6_29924822	6	29924822	6.315e-09
	6_29930619	6	29930619	3.594e-08
	6_29933159	6	29933159	7.713e-09
	6_29934947	6	29934947	7.316e-09
	6_29937242	6	29937242	1.088e-08
	6_29948482	6	29948482	3.119e-08
	6_29980999	6	29980999	3.592e-08
	6_30002052	6	30002052	1.099e-08
	6_30004371	6	30004371	2.4e-09
	6_30006876	6	30006876	2.503e-09
	6_30011934	6	30011934	1.856e-10
	6_30015330	6	30015330	7.796e-11
	6_30019632	6	30019632	7.071e-09
	6_30019655	6	30019655	7.97e-09
	6_30028831	6	30028831	4.965e-09
	6_30029651	6	30029651	5.238e-09
	6_30332146	6	30332146	1.023e-08
	6_30335554	6	30335554	1.323e-12
	6_30337916	6	30337916	1.098e-12
	6_30339564	6	30339564	8.029e-13
	6_30339602	6	30339602	8.482e-10
	6_30367594	6	30367594	4.834e-10
	6_30368457	6	30368457	9.246e-09
	6_30368635	6	30368635	2.738e-08
	6_30368904	6	30368904	3.3e-08
	6_30380366	6	30380366	1.527e-14
	6_30395966	6	30395966	5.952e-12
	6_30413701	6	30413701	1.156e-08
	6_30413907	6	30413907	6.475e-12
	6_30419620	6	30419620	1.135e-08
	6_30420764	6	30420764	4.127e-09
	6_30434900	6	30434900	1.003e-08
	6_30436780	6	30436780	1.494e-11
	6_30441193	6	30441193	1.67e-11
	6_30443329	6	30443329	1.591e-11
	6_30444117	6	30444117	1.512e-11
	6_30445476	6	30445476	1.45e-11
	6_30446871	6	30446871	1.992e-11
	6_30453713	6	30453713	3.551e-14
	6_30453789	6	30453789	1.83e-09
	6_30468791	6	30468791	5.643e-09
	6_30578335	6	30578335	1.975e-09
	6_30652872	6	30652872	2.878e-12
	6_30666594	6	30666594	1.113e-08
	6_30772378	6	30772378	2.011e-10
	6_30772629	6	30772629	3.749e-10
	6_30796738	6	30796738	9.932e-10
	6_30853796	6	30853796	3.348e-10
	6_30872203	6	30872203	3.73e-10
	6_30895444	6	30895444	6.503e-13
	6_30897022	6	30897022	4.411e-13
	6_30900094	6	30900094	3.461e-12
	6_30906348	6	30906348	5.165e-10
	6_30907176	6	30907176	4.211e-10
	6_30907266	6	30907266	2.672e-10
	6_30910085	6	30910085	5.525e-10
	6_30912424	6	30912424	6.946e-11
	6_30914496	6	30914496	6.479e-10
	6_30919878	6	30919878	3.479e-09
	6_30982701	6	30982701	1.783e-11
	6_30983296	6	30983296	1.601e-11
	6_30983417	6	30983417	1.625e-11
	6_30984422	6	30984422	1.482e-11
	6_30984562	6	30984562	1.482e-11
	6_30984604	6	30984604	1.482e-11
	6_30984691	6	30984691	1.454e-11
	6_30985079	6	30985079	1.63e-11
	6_30985131	6	30985131	1.335e-11
	6_30985361	6	30985361	1.812e-11
	6_30985481	6	30985481	1.762e-11
	6_30985504	6	30985504	1.903e-11
	6_30985726	6	30985726	2.022e-11
	6_30986079	6	30986079	3.047e-11
	6_30986264	6	30986264	4.527e-11
	6_30986310	6	30986310	4.601e-11
	6_30986396	6	30986396	4.389e-11
	6_30986491	6	30986491	5.148e-11
	6_30986504	6	30986504	4.562e-11
	6_30986527	6	30986527	5.707e-11
	6_30986705	6	30986705	8.586e-11
	6_30987327	6	30987327	1.517e-10
	6_30987369	6	30987369	1.029e-10
	6_30988383	6	30988383	1.227e-10
	6_30988892	6	30988892	1.916e-10
	6_30988906	6	30988906	1.899e-10
	6_30989728	6	30989728	1.162e-10
	6_30989770	6	30989770	3.108e-10
	6_30989907	6	30989907	2.167e-10
	6_30990990	6	30990990	1.493e-10
	6_30991300	6	30991300	1.83e-10
	6_30991559	6	30991559	3.94e-11
	6_30992546	6	30992546	3.892e-11
	6_30996314	6	30996314	1.286e-08
	6_31001390	6	31001390	1.079e-11
	6_31001421	6	31001421	1.064e-09
	6_31002013	6	31002013	2.326e-10
	6_31003445	6	31003445	3.474e-13
	6_31004048	6	31004048	2.182e-13
	6_31006092	6	31006092	5.418e-09
	6_31006247	6	31006247	1.361e-10
	6_31006855	6	31006855	2.168e-11
	6_31007590	6	31007590	6.705e-10
	6_31007866	6	31007866	3.09e-11
	6_31007968	6	31007968	9.303e-11
	6_31008036	6	31008036	2.247e-11
	6_31008039	6	31008039	2.43e-11
	6_31008368	6	31008368	2.509e-11
	6_31008818	6	31008818	7.387e-10
	6_31009235	6	31009235	9.224e-10
	6_31009302	6	31009302	3.013e-10
	6_31009649	6	31009649	3.417e-10
	6_31009934	6	31009934	2.307e-10
	6_31010347	6	31010347	2.857e-12
	6_31010831	6	31010831	4.178e-12
	6_31012050	6	31012050	5.875e-10
	6_31012137	6	31012137	3.302e-10
	6_31016914	6	31016914	1.611e-16
	6_31017334	6	31017334	9.433e-17
	6_31017634	6	31017634	2.182e-16
	6_31018407	6	31018407	1.23e-16
	6_31018842	6	31018842	1.517e-16
	6_31019475	6	31019475	1.271e-13
	6_31019476	6	31019476	4.028e-08
	6_31020057	6	31020057	9.234e-10
	6_31020360	6	31020360	1.838e-13
	6_31020528	6	31020528	2.119e-12
	6_31022730	6	31022730	1.334e-10
	6_31022799	6	31022799	1.29e-10
	6_31024710	6	31024710	1.576e-13
	6_31026236	6	31026236	1.584e-13
	6_31026434	6	31026434	2.483e-08
	6_31026589	6	31026589	4.811e-08
	6_31027419	6	31027419	3.529e-14
	6_31027703	6	31027703	1.68e-10
	6_31028920	6	31028920	4.506e-08
	6_31029587	6	31029587	4.75e-08
	6_31029918	6	31029918	1.234e-08
	6_31030122	6	31030122	4.165e-08
	6_31030303	6	31030303	1.561e-13
	6_31030636	6	31030636	1.871e-10
	6_31031381	6	31031381	8.983e-12
	6_31031566	6	31031566	7.943e-12
	6_31032569	6	31032569	8.759e-12
	6_31032937	6	31032937	1.367e-11
	6_31033122	6	31033122	1.485e-13
	6_31033509	6	31033509	4.924e-10
	6_31034688	6	31034688	3.88e-08
	6_31034874	6	31034874	1.713e-09
	6_31034920	6	31034920	6.956e-10
	6_31035334	6	31035334	4.179e-08
	6_31035608	6	31035608	7.504e-10
	6_31036783	6	31036783	3.479e-08
	6_31036878	6	31036878	1.656e-09
	6_31038593	6	31038593	2.581e-12
	6_31038609	6	31038609	2.884e-12
	6_31038976	6	31038976	1.455e-12
	6_31039930	6	31039930	1.356e-13
	6_31041155	6	31041155	2.934e-12
	6_31042070	6	31042070	4.525e-12
	6_31042306	6	31042306	3.758e-12
	6_31042608	6	31042608	2.615e-12
	6_31042811	6	31042811	2.668e-12
	6_31043232	6	31043232	1.513e-08
	6_31043568	6	31043568	1.277e-13
	6_31043624	6	31043624	3.623e-12
	6_31044250	6	31044250	4.458e-12
	6_31044468	6	31044468	3.112e-12
	6_31044802	6	31044802	4.198e-12
	6_31044863	6	31044863	3.185e-12
	6_31044985	6	31044985	3.942e-12
	6_31045042	6	31045042	4.067e-12
	6_31045846	6	31045846	4.203e-12
	6_31046528	6	31046528	3.96e-12
	6_31047145	6	31047145	3.638e-12
	6_31047160	6	31047160	4.132e-12
	6_31047674	6	31047674	3.772e-14
	6_31048263	6	31048263	2.052e-10
	6_31048387	6	31048387	1.23e-08
	6_31048448	6	31048448	1.139e-08
	6_31048497	6	31048497	1.424e-08
	6_31048516	6	31048516	6.201e-12
	6_31048916	6	31048916	3.711e-08
	6_31050179	6	31050179	7.651e-09
	6_31050244	6	31050244	1.093e-08
	6_31050611	6	31050611	1.267e-08
	6_31051388	6	31051388	7.961e-09
	6_31051854	6	31051854	1.887e-12
	6_31052098	6	31052098	1.237e-08
	6_31052127	6	31052127	3.142e-12
	6_31052400	6	31052400	1.969e-12
	6_31052447	6	31052447	6.274e-11
	6_31052483	6	31052483	1.796e-12
	6_31052684	6	31052684	3.226e-12
	6_31053516	6	31053516	5.411e-09
	6_31053521	6	31053521	5.411e-09
	6_31053867	6	31053867	2.843e-12
	6_31054923	6	31054923	4.059e-14
	6_31055423	6	31055423	3.573e-19
	6_31055624	6	31055624	3.412e-19
	6_31055632	6	31055632	3.36e-19
	6_31056358	6	31056358	4.909e-19
	6_31056632	6	31056632	4.862e-19
	6_31056951	6	31056951	3.205e-16
	6_31056960	6	31056960	2.645e-16
	6_31057831	6	31057831	5.171e-19
	6_31057972	6	31057972	7.972e-18
	6_31058627	6	31058627	4.291e-19
	6_31059097	6	31059097	4.041e-14
	6_31059171	6	31059171	5.078e-19
	6_31059245	6	31059245	2.971e-19
	6_31059254	6	31059254	3.867e-19
	6_31059325	6	31059325	3.892e-19
	6_31059329	6	31059329	4.25e-19
	6_31059386	6	31059386	4.603e-19
	6_31059483	6	31059483	4.021e-19
	6_31059515	6	31059515	4.2e-19
	6_31059715	6	31059715	3.581e-19
	6_31059900	6	31059900	3.934e-19
	6_31060115	6	31060115	3.947e-19
	6_31060162	6	31060162	5.079e-19
	6_31060343	6	31060343	3.917e-19
	6_31060442	6	31060442	3.968e-19
	6_31060461	6	31060461	6.109e-19
	6_31060598	6	31060598	3.946e-19
	6_31060600	6	31060600	3.946e-19
	6_31061439	6	31061439	4.302e-19
	6_31061782	6	31061782	3.937e-14
	6_31061848	6	31061848	5.458e-19
	6_31062363	6	31062363	2.699e-23
	6_31062414	6	31062414	4.087e-19
	6_31062899	6	31062899	4.562e-19
	6_31063132	6	31063132	5.603e-19
	6_31063233	6	31063233	5.59e-17
	6_31063236	6	31063236	1.217e-08
	6_31063540	6	31063540	1.782e-17
	6_31064007	6	31064007	1.114e-12
	6_31064022	6	31064022	1.663e-15
	6_31064083	6	31064083	9.851e-19
	6_31064739	6	31064739	1.162e-20
	6_31064827	6	31064827	2.178e-20
	6_31064950	6	31064950	7.57e-13
	6_31065096	6	31065096	1.348e-09
	6_31065308	6	31065308	2.043e-20
	6_31065407	6	31065407	7.893e-18
	6_31065562	6	31065562	1.295e-20
	6_31065627	6	31065627	9.778e-21
	6_31066183	6	31066183	2.659e-20
	6_31068420	6	31068420	1.125e-20
	6_31068607	6	31068607	3.748e-14
	6_31068821	6	31068821	1.774e-20
	6_31068895	6	31068895	1.84e-20
	6_31069488	6	31069488	1.649e-08
	6_31070096	6	31070096	2.551e-09
	6_31070336	6	31070336	4.242e-14
	6_31070907	6	31070907	1.379e-20
	6_31071339	6	31071339	2.756e-11
	6_31071547	6	31071547	6.148e-18
	6_31072708	6	31072708	1.114e-08
	6_31073047	6	31073047	7.126e-09
	6_31073409	6	31073409	2.192e-08
	6_31073411	6	31073411	3.837e-16
	6_31073903	6	31073903	3.457e-16
	6_31074030	6	31074030	3.722e-09
	6_31074101	6	31074101	1.477e-11
	6_31075115	6	31075115	1.3e-14
	6_31075139	6	31075139	1.677e-10
	6_31075375	6	31075375	1.192e-14
	6_31075696	6	31075696	1.398e-14
	6_31075722	6	31075722	1.401e-14
	6_31075798	6	31075798	1.401e-14
	6_31075917	6	31075917	4.36e-09
	6_31076326	6	31076326	1.401e-14
	6_31076764	6	31076764	1.301e-14
	6_31077732	6	31077732	3.571e-16
	6_31077938	6	31077938	3.635e-16
	6_31078495	6	31078495	3.254e-16
	6_31078557	6	31078557	6.837e-13
	6_31078650	6	31078650	3.62e-16
	6_31079236	6	31079236	4.265e-14
	6_31079643	6	31079643	8.401e-13
	6_31080828	6	31080828	2.177e-14
	6_31080899	6	31080899	4.779e-13
	6_31081989	6	31081989	2.185e-10
	6_31082127	6	31082127	3.398e-09
	6_31082188	6	31082188	1.181e-08
	6_31082304	6	31082304	1.077e-10
	6_31082404	6	31082404	2.295e-09
	6_31082960	6	31082960	2.745e-08
	6_31082987	6	31082987	1.401e-09
	6_31083497	6	31083497	4.57e-08
	6_31084163	6	31084163	4.937e-08
	6_31093066	6	31093066	4.105e-08
	6_31093482	6	31093482	1.309e-08
	6_31102305	6	31102305	4.39e-14
	6_31104061	6	31104061	8.029e-22
	6_31106893	6	31106893	2.098e-09
	6_31107317	6	31107317	2.815e-11
	6_31108129	6	31108129	1.711e-10
	6_31110786	6	31110786	2.239e-10
	6_31111675	6	31111675	1.038e-10
	6_31112075	6	31112075	1.527e-10
	6_31112484	6	31112484	3.802e-08
	6_31114448	6	31114448	8.035e-09
	6_31114655	6	31114655	1.769e-09
	6_31114724	6	31114724	1.872e-09
	6_31115655	6	31115655	1.821e-09
	6_31116671	6	31116671	1.247e-10
	6_31122502	6	31122502	9.273e-19
	6_31127037	6	31127037	9.065e-19
	6_31130865	6	31130865	4.7e-08
	6_31132956	6	31132956	1.579e-08
	6_31139504	6	31139504	6.688e-11
	6_31142245	6	31142245	7.693e-09
	6_31142719	6	31142719	3.143e-18
	6_31142903	6	31142903	2.245e-17
	6_31143158	6	31143158	2.603e-18
	6_31143241	6	31143241	9.731e-13
	6_31143249	6	31143249	2.312e-18
	6_31143639	6	31143639	4.742e-16
	6_31143804	6	31143804	2.313e-17
	6_31144887	6	31144887	2.318e-17
	6_31145000	6	31145000	2.761e-17
	6_31146439	6	31146439	2.844e-16
	6_31146846	6	31146846	4.791e-10
	6_31147619	6	31147619	3.044e-16
	6_31150350	6	31150350	3.389e-09
	6_31151402	6	31151402	8.102e-24
	6_31151761	6	31151761	1.344e-19
	6_31151810	6	31151810	1.3e-19
	6_31163487	6	31163487	6.208e-24
	6_31164727	6	31164727	2.001e-18
	6_31165653	6	31165653	6.192e-24
	6_31165843	6	31165843	1.616e-18
	6_31168397	6	31168397	6.657e-20
	6_31169477	6	31169477	6.335e-20
	6_31177845	6	31177845	2.655e-15
	6_31177967	6	31177967	4.65e-24
	6_31178540	6	31178540	2.086e-08
	6_31179240	6	31179240	1.884e-08
	6_31180774	6	31180774	9.55e-19
	6_31181130	6	31181130	1.056e-15
	6_31188654	6	31188654	1.627e-16
	6_31190284	6	31190284	5.104e-24
	6_31190658	6	31190658	7.51e-18
	6_31191013	6	31191013	5.206e-24
	6_31191509	6	31191509	1.536e-23
	6_31195120	6	31195120	3.894e-10
	6_31195365	6	31195365	1.289e-08
	6_31195796	6	31195796	1.386e-08
	6_31195828	6	31195828	1.552e-10
	6_31197514	6	31197514	9.163e-10
	6_31197633	6	31197633	1.42e-09
	6_31198205	6	31198205	4.193e-08
	6_31200439	6	31200439	7.101e-24
	6_31201541	6	31201541	1.169e-23
	6_31202033	6	31202033	8.933e-24
	6_31204694	6	31204694	2.905e-11
	6_31204750	6	31204750	1.747e-23
	6_31207188	6	31207188	1.387e-23
	6_31208256	6	31208256	1.973e-23
	6_31209288	6	31209288	5.437e-09
	6_31209510	6	31209510	6.41e-09
	6_31210774	6	31210774	1.879e-09
	6_31217026	6	31217026	5.085e-15
	6_31217539	6	31217539	2.184e-08
	6_31218268	6	31218268	7.577e-20
	6_31219613	6	31219613	1.849e-14
	6_31219650	6	31219650	1.849e-14
	6_31219777	6	31219777	1.929e-14
	6_31221073	6	31221073	1.547e-14
	6_31221103	6	31221103	1.607e-14
	6_31221122	6	31221122	1.828e-14
	6_31221125	6	31221125	1.547e-14
	6_31227505	6	31227505	3.439e-16
	6_31228048	6	31228048	3.91e-16
	6_31228280	6	31228280	3.887e-16
	6_31230515	6	31230515	4.648e-17
	6_31232447	6	31232447	1.083e-17
	6_31232543	6	31232543	1.097e-08
	6_31237087	6	31237087	6.783e-15
	6_31240771	6	31240771	1.187e-13
	6_31240932	6	31240932	1.715e-13
	6_31241002	6	31241002	1.394e-13
	6_31242554	6	31242554	5.126e-14
	6_31242585	6	31242585	1.378e-11
	6_31242845	6	31242845	4.864e-14
	6_31243767	6	31243767	1.415e-09
	6_31243785	6	31243785	1.526e-09
	6_31244151	6	31244151	3.75e-14
	6_31244298	6	31244298	9.929e-14
	6_31244436	6	31244436	7.688e-14
	6_31244475	6	31244475	8.129e-14
	6_31244571	6	31244571	1.113e-13
	6_31244865	6	31244865	9.298e-14
	6_31244961	6	31244961	9.911e-14
	6_31245180	6	31245180	9.074e-14
	6_31245182	6	31245182	9.074e-14
	6_31245213	6	31245213	7.879e-14
	6_31245309	6	31245309	8.569e-14
	6_31245476	6	31245476	7.144e-14
	6_31245508	6	31245508	7.741e-14
	6_31245931	6	31245931	7.821e-14
	6_31246015	6	31246015	7.46e-14
	6_31246095	6	31246095	7.462e-14
	6_31246100	6	31246100	7.462e-14
	6_31246119	6	31246119	7.3e-14
	6_31246139	6	31246139	6.825e-14
	6_31246177	6	31246177	6.598e-14
	6_31246246	6	31246246	2.601e-23
	6_31246253	6	31246253	6.285e-14
	6_31246410	6	31246410	9.169e-14
	6_31246450	6	31246450	8.538e-14
	6_31246542	6	31246542	7.834e-14
	6_31246632	6	31246632	7.358e-14
	6_31246668	6	31246668	7.358e-14
	6_31246676	6	31246676	6.997e-14
	6_31247108	6	31247108	1.358e-13
	6_31247135	6	31247135	5.921e-12
	6_31247281	6	31247281	7.236e-14
	6_31247356	6	31247356	6.646e-14
	6_31247464	6	31247464	5.431e-14
	6_31247494	6	31247494	5.431e-14
	6_31247815	6	31247815	2.417e-13
	6_31248648	6	31248648	2.981e-14
	6_31248655	6	31248655	2.983e-14
	6_31251523	6	31251523	2.725e-10
	6_31255651	6	31255651	8.513e-14
	6_31272581	6	31272581	6.252e-14
	6_31274000	6	31274000	3.148e-08
	6_31274790	6	31274790	7.732e-13
	6_31288781	6	31288781	2.721e-21
	6_31288799	6	31288799	2.702e-21
	6_31307568	6	31307568	5.714e-10
	6_31307569	6	31307569	5.798e-10
	6_31309066	6	31309066	1.998e-12
	6_31310197	6	31310197	3.541e-09
	6_31313740	6	31313740	2.814e-11
	6_31313760	6	31313760	2.814e-11
	6_31314237	6	31314237	1.114e-09
	6_31314456	6	31314456	1.044e-09
	6_31314490	6	31314490	1.085e-09
	6_31314501	6	31314501	1.085e-09
	6_31314577	6	31314577	1.05e-09
	6_31314585	6	31314585	1.05e-09
	6_31314770	6	31314770	2.921e-11
	6_31315176	6	31315176	3.007e-11
	6_31315531	6	31315531	7.875e-16
	6_31316900	6	31316900	2.298e-11
	6_31317024	6	31317024	2.16e-11
	6_31317382	6	31317382	2.547e-11
	6_31318024	6	31318024	1.821e-10
	6_31318478	6	31318478	1.186e-11
	6_31318493	6	31318493	1.036e-11
	6_31318934	6	31318934	6.196e-10
	6_31319026	6	31319026	9.87e-12
	6_31320930	6	31320930	2.305e-16
	6_31325990	6	31325990	1.302e-11
	6_31326024	6	31326024	1.646e-11
	6_31330251	6	31330251	3.399e-10
	6_31330370	6	31330370	7.885e-10
	6_31330696	6	31330696	4.067e-10
	6_31330969	6	31330969	1.644e-10
	6_31331257	6	31331257	2.378e-10
	6_31332051	6	31332051	9.035e-09
	6_31332078	6	31332078	2.859e-09
	6_31332091	6	31332091	2.869e-09
	6_31332239	6	31332239	2.329e-10
	6_31332526	6	31332526	5.016e-11
	6_31332915	6	31332915	5.79e-11
	6_31333063	6	31333063	6.922e-11
	6_31333499	6	31333499	1.218e-08
	6_31333716	6	31333716	1.775e-10
	6_31334174	6	31334174	1.78e-17
	6_31334731	6	31334731	1.308e-23
	6_31335507	6	31335507	7.11e-24
	6_31335582	6	31335582	7.317e-24
	6_31335623	6	31335623	6.352e-24
	6_31336000	6	31336000	1.993e-18
	6_31336628	6	31336628	1.778e-24
	6_31336644	6	31336644	5.167e-18
	6_31337209	6	31337209	2.162e-24
	6_31337654	6	31337654	6.364e-24
	6_31337780	6	31337780	6.385e-24
	6_31338109	6	31338109	1.633e-22
	6_31339334	6	31339334	7.802e-10
	6_31339455	6	31339455	8.17e-10
	6_31339536	6	31339536	9.078e-10
	6_31339537	6	31339537	9.078e-10
	6_31339844	6	31339844	6.358e-11
	6_31340113	6	31340113	6.716e-11
	6_31340807	6	31340807	7.506e-11
	6_31341050	6	31341050	3.316e-11
	6_31341357	6	31341357	4.762e-10
	6_31342436	6	31342436	7.534e-25
	6_31343221	6	31343221	1.106e-24
	6_31343919	6	31343919	1.362e-24
	6_31343981	6	31343981	1.198e-24
	6_31344008	6	31344008	1.82e-24
	6_31344098	6	31344098	2.192e-24
	6_31344490	6	31344490	1.861e-12
	6_31344511	6	31344511	8.498e-27
	6_31344571	6	31344571	8.498e-27
	6_31345513	6	31345513	1.474e-24
	6_31345523	6	31345523	1.474e-24
	6_31345535	6	31345535	1.559e-24
	6_31345640	6	31345640	1.23e-24
	6_31345728	6	31345728	1.272e-24
	6_31345844	6	31345844	1.821e-24
	6_31346006	6	31346006	1.857e-24
	6_31346080	6	31346080	4.032e-24
	6_31346249	6	31346249	1.99e-24
	6_31346359	6	31346359	1.468e-25
	6_31346490	6	31346490	1.091e-24
	6_31346754	6	31346754	9.007e-25
	6_31347816	6	31347816	1.239e-08
	6_31347877	6	31347877	2.095e-24
	6_31347930	6	31347930	1.546e-29
	6_31347984	6	31347984	5.64e-15
	6_31348022	6	31348022	4.044e-15
	6_31348046	6	31348046	8.921e-11
	6_31348121	6	31348121	3.901e-24
	6_31348137	6	31348137	2.533e-29
	6_31348164	6	31348164	3.296e-29
	6_31348304	6	31348304	6.876e-17
	6_31348321	6	31348321	2.226e-17
	6_31348377	6	31348377	1.52e-17
	6_31348391	6	31348391	7.639e-10
	6_31348397	6	31348397	7.639e-10
	6_31348398	6	31348398	7.639e-10
	6_31348436	6	31348436	4.979e-17
	6_31348464	6	31348464	1.747e-15
	6_31348507	6	31348507	1.77e-09
	6_31348516	6	31348516	1.804e-09
	6_31348580	6	31348580	2.42e-15
	6_31348609	6	31348609	5.904e-17
	6_31348629	6	31348629	5.875e-17
	6_31348630	6	31348630	5.609e-17
	6_31348641	6	31348641	5.051e-29
	6_31348653	6	31348653	5.904e-17
	6_31348779	6	31348779	1.267e-28
	6_31348878	6	31348878	1.029e-10
	6_31348935	6	31348935	1.489e-10
	6_31349115	6	31349115	5.953e-16
	6_31349124	6	31349124	5.866e-16
	6_31349217	6	31349217	1.05e-08
	6_31349222	6	31349222	1.05e-08
	6_31349233	6	31349233	1.05e-08
	6_31349254	6	31349254	1.05e-08
	6_31349257	6	31349257	1.05e-08
	6_31349396	6	31349396	1.81e-21
	6_31349611	6	31349611	3.126e-29
	6_31349615	6	31349615	3.126e-29
	6_31349720	6	31349720	1.018e-12
	6_31349727	6	31349727	1.069e-12
	6_31349805	6	31349805	8.36e-13
	6_31350090	6	31350090	2.939e-22
	6_31350154	6	31350154	3.859e-24
	6_31350232	6	31350232	3.868e-22
	6_31350314	6	31350314	1.041e-23
	6_31350328	6	31350328	3.611e-22
	6_31350464	6	31350464	3.536e-22
	6_31350538	6	31350538	4.184e-21
	6_31350579	6	31350579	6.833e-21
	6_31350704	6	31350704	4.603e-20
	6_31350755	6	31350755	7.135e-21
	6_31350802	6	31350802	6.601e-21
	6_31350822	6	31350822	7.061e-24
	6_31351079	6	31351079	2.347e-23
	6_31351133	6	31351133	1.608e-23
	6_31351181	6	31351181	1.085e-23
	6_31351981	6	31351981	3.211e-20
	6_31351982	6	31351982	3.211e-20
	6_31351985	6	31351985	3.211e-20
	6_31351999	6	31351999	1.131e-23
	6_31352073	6	31352073	8.654e-22
	6_31352077	6	31352077	8.688e-22
	6_31352086	6	31352086	1.222e-12
	6_31352173	6	31352173	5.152e-24
	6_31352201	6	31352201	5.003e-24
	6_31352255	6	31352255	2.997e-24
	6_31352265	6	31352265	2.997e-24
	6_31352287	6	31352287	2.502e-24
	6_31352328	6	31352328	3.163e-24
	6_31352459	6	31352459	2.856e-24
	6_31352549	6	31352549	2.851e-24
	6_31352674	6	31352674	3.347e-24
	6_31352702	6	31352702	5.044e-24
	6_31352748	6	31352748	3.768e-24
	6_31352776	6	31352776	4.535e-24
	6_31352830	6	31352830	4.518e-24
	6_31352844	6	31352844	4.518e-24
	6_31352902	6	31352902	2.607e-11
	6_31352973	6	31352973	2.836e-24
	6_31352984	6	31352984	2.82e-24
	6_31353033	6	31353033	2.533e-24
	6_31353039	6	31353039	2.717e-24
	6_31353934	6	31353934	4.362e-20
	6_31354165	6	31354165	2.464e-20
	6_31354167	6	31354167	2.464e-20
	6_31354283	6	31354283	2.713e-20
	6_31354344	6	31354344	2.517e-20
	6_31355525	6	31355525	1.255e-24
	6_31356574	6	31356574	2.051e-20
	6_31356702	6	31356702	6.977e-21
	6_31358211	6	31358211	7.036e-20
	6_31359025	6	31359025	1.212e-11
	6_31359449	6	31359449	1.12e-08
	6_31359648	6	31359648	3.358e-08
	6_31359989	6	31359989	3.334e-21
	6_31360389	6	31360389	1.67e-21
	6_31360672	6	31360672	1.699e-18
	6_31360918	6	31360918	4.068e-21
	6_31361009	6	31361009	3.822e-16
	6_31361110	6	31361110	3.387e-16
	6_31361325	6	31361325	3.026e-21
	6_31361424	6	31361424	2.391e-21
	6_31362159	6	31362159	5.215e-20
	6_31362166	6	31362166	5.215e-20
	6_31362265	6	31362265	4.948e-15
	6_31362266	6	31362266	4.948e-15
	6_31362271	6	31362271	2.103e-14
	6_31362274	6	31362274	2.103e-14
	6_31362310	6	31362310	4.849e-21
	6_31362448	6	31362448	2.59e-19
	6_31362604	6	31362604	7.361e-21
	6_31363489	6	31363489	1.135e-20
	6_31364083	6	31364083	7.193e-16
	6_31364105	6	31364105	1.02e-20
	6_31364357	6	31364357	3.979e-20
	6_31364603	6	31364603	1.258e-17
	6_31364692	6	31364692	2.259e-18
	6_31367636	6	31367636	9.773e-13
	6_31368125	6	31368125	4.09e-08
	6_31368370	6	31368370	8.713e-20
	6_31368438	6	31368438	5.382e-13
	6_31368588	6	31368588	4.855e-20
	6_31370007	6	31370007	9.27e-20
	6_31370663	6	31370663	1.211e-12
	6_31371521	6	31371521	1.537e-19
	6_31373810	6	31373810	2.404e-20
	6_31374184	6	31374184	3.666e-19
	6_31374262	6	31374262	5.657e-19
	6_31374682	6	31374682	1.425e-19
	6_31375482	6	31375482	5.958e-13
	6_31375955	6	31375955	1.982e-11
	6_31376206	6	31376206	1.413e-17
	6_31376488	6	31376488	2.095e-11
	6_31378301	6	31378301	1.465e-18
	6_31378772	6	31378772	4.645e-11
	6_31379134	6	31379134	2.214e-19
	6_31381223	6	31381223	8.203e-09
	6_31384279	6	31384279	1.073e-09
	6_31384337	6	31384337	1.118e-09
	6_31384479	6	31384479	2.296e-09
	6_31386000	6	31386000	1.49e-13
	6_31386019	6	31386019	6.745e-14
	6_31386328	6	31386328	1.107e-09
	6_31387101	6	31387101	1.061e-09
	6_31387912	6	31387912	1.494e-14
	6_31388522	6	31388522	2.606e-13
	6_31390621	6	31390621	7.171e-16
	6_31391599	6	31391599	3.554e-12
	6_31396152	6	31396152	2.319e-14
	6_31404690	6	31404690	2.248e-08
	6_31409559	6	31409559	7.859e-12
	6_31413707	6	31413707	4.638e-10
	6_31413788	6	31413788	2.481e-11
	6_31414082	6	31414082	1.819e-11
	6_31417159	6	31417159	2.787e-11
	6_31417877	6	31417877	2.645e-11
	6_31421422	6	31421422	1.437e-13
	6_31435119	6	31435119	9.802e-09
	6_31439740	6	31439740	1.605e-11
	6_31440195	6	31440195	3.94e-10
	6_31440651	6	31440651	9.132e-11
	6_31446796	6	31446796	3.031e-10
	6_31446920	6	31446920	3.308e-24
	6_31447135	6	31447135	5.138e-10
	6_31448625	6	31448625	1.399e-11
	6_31449269	6	31449269	6.276e-09
	6_31453053	6	31453053	7.589e-19
	6_31455675	6	31455675	5.871e-19
	6_31463371	6	31463371	3.086e-13
	6_31463379	6	31463379	3.095e-20
	6_31463380	6	31463380	3.086e-13
	6_31464188	6	31464188	4.984e-20
	6_31465637	6	31465637	1.107e-12
	6_31466057	6	31466057	2.917e-13
	6_31466300	6	31466300	1.951e-20
	6_31466898	6	31466898	2.17e-20
	6_31467187	6	31467187	2.005e-13
	6_31468599	6	31468599	2.005e-13
	6_31468622	6	31468622	1.312e-13
	6_31469366	6	31469366	2e-13
	6_31472198	6	31472198	9.228e-19
	6_31474884	6	31474884	2.268e-20
	6_31480398	6	31480398	6.907e-14
	6_31480739	6	31480739	1.183e-13
	6_31480874	6	31480874	8.059e-09
	6_31480878	6	31480878	1.456e-13
	6_31481146	6	31481146	2.976e-09
	6_31481299	6	31481299	1.495e-14
	6_31481526	6	31481526	3.708e-09
	6_31482203	6	31482203	9.408e-11
	6_31482582	6	31482582	8.709e-09
	6_31487067	6	31487067	2.817e-15
	6_31488939	6	31488939	5.509e-15
	6_31489044	6	31489044	6.796e-16
	6_31500495	6	31500495	3.194e-16
	6_31501548	6	31501548	1.084e-17
	6_31501737	6	31501737	7.144e-12
	6_31503703	6	31503703	1.893e-17
	6_31503975	6	31503975	2.852e-11
	6_31505421	6	31505421	3.488e-16
	6_31506648	6	31506648	2.565e-08
	6_31507062	6	31507062	5.561e-17
	6_31507447	6	31507447	1.973e-17
	6_31508836	6	31508836	1.67e-16
	6_31509355	6	31509355	8.852e-12
	6_31509372	6	31509372	1.859e-11
	6_31509432	6	31509432	1.811e-11
	6_31510858	6	31510858	1.248e-10
	6_31511705	6	31511705	9.971e-17
	6_31512799	6	31512799	9.406e-17
	6_31515140	6	31515140	2.962e-16
	6_31515763	6	31515763	5.432e-13
	6_31516363	6	31516363	2.427e-13
	6_31517114	6	31517114	4.357e-13
	6_31517173	6	31517173	4.909e-13
	6_31517745	6	31517745	4.559e-13
	6_31518157	6	31518157	2.988e-13
	6_31518753	6	31518753	5.483e-13
	6_31519785	6	31519785	5.273e-13
	6_31519789	6	31519789	5.273e-13
	6_31520301	6	31520301	5.371e-13
	6_31520732	6	31520732	5.407e-13
	6_31520849	6	31520849	5.371e-13
	6_31521111	6	31521111	5.371e-13
	6_31521327	6	31521327	8.362e-13
	6_31522206	6	31522206	4.56e-13
	6_31523021	6	31523021	4.28e-13
	6_31523234	6	31523234	3.144e-14
	6_31523670	6	31523670	5.222e-13
	6_31524851	6	31524851	2.206e-12
	6_31526856	6	31526856	4.116e-13
	6_31526930	6	31526930	2.66e-14
	6_31527304	6	31527304	2.361e-14
	6_31527468	6	31527468	2.79e-14
	6_31528690	6	31528690	8.862e-13
	6_31534442	6	31534442	2.505e-14
	6_31547611	6	31547611	2.283e-14
	6_31562615	6	31562615	2.843e-15
	6_31566204	6	31566204	6.171e-14
	6_31568018	6	31568018	1.553e-13
	6_31568279	6	31568279	1.889e-13
	6_31575625	6	31575625	3.528e-09
	6_31579956	6	31579956	1.373e-10
	6_31580245	6	31580245	1.286e-09
	6_31580699	6	31580699	2.335e-12
	6_31581896	6	31581896	1.289e-09
	6_31583827	6	31583827	2.121e-10
	6_31585821	6	31585821	1.479e-09
	6_31586742	6	31586742	2.333e-12
	6_31589676	6	31589676	8.622e-09
	6_31590898	6	31590898	4.384e-09
	6_31591928	6	31591928	1.453e-10
	6_31593476	6	31593476	4.698e-09
	6_31606522	6	31606522	8.623e-09
	6_31609813	6	31609813	2.621e-12
	6_31615167	6	31615167	9.712e-12
	6_31619652	6	31619652	4.074e-11
	6_31622606	6	31622606	3.484e-11
	6_31625507	6	31625507	3.079e-08
	6_31628733	6	31628733	2.194e-11
	6_31637734	6	31637734	4.198e-12
	6_31641139	6	31641139	2.342e-12
	6_31662463	6	31662463	1.922e-09
	6_31665452	6	31665452	2.493e-08
	6_31666551	6	31666551	1.706e-08
	6_31726688	6	31726688	4.116e-14
	6_31755776	6	31755776	8.453e-11
	6_31768971	6	31768971	7.822e-09
	6_31769479	6	31769479	1.888e-11
	6_31769796	6	31769796	1.393e-11
	6_31773821	6	31773821	9.439e-09
	6_31777946	6	31777946	1.256e-08
	6_31778529	6	31778529	2.12e-10
	6_31795550	6	31795550	1.129e-08
	6_31799393	6	31799393	7.251e-09
	6_31800649	6	31800649	1.977e-09
	6_31809504	6	31809504	6.183e-09
	6_31815723	6	31815723	2.332e-11
	6_31819164	6	31819164	9.867e-09
	6_31820805	6	31820805	6.912e-14
	6_31827286	6	31827286	6.75e-11
	6_31831159	6	31831159	9.289e-10
	6_31843924	6	31843924	6.851e-09
	6_31856294	6	31856294	5.839e-11
	6_31859578	6	31859578	4.348e-08
	6_31870183	6	31870183	3.252e-09
	6_31872383	6	31872383	3.19e-10
	6_31873227	6	31873227	3.545e-10
	6_31874338	6	31874338	1.121e-11
	6_31905130	6	31905130	6.791e-12
	6_31905328	6	31905328	7.108e-14
	6_31906334	6	31906334	5.652e-14
	6_31906505	6	31906505	4.742e-14
	6_31906865	6	31906865	5.364e-14
	6_31907147	6	31907147	2.695e-14
	6_31907168	6	31907168	4.461e-14
	6_31908761	6	31908761	4.3e-15
	6_31910162	6	31910162	5.934e-13
	6_31910929	6	31910929	5.99e-13
	6_31910938	6	31910938	1.366e-12
	6_31916951	6	31916951	7.153e-15
	6_31917540	6	31917540	6.787e-14
	6_31919917	6	31919917	4.634e-14
	6_31919956	6	31919956	4.534e-14
	6_31920687	6	31920687	2.057e-14
	6_31921475	6	31921475	1.427e-11
	6_31923997	6	31923997	4.307e-10
	6_31924880	6	31924880	1.043e-09
	6_31927342	6	31927342	1.166e-08
	6_31928306	6	31928306	2.272e-14
	6_31933161	6	31933161	7.301e-11
	6_31934372	6	31934372	1.295e-09
	6_31935311	6	31935311	5.326e-09
	6_31936668	6	31936668	6.148e-11
	6_31936679	6	31936679	3.292e-19
	6_31941557	6	31941557	1.724e-18
	6_31942514	6	31942514	2.831e-17
	6_31943585	6	31943585	2.314e-18
	6_31944320	6	31944320	4.018e-17
	6_31944593	6	31944593	5.117e-15
	6_31946837	6	31946837	7.418e-11
	6_31947086	6	31947086	1.126e-09
	6_31947460	6	31947460	4.68e-08
	6_31947594	6	31947594	1.698e-15
	6_32033944	6	32033944	5.935e-15
	6_32047436	6	32047436	4.007e-08
	6_32050544	6	32050544	2.979e-13
	6_32056580	6	32056580	1.675e-08
	6_32057627	6	32057627	5.922e-10
	6_32060213	6	32060213	3.107e-09
	6_32066819	6	32066819	1.212e-12
	6_32102305	6	32102305	1.683e-12
	6_32109979	6	32109979	1.762e-11
	6_32122386	6	32122386	6.687e-17
	6_32126002	6	32126002	3.299e-08
	6_32131510	6	32131510	2.201e-18
	6_32138545	6	32138545	1.043e-17
	6_32149572	6	32149572	4.087e-22
	6_32149883	6	32149883	4.988e-21
	6_32157364	6	32157364	3.207e-10
	6_32161324	6	32161324	9.209e-09
	6_32166384	6	32166384	5.34e-09
	6_32167513	6	32167513	7.622e-09
	6_32175415	6	32175415	7.335e-09
	6_32179432	6	32179432	7.458e-09
	6_32179494	6	32179494	6.702e-09
	6_32180431	6	32180431	7.741e-09
	6_32185605	6	32185605	1.252e-09
	6_32191339	6	32191339	8.927e-12
	6_32193698	6	32193698	4.716e-13
	6_32195358	6	32195358	1.135e-14
	6_32196672	6	32196672	3.086e-15
	6_32196805	6	32196805	4.942e-09
	6_32197022	6	32197022	4.715e-09
	6_32200054	6	32200054	5.982e-12
	6_32201027	6	32201027	3.843e-12
	6_32201207	6	32201207	3.196e-12
	6_32201269	6	32201269	3.024e-12
	6_32201291	6	32201291	3.191e-12
	6_32201335	6	32201335	2.578e-12
	6_32201439	6	32201439	3.406e-12
	6_32201591	6	32201591	4.378e-12
	6_32201896	6	32201896	2.918e-12
	6_32202193	6	32202193	2.996e-12
	6_32202285	6	32202285	2.595e-12
	6_32203347	6	32203347	2.546e-12
	6_32203606	6	32203606	2.601e-12
	6_32204969	6	32204969	4.249e-14
	6_32205045	6	32205045	9.461e-15
	6_32205072	6	32205072	4.502e-14
	6_32205437	6	32205437	4.027e-14
	6_32206049	6	32206049	4.008e-15
	6_32213008	6	32213008	5.025e-15
	6_32214363	6	32214363	8.861e-15
	6_32217018	6	32217018	3.56e-10
	6_32217237	6	32217237	8.11e-11
	6_32217955	6	32217955	3.204e-14
	6_32219182	6	32219182	3.194e-14
	6_32219978	6	32219978	4.095e-13
	6_32228918	6	32228918	1.803e-12
	6_32229631	6	32229631	1.908e-12
	6_32230665	6	32230665	1.934e-13
	6_32232409	6	32232409	2.154e-12
	6_32236054	6	32236054	2.376e-12
	6_32236976	6	32236976	2.102e-12
	6_32251943	6	32251943	5.281e-13
	6_32253544	6	32253544	7.984e-12
	6_32265678	6	32265678	1.099e-16
	6_32296117	6	32296117	3.536e-15
	6_32297901	6	32297901	2.985e-15
	6_32297906	6	32297906	4.309e-15
	6_32298942	6	32298942	3.047e-15
	6_32306970	6	32306970	1.154e-18
	6_32307446	6	32307446	1.284e-18
	6_32308465	6	32308465	1.281e-18
	6_32309280	6	32309280	1.308e-18
	6_32310211	6	32310211	6.836e-18
	6_32310396	6	32310396	1.315e-18
	6_32310415	6	32310415	1.432e-18
	6_32312082	6	32312082	1.029e-17
	6_32312353	6	32312353	1.062e-17
	6_32312610	6	32312610	1.027e-17
	6_32312638	6	32312638	4.644e-17
	6_32313653	6	32313653	1.396e-17
	6_32314090	6	32314090	1.032e-17
	6_32314091	6	32314091	1.032e-17
	6_32314483	6	32314483	3.198e-17
	6_32314738	6	32314738	1.921e-18
	6_32315101	6	32315101	1.988e-17
	6_32315500	6	32315500	1.955e-18
	6_32315507	6	32315507	2.057e-17
	6_32315727	6	32315727	5.707e-17
	6_32315975	6	32315975	1.878e-17
	6_32316240	6	32316240	1.789e-18
	6_32316389	6	32316389	2.268e-16
	6_32319387	6	32319387	1.577e-12
	6_32322433	6	32322433	1.314e-12
	6_32322470	6	32322470	1.37e-12
	6_32324520	6	32324520	1.525e-12
	6_32325292	6	32325292	1.469e-12
	6_32325835	6	32325835	2.768e-12
	6_32326246	6	32326246	3.178e-12
	6_32326340	6	32326340	1.556e-12
	6_32326921	6	32326921	1.579e-12
	6_32329415	6	32329415	2.059e-12
	6_32330168	6	32330168	4.66e-08
	6_32330477	6	32330477	1.792e-12
	6_32330705	6	32330705	1.649e-12
	6_32330768	6	32330768	1.72e-12
	6_32330894	6	32330894	4.072e-10
	6_32331002	6	32331002	3.985e-10
	6_32332823	6	32332823	7.611e-10
	6_32334241	6	32334241	2.212e-12
	6_32334404	6	32334404	2.541e-12
	6_32335516	6	32335516	8.647e-10
	6_32336127	6	32336127	2.156e-12
	6_32336211	6	32336211	3.504e-12
	6_32337686	6	32337686	8.57e-10
	6_32338400	6	32338400	1.711e-09
	6_32353762	6	32353762	1.585e-11
	6_32358270	6	32358270	1.003e-09
	6_32365707	6	32365707	8.374e-17
	6_32365896	6	32365896	1.059e-16
	6_32365971	6	32365971	1.315e-16
	6_32366331	6	32366331	1.711e-16
	6_32366625	6	32366625	1.323e-16
	6_32367017	6	32367017	3.905e-08
	6_32367451	6	32367451	7.985e-17
	6_32367515	6	32367515	3.633e-17
	6_32367604	6	32367604	7.447e-17
	6_32367927	6	32367927	6.314e-17
	6_32368483	6	32368483	1.755e-11
	6_32368942	6	32368942	1.905e-11
	6_32369077	6	32369077	1.146e-10
	6_32370522	6	32370522	7.722e-10
	6_32370646	6	32370646	8.306e-11
	6_32370816	6	32370816	1.084e-10
	6_32370993	6	32370993	7.684e-10
	6_32371292	6	32371292	1.461e-08
	6_32371294	6	32371294	1.461e-08
	6_32371390	6	32371390	5.818e-11
	6_32373232	6	32373232	5.7e-10
	6_32373312	6	32373312	1.071e-10
	6_32373374	6	32373374	8.074e-11
	6_32373529	6	32373529	6.901e-11
	6_32374191	6	32374191	4.846e-10
	6_32374205	6	32374205	4.84e-10
	6_32376788	6	32376788	1.058e-08
	6_32389255	6	32389255	7.854e-22
	6_32392710	6	32392710	6.453e-11
	6_32394184	6	32394184	7.173e-09
	6_32394911	6	32394911	1.2e-14
	6_32395465	6	32395465	5.715e-22
	6_32395656	6	32395656	4.964e-16
	6_32395835	6	32395835	2.044e-08
	6_32396615	6	32396615	4.799e-08
	6_32397190	6	32397190	2.207e-12
	6_32406611	6	32406611	4.084e-16
	6_32406887	6	32406887	9.548e-10
	6_32407153	6	32407153	6.762e-10
	6_32407433	6	32407433	8.8e-10
	6_32407440	6	32407440	8.8e-10
	6_32408597	6	32408597	7.905e-09
	6_32408842	6	32408842	8.529e-16
	6_32409060	6	32409060	1.781e-14
	6_32410137	6	32410137	2.372e-08
	6_32410210	6	32410210	8.552e-09
	6_32410215	6	32410215	8.552e-09
	6_32410576	6	32410576	2.476e-16
	6_32410691	6	32410691	3.125e-13
	6_32411376	6	32411376	2.504e-17
	6_32411846	6	32411846	4.475e-10
	6_32412571	6	32412571	7.027e-10
	6_32413317	6	32413317	8.923e-10
	6_32413557	6	32413557	3.389e-13
	6_32414290	6	32414290	6.45e-22
	6_32414420	6	32414420	1.882e-12
	6_32414639	6	32414639	1.88e-12
	6_32415153	6	32415153	1.197e-14
	6_32415218	6	32415218	1.619e-19
	6_32415788	6	32415788	1.985e-17
	6_32416366	6	32416366	1.598e-12
	6_32416432	6	32416432	1.67e-19
	6_32418227	6	32418227	3.249e-17
	6_32420138	6	32420138	1.886e-17
	6_32420286	6	32420286	1.886e-17
	6_32420599	6	32420599	3.236e-20
	6_32420761	6	32420761	1.605e-19
	6_32421071	6	32421071	6.098e-17
	6_32421272	6	32421272	1.886e-17
	6_32421631	6	32421631	3.133e-17
	6_32421798	6	32421798	3.145e-17
	6_32423409	6	32423409	1.15e-21
	6_32423601	6	32423601	1.321e-21
	6_32424108	6	32424108	1.556e-21
	6_32424192	6	32424192	1.432e-19
	6_32424928	6	32424928	1.868e-19
	6_32426100	6	32426100	1.852e-20
	6_32428062	6	32428062	1.674e-09
	6_32428079	6	32428079	1.683e-09
	6_32428115	6	32428115	1.99e-09
	6_32428715	6	32428715	2.066e-10
	6_32429516	6	32429516	1.739e-12
	6_32429758	6	32429758	4.935e-10
	6_32429825	6	32429825	4.857e-10
	6_32429894	6	32429894	1.993e-08
	6_32430326	6	32430326	2.517e-10
	6_32431124	6	32431124	1.156e-22
	6_32431147	6	32431147	1.246e-08
	6_32431606	6	32431606	5.056e-09
	6_32431640	6	32431640	3.523e-22
	6_32431886	6	32431886	1.023e-10
	6_32432077	6	32432077	2.024e-22
	6_32432181	6	32432181	1.674e-22
	6_32432509	6	32432509	4.696e-08
	6_32432835	6	32432835	9.521e-23
	6_32433057	6	32433057	1.072e-10
	6_32433167	6	32433167	5.834e-23
	6_32433192	6	32433192	7.479e-23
	6_32433290	6	32433290	1.969e-09
	6_32434240	6	32434240	1.077e-22
	6_32434349	6	32434349	1.298e-22
	6_32434361	6	32434361	1.061e-22
	6_32434850	6	32434850	1.025e-22
	6_32435044	6	32435044	4.21e-08
	6_32437050	6	32437050	2.488e-23
	6_32437160	6	32437160	1.282e-22
	6_32437614	6	32437614	1.623e-08
	6_32438159	6	32438159	2.319e-23
	6_32438298	6	32438298	6.518e-21
	6_32438542	6	32438542	1.476e-23
	6_32438604	6	32438604	7.543e-11
	6_32438648	6	32438648	6.339e-23
	6_32438850	6	32438850	1.275e-14
	6_32438867	6	32438867	2.697e-23
	6_32439029	6	32439029	6.079e-23
	6_32439048	6	32439048	1.136e-14
	6_32439696	6	32439696	7.543e-11
	6_32440276	6	32440276	1.293e-10
	6_32440487	6	32440487	1.252e-10
	6_32440658	6	32440658	6.566e-11
	6_32441008	6	32441008	2.432e-23
	6_32441046	6	32441046	1.083e-10
	6_32441129	6	32441129	1.083e-10
	6_32441150	6	32441150	3.668e-16
	6_32441276	6	32441276	7.875e-12
	6_32441696	6	32441696	5.415e-12
	6_32442180	6	32442180	7.378e-31
	6_32442261	6	32442261	1.297e-16
	6_32442391	6	32442391	6.432e-11
	6_32442703	6	32442703	2.135e-10
	6_32442741	6	32442741	9.829e-16
	6_32443031	6	32443031	6.252e-11
	6_32443033	6	32443033	6.252e-11
	6_32443061	6	32443061	6.252e-11
	6_32443175	6	32443175	6.273e-11
	6_32443451	6	32443451	4.982e-08
	6_32443666	6	32443666	3.838e-08
	6_32443890	6	32443890	2.347e-11
	6_32444093	6	32444093	5.428e-38
	6_32444275	6	32444275	9.261e-10
	6_32444904	6	32444904	4.398e-11
	6_32444908	6	32444908	4.398e-11
	6_32445284	6	32445284	5.328e-11
	6_32445447	6	32445447	6.536e-11
	6_32445600	6	32445600	1.154e-21
	6_32445793	6	32445793	2.643e-12
	6_32445917	6	32445917	1.956e-09
	6_32445957	6	32445957	2.089e-38
	6_32446484	6	32446484	3.123e-11
	6_32446600	6	32446600	1.886e-38
	6_32446971	6	32446971	3.77e-15
	6_32447058	6	32447058	2.662e-15
	6_32447081	6	32447081	7.651e-11
	6_32447119	6	32447119	7.651e-11
	6_32447139	6	32447139	7.551e-11
	6_32447520	6	32447520	7.721e-11
	6_32447667	6	32447667	3.019e-10
	6_32447873	6	32447873	4.216e-08
	6_32447900	6	32447900	4.986e-08
	6_32448763	6	32448763	1.185e-10
	6_32451288	6	32451288	1.054e-18
	6_32451289	6	32451289	1.054e-18
	6_32451526	6	32451526	2.497e-09
	6_32451902	6	32451902	7.121e-10
	6_32453277	6	32453277	5.034e-26
	6_32453284	6	32453284	5.066e-09
	6_32453395	6	32453395	9.17e-25
	6_32453410	6	32453410	5.076e-26
	6_32453474	6	32453474	5.006e-26
	6_32454166	6	32454166	6.879e-14
	6_32553705	6	32553705	5.758e-21
	6_32554189	6	32554189	1.993e-16
	6_32554963	6	32554963	2.048e-09
	6_32555253	6	32555253	5.105e-20
	6_32555351	6	32555351	9.375e-16
	6_32555352	6	32555352	9.375e-16
	6_32555627	6	32555627	2.141e-19
	6_32555633	6	32555633	2.089e-19
	6_32555861	6	32555861	7.436e-16
	6_32555989	6	32555989	3.584e-08
	6_32556689	6	32556689	3.927e-19
	6_32556787	6	32556787	6.908e-19
	6_32559077	6	32559077	1.673e-19
	6_32561794	6	32561794	1.96e-21
	6_32566011	6	32566011	4.309e-21
	6_32566308	6	32566308	1.147e-19
	6_32566533	6	32566533	2.993e-19
	6_32566549	6	32566549	2.993e-19
	6_32566557	6	32566557	2.993e-19
	6_32566577	6	32566577	6.136e-19
	6_32566686	6	32566686	2.484e-19
	6_32567006	6	32567006	4.988e-20
	6_32567007	6	32567007	4.988e-20
	6_32567024	6	32567024	4.988e-20
	6_32567491	6	32567491	1.389e-19
	6_32567506	6	32567506	1.388e-19
	6_32567586	6	32567586	8.684e-20
	6_32567627	6	32567627	1.058e-10
	6_32568096	6	32568096	1.992e-18
	6_32568097	6	32568097	1.992e-18
	6_32568265	6	32568265	1.207e-19
	6_32568316	6	32568316	1.015e-19
	6_32568429	6	32568429	2.715e-19
	6_32568471	6	32568471	2.574e-19
	6_32568805	6	32568805	6.651e-20
	6_32569164	6	32569164	6.068e-20
	6_32569205	6	32569205	2.869e-18
	6_32569230	6	32569230	4.485e-09
	6_32569232	6	32569232	2.607e-18
	6_32569233	6	32569233	2.607e-18
	6_32569260	6	32569260	4.967e-20
	6_32569394	6	32569394	1.962e-14
	6_32569431	6	32569431	1.379e-17
	6_32569556	6	32569556	1.357e-19
	6_32569607	6	32569607	1.455e-19
	6_32569608	6	32569608	1.455e-19
	6_32569659	6	32569659	1.335e-19
	6_32569691	6	32569691	5.545e-12
	6_32569721	6	32569721	1.126e-18
	6_32569790	6	32569790	4.454e-19
	6_32569852	6	32569852	1.77e-15
	6_32569859	6	32569859	3.846e-10
	6_32569879	6	32569879	1.002e-19
	6_32569911	6	32569911	1.061e-19
	6_32569972	6	32569972	5.735e-20
	6_32569997	6	32569997	6.027e-20
	6_32570147	6	32570147	2.416e-15
	6_32570184	6	32570184	2.542e-15
	6_32570400	6	32570400	2.654e-11
	6_32570418	6	32570418	1.508e-19
	6_32570461	6	32570461	6.093e-20
	6_32570478	6	32570478	6.493e-20
	6_32570839	6	32570839	3.129e-20
	6_32570859	6	32570859	9.711e-20
	6_32570894	6	32570894	1.173e-19
	6_32571201	6	32571201	2.841e-20
	6_32571227	6	32571227	3.152e-20
	6_32571669	6	32571669	4.747e-16
	6_32573045	6	32573045	2.754e-18
	6_32573288	6	32573288	3.055e-18
	6_32573289	6	32573289	3.055e-18
	6_32573434	6	32573434	8.335e-20
	6_32573441	6	32573441	8.345e-20
	6_32573442	6	32573442	8.345e-20
	6_32573543	6	32573543	5.438e-20
	6_32573554	6	32573554	2.084e-19
	6_32573560	6	32573560	2.08e-19
	6_32573574	6	32573574	5.424e-20
	6_32573598	6	32573598	7.789e-20
	6_32573621	6	32573621	7.135e-20
	6_32573713	6	32573713	3.436e-20
	6_32573748	6	32573748	2.697e-20
	6_32573754	6	32573754	2.981e-20
	6_32573780	6	32573780	4.302e-20
	6_32573909	6	32573909	6.345e-09
	6_32573932	6	32573932	4.183e-18
	6_32573973	6	32573973	4.073e-18
	6_32573991	6	32573991	2.121e-08
	6_32574027	6	32574027	3.039e-18
	6_32574060	6	32574060	9.735e-10
	6_32574127	6	32574127	2.602e-18
	6_32574130	6	32574130	2.749e-18
	6_32574250	6	32574250	1.261e-09
	6_32574374	6	32574374	2.788e-09
	6_32574379	6	32574379	1.204e-18
	6_32574540	6	32574540	4.796e-18
	6_32574990	6	32574990	1.061e-20
	6_32574991	6	32574991	1.865e-35
	6_32575077	6	32575077	3.201e-18
	6_32575369	6	32575369	2.359e-09
	6_32575378	6	32575378	8.811e-11
	6_32575513	6	32575513	3.741e-18
	6_32575544	6	32575544	1.036e-08
	6_32575575	6	32575575	8.844e-09
	6_32575584	6	32575584	6.124e-20
	6_32575601	6	32575601	7.281e-20
	6_32575631	6	32575631	1.269e-17
	6_32575674	6	32575674	9.178e-20
	6_32575700	6	32575700	3.012e-12
	6_32575803	6	32575803	3.164e-20
	6_32575852	6	32575852	2.742e-20
	6_32575873	6	32575873	2.874e-20
	6_32575925	6	32575925	3.912e-20
	6_32575930	6	32575930	3.912e-20
	6_32575983	6	32575983	6.417e-09
	6_32576052	6	32576052	3.687e-20
	6_32576076	6	32576076	1.307e-16
	6_32576247	6	32576247	2.554e-18
	6_32576275	6	32576275	5.846e-20
	6_32576296	6	32576296	4.24e-20
	6_32576341	6	32576341	1.889e-09
	6_32576347	6	32576347	5.196e-20
	6_32576439	6	32576439	9.615e-19
	6_32576440	6	32576440	9.615e-19
	6_32576478	6	32576478	1.421e-18
	6_32576687	6	32576687	1.293e-21
	6_32576688	6	32576688	1.293e-21
	6_32576888	6	32576888	1.116e-18
	6_32576889	6	32576889	1.116e-18
	6_32576962	6	32576962	6.282e-18
	6_32576963	6	32576963	6.282e-18
	6_32577002	6	32577002	5.088e-19
	6_32577038	6	32577038	3.207e-18
	6_32577083	6	32577083	8.996e-19
	6_32577084	6	32577084	8.996e-19
	6_32577220	6	32577220	8.529e-18
	6_32577224	6	32577224	8.539e-18
	6_32577531	6	32577531	4.045e-16
	6_32577549	6	32577549	4.565e-18
	6_32577586	6	32577586	1.797e-17
	6_32577590	6	32577590	9e-18
	6_32577713	6	32577713	1.025e-11
	6_32577715	6	32577715	2.635e-19
	6_32577733	6	32577733	1.066e-18
	6_32577784	6	32577784	1.18e-18
	6_32577785	6	32577785	1.18e-18
	6_32577811	6	32577811	1.238e-18
	6_32577854	6	32577854	1.198e-18
	6_32577889	6	32577889	1.105e-17
	6_32577907	6	32577907	3.384e-16
	6_32577975	6	32577975	1.437e-18
	6_32577981	6	32577981	1.437e-18
	6_32578040	6	32578040	1.115e-18
	6_32578052	6	32578052	6.548e-15
	6_32578191	6	32578191	1.441e-18
	6_32578196	6	32578196	1.441e-18
	6_32578209	6	32578209	3.221e-17
	6_32578230	6	32578230	1.562e-19
	6_32578285	6	32578285	3.227e-21
	6_32578286	6	32578286	1.5e-24
	6_32578297	6	32578297	1.566e-24
	6_32578357	6	32578357	2.452e-22
	6_32578449	6	32578449	5.717e-10
	6_32578481	6	32578481	2.202e-15
	6_32578530	6	32578530	1.584e-18
	6_32578566	6	32578566	1.062e-18
	6_32578569	6	32578569	7.014e-24
	6_32578612	6	32578612	1.054e-18
	6_32578673	6	32578673	3.293e-20
	6_32578726	6	32578726	2.809e-20
	6_32578735	6	32578735	2.78e-20
	6_32578756	6	32578756	2.593e-20
	6_32578818	6	32578818	1.626e-18
	6_32578837	6	32578837	1.626e-18
	6_32578885	6	32578885	4.509e-10
	6_32578941	6	32578941	4.429e-20
	6_32578958	6	32578958	1.801e-14
	6_32579211	6	32579211	2.165e-20
	6_32579372	6	32579372	1.321e-18
	6_32579480	6	32579480	2.796e-17
	6_32579481	6	32579481	2.796e-17
	6_32579645	6	32579645	9.221e-21
	6_32579653	6	32579653	3.761e-10
	6_32579671	6	32579671	1.607e-09
	6_32579708	6	32579708	1.46e-10
	6_32579743	6	32579743	9.731e-15
	6_32579769	6	32579769	1.526e-18
	6_32579775	6	32579775	9.907e-15
	6_32579833	6	32579833	1.418e-18
	6_32579868	6	32579868	1.076e-14
	6_32579870	6	32579870	4.077e-20
	6_32579940	6	32579940	1.758e-18
	6_32579951	6	32579951	1.758e-18
	6_32580084	6	32580084	1.524e-18
	6_32580112	6	32580112	1.732e-18
	6_32580136	6	32580136	1.524e-14
	6_32580157	6	32580157	2.224e-18
	6_32580234	6	32580234	2.569e-20
	6_32580241	6	32580241	2.814e-20
	6_32580288	6	32580288	1.372e-20
	6_32580331	6	32580331	1.351e-09
	6_32580357	6	32580357	6.059e-24
	6_32580366	6	32580366	1.435e-09
	6_32580411	6	32580411	2.937e-13
	6_32580444	6	32580444	1.021e-21
	6_32580446	6	32580446	1.323e-21
	6_32580456	6	32580456	1.323e-21
	6_32580507	6	32580507	1.462e-18
	6_32580637	6	32580637	2.437e-12
	6_32580723	6	32580723	2.664e-10
	6_32580741	6	32580741	1.14e-18
	6_32581090	6	32581090	1.788e-18
	6_32581305	6	32581305	4.56e-12
	6_32581333	6	32581333	2.132e-12
	6_32581335	6	32581335	5.101e-12
	6_32581350	6	32581350	5.101e-12
	6_32581502	6	32581502	1.707e-20
	6_32581515	6	32581515	1.184e-08
	6_32581537	6	32581537	3.865e-12
	6_32581621	6	32581621	7.016e-12
	6_32581694	6	32581694	5.723e-12
	6_32581754	6	32581754	2.016e-12
	6_32581778	6	32581778	5.198e-12
	6_32581982	6	32581982	2.055e-12
	6_32581996	6	32581996	1.418e-08
	6_32582003	6	32582003	2.054e-12
	6_32582190	6	32582190	1.92e-12
	6_32582275	6	32582275	1.881e-12
	6_32582332	6	32582332	1.881e-12
	6_32582354	6	32582354	1.881e-12
	6_32582435	6	32582435	6.204e-09
	6_32582482	6	32582482	6.692e-09
	6_32582541	6	32582541	7.284e-09
	6_32582558	6	32582558	7.284e-09
	6_32582616	6	32582616	5.81e-20
	6_32582672	6	32582672	7.022e-09
	6_32582674	6	32582674	7.021e-09
	6_32582772	6	32582772	7.602e-09
	6_32582807	6	32582807	7.489e-09
	6_32583468	6	32583468	6.113e-13
	6_32583504	6	32583504	4.779e-20
	6_32583543	6	32583543	1.81e-12
	6_32583719	6	32583719	7.47e-09
	6_32583749	6	32583749	7.307e-09
	6_32583860	6	32583860	3.447e-08
	6_32584014	6	32584014	2.167e-08
	6_32584066	6	32584066	2.307e-08
	6_32584609	6	32584609	2.375e-08
	6_32584662	6	32584662	7.386e-09
	6_32584749	6	32584749	7.386e-09
	6_32584863	6	32584863	8.688e-09
	6_32584875	6	32584875	8.688e-09
	6_32585520	6	32585520	8.735e-09
	6_32585749	6	32585749	1.197e-08
	6_32585755	6	32585755	2.505e-08
	6_32585805	6	32585805	7.925e-09
	6_32586019	6	32586019	2.124e-08
	6_32586595	6	32586595	4.595e-23
	6_32586596	6	32586596	4.595e-23
	6_32586732	6	32586732	9.24e-28
	6_32586854	6	32586854	2.698e-08
	6_32586908	6	32586908	1.356e-28
	6_32586992	6	32586992	2.601e-19
	6_32586995	6	32586995	2.597e-19
	6_32587041	6	32587041	1.39e-09
	6_32587113	6	32587113	7.02e-09
	6_32587213	6	32587213	7.316e-10
	6_32587249	6	32587249	8.09e-12
	6_32587269	6	32587269	2.73e-11
	6_32587279	6	32587279	3.825e-11
	6_32587359	6	32587359	3.06e-08
	6_32587618	6	32587618	3.978e-08
	6_32587652	6	32587652	6.488e-09
	6_32587663	6	32587663	6.488e-09
	6_32587768	6	32587768	2.26e-16
	6_32587897	6	32587897	1.201e-12
	6_32588606	6	32588606	3.538e-24
	6_32588877	6	32588877	1.287e-12
	6_32589613	6	32589613	1.066e-16
	6_32589645	6	32589645	1.084e-16
	6_32589842	6	32589842	5.753e-17
	6_32590029	6	32590029	8.021e-09
	6_32590097	6	32590097	9.102e-17
	6_32590234	6	32590234	1.719e-16
	6_32590498	6	32590498	1.142e-26
	6_32590501	6	32590501	2.446e-13
	6_32590640	6	32590640	3.248e-09
	6_32590870	6	32590870	7.821e-12
	6_32590879	6	32590879	7.767e-12
	6_32590893	6	32590893	1.066e-19
[truncated: 1,902 more rows]

[truncated: 27 more sheets: Figure 3b, Figure 3c, Figure 3d, Figure 4a, Figure 4b, Figure 5a, Figure 5b, figure 6a, Figure 6b, Figure 7a, Figure 7b, Figure 7c, Supple_Figure 2, Supple_Figure 3a, Supple_Figure 3b, Supple_Figure 4a, Supple_Figure 4b, Supple_Figure 5, Supple_Figure 6a, Supple_Figure 6b …]
